# Supplementary material for: Automatic 1D 1H NMR Metabolite Quantification for Bioreactor Monitoring
Source: Metabolites. 2021 Mar 9;11(3):157. doi: 10.3390/metabo11030157 (PMC8001003; doi:10.3390/metabo11030157)
Supplement: Supplementary file 1 [file metabolites-11-00157-s001.zip]

Archive with 10 entries (7 files):
- metabolites-1120537-supple-update/
- metabolites-1120537-supple-update/supplementary_material/
- metabolites-1120537-supple-update/supplementary_material/ASICS_reconstruction_plot/
- metabolites-1120537-supple-update/supplementary_material/ASICS_reconstruction_plot/ASICS_data_spectra.csv
- metabolites-1120537-supple-update/supplementary_material/ASICS_reconstruction_plot/ASICS_results_ppm.csv
- metabolites-1120537-supple-update/supplementary_material/ASICS_reconstruction_plot/ASICS_results_spectra.csv
- metabolites-1120537-supple-update/supplementary_material/Bayesil_reconstruction_spectra.nmrML
- metabolites-1120537-supple-update/supplementary_material/DMEM_data.zip
- metabolites-1120537-supple-update/supplementary_material/quantifier_outputs.xls
- metabolites-1120537-supple-update/Tables_2-7_molar_concentration.xls
