# Supplementary material for: Automatic 1D 1H NMR Metabolite Quantification for Bioreactor Monitoring
Source: Metabolites. 2021 Mar 9;11(3):157. doi: 10.3390/metabo11030157 (PMC8001003; doi:10.3390/metabo11030157)
Supplement: Supplementary file 1 [file metabolites-11-00157-s001.zip › metabolites-1120537-supple-update/supplementary_material/ASICS_reconstruction_plot/ASICS_data_spectra.csv]

	x
1	-0.00301265660093796
2	-0.0038507063123661
3	-0.00430436756890074
4	-0.0043004130196616
5	-0.00399310695539761
6	-0.00366980808703246
7	-0.00333831997753505
8	-0.00307653120816757
9	-0.00303846453142705
10	-0.00322332958462698
11	-0.00354864080046187
12	-0.00338815934345725
13	-0.00267825387744133
14	-0.00248179607173927
15	-0.00286585457951853
16	-0.00351758612559878
17	-0.00462148950190718
18	-0.00469730119386347
19	-0.00403183471039598
20	-0.00423048189021701
21	-0.00454578765474146
22	-0.00428657436518229
23	-0.00345141414504833
24	-0.00243123490695753
25	-0.00199232920287883
26	-0.00187846711599421
27	-0.00160048832763994
28	-0.00145003076031666
29	-0.00160536742715257
30	-0.00187684169222983
31	-0.00198792649224363
32	-0.00159711505129586
33	-0.00091895418434462
34	-0.000764012681118299
35	-0.00071855762519819
36	-0.000382521102158816
37	-0.000911199774944958
38	-0.00208057133544578
39	-0.002765426477166
40	-0.0030761389277395
41	-0.00285166569961595
42	-0.00230671010435746
43	-0.00205094841992501
44	-0.00179073872439893
45	-0.00145739733915575
46	-0.00172528910133592
47	-0.00230250879860616
48	-0.00251683461141368
49	-0.00218904808722629
50	-0.00137409719994967
51	-0.00101953199089984
52	-0.000728206806855621
53	-5.8380797671025e-05
54	-6.17707676897849e-05
55	-0.000588628686554566
56	-0.0008743092880597
57	-0.00036737971788251
58	0.000266109968568804
59	8.00514409905201e-05
60	9.53259212845259e-06
61	0.000143001821887978
62	-0.000499726086355516
63	-0.00130205678012806
64	-0.00121633103572568
65	-0.000275403523634501
66	0.000413991369139988
67	0.000282021171384547
68	-0.0001103607514969
69	0.000143329086627799
70	0.000345827536641487
71	-6.37752951389997e-05
72	-0.000484727597604067
73	-0.000735029525566375
74	-0.000387939527326346
75	5.33334193600665e-05
76	-0.000101073908522269
77	-9.29680966027672e-05
78	-0.000293356660392547
79	-0.00107275296584492
80	-0.00152363496060259
81	-0.00132621667787318
82	-0.00092700632021369
83	-0.000694667452446915
84	-0.000361578798115138
85	-0.000100604141469166
86	-0.000251391015922881
87	-0.000324549816513743
88	-0.000400707461934711
89	-0.00058160925580466
90	-0.000664219054814139
91	-0.00034160243568478
92	0.000159257731507109
93	5.593245230262e-05
94	0.000183758712763473
95	0.000234240763087788
96	-0.000794864892951439
97	-0.00109825612114046
98	-0.000280079924813249
99	-0.00049030864028855
100	-0.00130926601922672
101	-0.00122734691119023
102	-0.00112251214080471
103	-0.00141520939746248
104	-0.0011860262134326
105	-0.00133763862957223
106	-0.00173191039027045
107	-0.0016335545158112
108	-0.00208574020042652
109	-0.00271501532665471
110	-0.00282046423520029
111	-0.00249469691649173
112	-0.00217601251992321
113	-0.00241255030147869
114	-0.00267838898157944
115	-0.00290224220905282
116	-0.00319254275538958
117	-0.0032567577948192
118	-0.00332392421859075
119	-0.00312282474338758
120	-0.00225388010326692
121	-0.0012583511728061
122	-0.000833263867150102
123	-0.000305977290443007
124	0.000877278048723215
125	0.00158701531708936
126	0.00135748539751308
127	0.000841952953562417
128	0.000355988923505937
129	2.4585957203262e-05
130	-0.00039766811267498
131	-0.000874191462413421
132	-0.00144036166238288
133	-0.00193623434152832
134	-0.0023035473383475
135	-0.00264002167200347
136	-0.00247458433755002
137	-0.00216418563967955
138	-0.00182927549725702
139	-0.00125356283587099
140	-0.00139235132999779
141	-0.00226456772312023
142	-0.00271388720920463
143	-0.00242455071581652
144	-0.00232137890127448
145	-0.00249494859044671
146	-0.00238351553561766
147	-0.00237369589140058
148	-0.00233157770621394
149	-0.00223610017483242
150	-0.00240843170779757
151	-0.00233509048667308
152	-0.00230506284662148
153	-0.00247793794050089
154	-0.00229519339706126
155	-0.00181642590760823
156	-0.00154690429620491
157	-0.00176145108179353
158	-0.00206588172392313
159	-0.00206728687267424
160	-0.00193074977371899
161	-0.00168798342469665
162	-0.00151372671487324
163	-0.00161148372748077
164	-0.00188020930350618
165	-0.00181204601767713
166	-0.00166244782921229
167	-0.00202565900354406
168	-0.00247716364636831
169	-0.00205809072246155
170	-0.000814119440318194
171	-0.0004207020548603
172	-0.00103774273525624
173	-0.00160646552218156
174	-0.00165653129947199
175	-0.00135728335540433
176	-0.00108713760248892
177	-0.000845126453731117
178	-0.00061158657915158
179	-0.000586744203241607
180	-0.000405273302329318
181	-0.000391242376304384
182	-0.00067967385163603
183	-0.000654155158305838
184	-0.000508672633147345
185	-0.000616240613810657
186	-0.00113484179316101
187	-0.00154236231559931
188	-0.00142714270284714
189	-0.00112492007082839
190	-0.000870665016971043
191	-0.000991494480199331
192	-0.00141364419665304
193	-0.00158355203992024
194	-0.0014218857059119
195	-0.00118901326348585
196	-0.00143089390551522
197	-0.00215022564340421
198	-0.00223088618607678
199	-0.00166080121098424
200	-0.00122221031172907
201	-0.000977097675217827
202	-0.000788041211429232
203	-0.00115537729668022
204	-0.00204308508074346
205	-0.00261432785012763
206	-0.00254595424651813
207	-0.00214040750498362
208	-0.00180468167930219
209	-0.00180735660399922
210	-0.00218488304512685
211	-0.00260895482619769
212	-0.00255119942837042
213	-0.002136611903678
214	-0.00216042365797285
215	-0.0025056287901475
216	-0.00243672031275063
217	-0.00205092453201431
218	-0.0017583933545251
219	-0.00137157469708411
220	-0.000654710948972014
221	-0.000628478638668361
222	-0.00155530665326573
223	-0.00211252336436334
224	-0.00224545789740141
225	-0.00224301697314745
226	-0.00208699127943883
227	-0.0016857041256908
228	-0.00107181302776024
229	-0.00111508672081764
230	-0.00139613398891001
231	-0.000850815531331869
232	-0.000201248144265472
233	6.18209129710431e-05
234	4.84640890418175e-05
235	0.00029699394074902
236	0.000831405749473951
237	0.000489899992388301
238	-0.000467552021535426
239	-0.000787735103185437
240	-0.000417289044198483
241	-0.000531246463199048
242	-0.00140968063674143
243	-0.00224364649636566
244	-0.00238213853155993
245	-0.00194361096092752
246	-0.00167460095765298
247	-0.00166671125329566
248	-0.00179462937971088
249	-0.00183321704703665
250	-0.00144905579003926
251	-0.000808432067755649
252	-0.000282564465156981
253	2.84848651678771e-05
254	-0.000139443795842766
255	-0.000745537573042126
256	-0.0011247234653084
257	-0.001305916933884
258	-0.00156889680604382
259	-0.00158056279280093
260	-0.00134691752572655
261	-0.000873091436367123
262	-0.000766759113580187
263	-0.00135010592080202
264	-0.0013611899944437
265	-0.000909178419850673
266	-0.000610531315161168
267	-0.000451076866237788
268	-0.000252469788154277
269	0.000124751203464306
270	8.63833110723894e-05
271	-4.17119231909253e-05
272	0.000170019876772013
273	0.000173949297424808
274	-9.4800814418305e-05
275	-0.000484512673829509
276	-0.000671026529335474
277	-0.000512061311598657
278	0.000279270215153555
279	0.00104599923365574
280	0.000811042961909078
281	0.000623649892173708
282	0.000642916872682122
283	0.000172592970677972
284	-1.0784387645541e-05
285	0.000135446844157418
286	0.000395525498788977
287	0.000763798209841581
288	0.000963160201919739
289	0.00126910066821743
290	0.00161342997835095
291	0.00144307383575598
292	0.00103569984944555
293	0.00100349330801297
294	0.000915987163868211
295	0.000582953617447101
296	0.000273279000599225
297	-0.000236047765551564
298	-0.000510278022709986
299	-0.000746749063555684
300	-0.0010479654764435
301	-0.00033171598755327
302	0.00097892166063781
303	0.00145576986739336
304	0.00116906909704648
305	0.000828034078541392
306	0.000439078005996376
307	-0.000312540422648585
308	-0.00073460739638553
309	-0.000500049238357432
310	-0.000163896650009944
311	0.000300898996517639
312	0.00111323438293015
313	0.00184462049267563
314	0.00244522700991208
315	0.00324635471798605
316	0.0035454982901605
317	0.00351346683323578
318	0.0036056302578882
319	0.00337146277076184
320	0.00359655732065958
321	0.00420999048323653
322	0.00424710826656883
323	0.0041271403469656
324	0.00403398186735702
325	0.00405653945970627
326	0.00433530386263648
327	0.00452842833637804
328	0.00495147203651324
329	0.00577011477446685
330	0.00613715599267918
331	0.00616550529909557
332	0.00677985638104469
333	0.00815850088642616
334	0.00989805012739158
335	0.0117147019634448
336	0.013774973724274
337	0.0166647814305806
338	0.019672259259191
339	0.0219480572773585
340	0.0241570637835018
341	0.0262616459865311
342	0.027897148080518
343	0.0296534751529119
344	0.0321475211615346
345	0.035306580117025
346	0.0387102127150639
347	0.0430349500868483
348	0.0493857131644168
349	0.0572843750344743
350	0.0670670374328787
351	0.0805016295816937
352	0.0980650935065541
353	0.120371803864455
354	0.148110340081554
355	0.180947759092598
356	0.218250455726315
357	0.255582665883332
358	0.288202715074839
359	0.313066904428715
360	0.325428634937194
361	0.322501797413533
362	0.302620378802846
363	0.268294117412534
364	0.227247452613194
365	0.185997256363119
366	0.150561442438586
367	0.121434579555642
368	0.0987925566667194
369	0.0827878026316448
370	0.0711593963392216
371	0.0627984294626453
372	0.0575132004176331
373	0.0552853286692025
374	0.0553657892786176
375	0.0564290960847281
376	0.0587433265743609
377	0.0622991194840732
378	0.0668176614042711
379	0.0727605088282293
380	0.0799830836686408
381	0.0880953927714456
382	0.0972273583133797
383	0.107073140816383
384	0.117148505333697
385	0.127288317230615
386	0.1367855241816
387	0.144829076533506
388	0.151428925155186
389	0.156513972508307
390	0.160022257344423
391	0.161929500270436
392	0.162178468324202
393	0.161536410682907
394	0.161712067791314
395	0.163547035787957
396	0.166865992638358
397	0.172273583099138
398	0.180592393777399
399	0.191346186946733
400	0.204050721516175
401	0.219012476287093
402	0.235572135958334
403	0.252172397796479
404	0.26738663957816
405	0.27896388479758
406	0.285649135831437
407	0.285927094033428
408	0.278207196906395
409	0.263927387013583
410	0.244539039380572
411	0.223775016038452
412	0.205226545571192
413	0.18904314361574
414	0.174865430934579
415	0.163814224980337
416	0.156742328484217
417	0.152493306909573
418	0.149076174898037
419	0.146344386228474
420	0.144944323334222
421	0.144137036586556
422	0.143452046787245
423	0.14378602035917
424	0.143909275713131
425	0.142273403343838
426	0.139264250534033
427	0.134723881359862
428	0.127948881204899
429	0.11894269505334
430	0.109091959461122
431	0.0997807417676617
432	0.0910606257293673
433	0.0831493184329742
434	0.0764931544565084
435	0.0707700617193831
436	0.0664522211629511
437	0.0637811580156915
438	0.0622536985288598
439	0.0620586034863618
440	0.0641174670791676
441	0.0689156186914558
442	0.075790421849163
443	0.0851597894319865
444	0.0985531164965484
445	0.116754347608518
446	0.139749688191323
447	0.167611499580045
448	0.200484292477271
449	0.237016703748672
450	0.273565689911698
451	0.305956361408883
452	0.329317612780155
453	0.338326589994435
454	0.33179549604507
455	0.307995370598558
456	0.269263090156568
457	0.224310899499387
458	0.178818587487949
459	0.138996237574553
460	0.106367455428756
461	0.0805761516645524
462	0.0624955579336191
463	0.0498003893863125
464	0.0404319530761468
465	0.0339120237413029
466	0.029160689416839
467	0.025428536410575
468	0.0224617732110338
469	0.0203025734611328
470	0.019004675982638
471	0.0178847707138168
472	0.0163754874594748
473	0.0147139667155898
474	0.0136555505815364
475	0.012906012921414
476	0.0116577489977906
477	0.00980828345021413
478	0.00814642557714979
479	0.00685663713092483
480	0.00562436249663118
481	0.00447266276240334
482	0.00311338991888152
483	0.00157161828806365
484	0.00038136669420287
485	-0.000473750162070918
486	-0.000378911199909283
487	0.000148780172610233
488	0.000496076945399206
489	0.000795994367448685
490	0.000364151813389716
491	-0.000568378484864199
492	-0.00124788329375072
493	-0.00124057902020057
494	-0.000338444671378078
495	0.000112416855943667
496	0.000189947792724929
497	0.000514077337300096
498	0.000983611951680408
499	0.00158668593517696
500	0.00169333155327842
501	0.00123468523639109
502	0.000987887426809422
503	0.00113044020933776
504	0.00141296110270166
505	0.00104954091736527
506	0.000105193945577141
507	-0.00047656721545368
508	-0.000486180253605926
509	-0.000548594738341544
510	-0.000926884834400977
511	-0.00108884934430556
512	-0.00100105703469979
513	-0.000406945462569163
514	0.000120725054897784
515	-0.000183607592854857
516	-0.000636572157255357
517	-0.000512347777309524
518	-0.000223721620590854
519	-0.00035783387613218
520	-0.00058189261926713
521	-0.000809700320708392
522	-0.00104078454931884
523	-0.000837265109843765
524	-0.000522417448597176
525	-0.000696587086826651
526	-0.00146132274322169
527	-0.00223447457799718
528	-0.00209452106837349
529	-0.00193763694848573
530	-0.00181462204447063
531	-0.00135785115711496
532	-0.00117267036041548
533	-0.00118509391686377
534	-0.00148451951454023
535	-0.00152914574528127
536	-0.000947836704633082
537	-0.000648071967413293
538	-0.000606232962748683
539	-0.00099003034880565
540	-0.00218163846671678
541	-0.00284663947571767
542	-0.00242514823212948
543	-0.00162915303126032
544	-0.00140010383313095
545	-0.00163154495877275
546	-0.00161756902696235
547	-0.0014634994203368
548	-0.0013304618038057
549	-0.0015771382958012
550	-0.00214935574646447
551	-0.00234668930309995
552	-0.00215650561888034
553	-0.00199263982260622
554	-0.00166092186519234
555	-0.000972225815110954
556	-5.61336948728172e-05
557	0.00076999417927649
558	0.00110251292347479
559	0.00107284541334316
560	0.00109925636031473
561	0.00118268488280406
562	0.000914996979078667
563	0.000401788591045669
564	-0.000457765155972652
565	-0.00119045530258485
566	-0.00129957396103931
567	-0.00114264704917116
568	-0.00085023049834181
569	-0.000579755419871446
570	-0.000571146233796167
571	-0.000711785513740934
572	-0.000759102585492818
573	4.83314302237849e-06
574	0.000646439937490664
575	0.000326467052320698
576	-0.000591290384552354
577	-0.00136739029139387
578	-0.00171042306533745
579	-0.00198403805457246
580	-0.00197543484528804
581	-0.00181768144471392
582	-0.00229380031313127
583	-0.00227457046375849
584	-0.00144547509789607
585	-0.000917342365228051
586	-0.00124643494101185
587	-0.00196557218011801
588	-0.00171861594305785
589	-0.00127463318241343
590	-0.00177451943472304
591	-0.00255786168882557
592	-0.00255129378143276
593	-0.00183849658944428
594	-0.00147439468451031
595	-0.00206787812113676
596	-0.00279909451906395
597	-0.00291134113842629
598	-0.00300224357659057
599	-0.0028461431584398
600	-0.00226554078250251
601	-0.00177327522684565
602	-0.00134374350166254
603	-0.00166673825870631
604	-0.00202466007696772
605	-0.00170036604631784
606	-0.00200712401385352
607	-0.00230976911842567
608	-0.00179342596273263
609	-0.00135453680887775
610	-0.00115902346864782
611	-0.00129519682535994
612	-0.00184641318852909
613	-0.00202770709702273
614	-0.00193678975453452
615	-0.00221921486656718
616	-0.00210167303392243
617	-0.00147952625884744
618	-0.00188303653612388
619	-0.00253569052020199
620	-0.00249161899602732
621	-0.00277596625467263
622	-0.00320691031703103
623	-0.00330237504399823
624	-0.0040055563018089
625	-0.00470639352779133
626	-0.0043224617694554
627	-0.0035931060217845
628	-0.00340150895883584
629	-0.00367416513805328
630	-0.00384816222728208
631	-0.00357769488327835
632	-0.00384285430472038
633	-0.00439599610272646
634	-0.00422889962415238
635	-0.00386224726852657
636	-0.00308569906177279
637	-0.00230433476547673
638	-0.00197235474825072
639	-0.00179588255941305
640	-0.00197988019179725
641	-0.00224484077733558
642	-0.00258045353526626
643	-0.00280986412669566
644	-0.00259388484646622
645	-0.00261431348223854
646	-0.00252247701101643
647	-0.00205932964684675
648	-0.00180140113813328
649	-0.00172306857984844
650	-0.00174519621171656
651	-0.0018137119958326
652	-0.00181909333249377
653	-0.00169931124589354
654	-0.00162735275180773
655	-0.00175489386826267
656	-0.00199361317606043
657	-0.00212722120559655
658	-0.00205481867506477
659	-0.00207281945798843
660	-0.00175153036608241
661	-0.00116874889499866
662	-0.00110373122823396
663	-0.00126049123264229
664	-0.00161256194876546
665	-0.00174266967648176
666	-0.000742340067995554
667	-0.000353352566679757
668	-0.000996054221815371
669	-0.00143721898985182
670	-0.0019457113621583
671	-0.00256199908217778
672	-0.00239342295444513
673	-0.00171021252644645
674	-0.00126851109138761
675	-0.00137084645281901
676	-0.00130729628589521
677	-0.000711805959048674
678	-0.000290437321506305
679	-0.00046093437324325
680	-0.000778123563383779
681	-0.00070780949780026
682	-0.000414195557306622
683	-0.000476434398748023
684	-0.000495112519841076
685	0.000100832632325085
686	0.000692716363389242
687	0.000991887516648656
688	0.000993922517023646
689	0.000612604994503137
690	0.000352854170412773
691	0.000605883288866857
692	0.00101047228015488
693	0.000577664278381118
694	-0.000165355376574135
695	-0.000463452283580253
696	-0.000921850955165728
697	-0.00142843718729491
698	-0.00150570958234485
699	-0.00153844501857828
700	-0.00133431709944831
701	-0.000947253635099574
702	-0.00139786205358229
703	-0.00224721752664977
704	-0.0027327453161463
705	-0.00277857974474849
706	-0.00254350343058975
707	-0.00257551628546686
708	-0.00287291556837917
709	-0.00259291421819195
710	-0.00210303997953495
711	-0.00184450045556301
712	-0.00167492370729508
713	-0.00182874451263874
714	-0.00220401294481227
715	-0.00160957024769497
716	3.00383323753456e-05
717	0.00054934114190831
718	-0.000178668320778142
719	-0.000544638420940715
720	-0.000457657391215239
721	-0.000307148674847899
722	-0.000242326387003899
723	-0.000513345572002119
724	-0.000654582476485432
725	-0.000727207904044878
726	-0.000741370776934908
727	-0.000791944716838946
728	-0.000821394020404057
729	-0.000100677172006602
730	0.000221016642215351
731	-0.000428186925274179
732	-0.000900289677035216
733	-0.00135385059035931
734	-0.00195495940060646
735	-0.00230195238638379
736	-0.00253399724864085
737	-0.00234106272348622
738	-0.00196520312288137
739	-0.00178253067019549
740	-0.00137368742913012
741	-0.0010212514460743
742	-0.00102288753558074
743	-0.0011911809757486
744	-0.00140260166813713
745	-0.00156822707849277
746	-0.00168930021157735
747	-0.00173883661225514
748	-0.00182549636654429
749	-0.00161029281180589
750	-0.00123341482439912
751	-0.00150847001851977
752	-0.00165980589111074
753	-0.00119289444254125
754	-0.000924665621974768
755	-0.000866528724064106
756	-0.00100863694194557
757	-0.00127954355806429
758	-0.00162257443055315
759	-0.00185530267751474
760	-0.00171102998273096
761	-0.00142988925703888
762	-0.00107379427344915
763	-0.000996271777239631
764	-0.00125193005867063
765	-0.00112429221638928
766	-0.000824676372832618
767	-0.000421869821965629
768	0.000444035776720707
769	0.00117589740245661
770	0.00134186149511333
771	0.000812477731579939
772	-4.27721136294379e-05
773	-0.000563320901255086
774	-0.000698025668743306
775	-0.00109375881136634
776	-0.00154218285848823
777	-0.00160011659857957
778	-0.00158027143792366
779	-0.00163379131796216
780	-0.00185572233625824
781	-0.00232039042161557
782	-0.00270400872910909
783	-0.00288100762038973
784	-0.00310449252401094
785	-0.00326719196536109
786	-0.00316562500123711
787	-0.00287686106203343
788	-0.00257857098496636
789	-0.00229796153198829
790	-0.00175885134436606
791	-0.00125738479341981
792	-0.00138463137768845
793	-0.00167863604575002
794	-0.00172213651340748
795	-0.00137546799408133
796	-0.00100493358840815
797	-0.00141792042760194
798	-0.00237311089281793
799	-0.00295655665064387
800	-0.00344860987741512
801	-0.0035031044106837
802	-0.00289277803350119
803	-0.00238848432222541
804	-0.0019154742100718
805	-0.00154071188223964
806	-0.00164707938475109
807	-0.00162471757376008
808	-0.00157520627851494
809	-0.00163535074693197
810	-0.00161342176306868
811	-0.00198082046616859
812	-0.00218410935808964
813	-0.00203869921791512
814	-0.00235723807175203
815	-0.00265213288682166
816	-0.00236658629182063
817	-0.00184940943425107
818	-0.00167027506957849
819	-0.00185311415314102
820	-0.00209853057405373
821	-0.00235219101298757
822	-0.00169676290901256
823	-0.000850630388882895
824	-0.000436541410753908
825	4.54077250818332e-05
826	-0.000377412994300538
827	-0.00105653253253165
828	-0.000861086960948355
829	-0.000843929230995176
830	-0.000992762785492837
831	-0.00129208370443147
832	-0.00153822391805497
833	-0.00166252562468499
834	-0.00224480530130466
835	-0.00258342487680033
836	-0.00248747141309772
837	-0.00162619321877811
838	4.39322053546172e-05
839	0.000894590280608242
840	0.000192920414874408
841	-0.000648879141836484
842	-0.000819240371169983
843	-0.000801744869932176
844	-0.00119376664704698
845	-0.00135284777253615
846	-0.00116768937176197
847	-0.00110899526184454
848	-0.00140632598922775
849	-0.00219388285664154
850	-0.00289998834397845
851	-0.00333103375061334
852	-0.00317513658943789
853	-0.00258670119825035
854	-0.00228298916100042
855	-0.00203655265546519
856	-0.00165600715200495
857	-0.00151303129645634
858	-0.00140807570536241
859	-0.00135645162871784
860	-0.00157399908517089
861	-0.00170644641164085
862	-0.00167114478762125
863	-0.00191886045081076
864	-0.00237967227987439
865	-0.00263565554601702
866	-0.00290262515983445
867	-0.00309817784597749
868	-0.00303653506901807
869	-0.00322263547518496
870	-0.00329916443875685
871	-0.00270268615678137
872	-0.00235479097248709
873	-0.00230534621964026
874	-0.00165570222583956
875	-0.00096324015853552
876	-0.000839365646309031
877	-0.0011812842558383
878	-0.00193769487243957
879	-0.00290961445504406
880	-0.00345988847806549
881	-0.00329775359315098
882	-0.00323582526205188
883	-0.00374498430942212
884	-0.00397125097371596
885	-0.00370967382016688
886	-0.00359885515541625
887	-0.0034755840963945
888	-0.00312882633967385
889	-0.00270667434341256
890	-0.00216649344913272
891	-0.00202265237938255
892	-0.00247103173420086
893	-0.00250933506050082
894	-0.00192042848084736
895	-0.00170003544418004
896	-0.0017702910748505
897	-0.00165755262837243
898	-0.00186343165736133
899	-0.00250580196007694
900	-0.00253912056683155
901	-0.0021955958688193
902	-0.00244717353355309
903	-0.00307124975585452
904	-0.00325386249980835
905	-0.00250680912266603
906	-0.00137025067948487
907	-0.00105000113344882
908	-0.00128446906765135
909	-0.00207773544445948
910	-0.00314171260704401
911	-0.00337134072543003
912	-0.00301561996364064
913	-0.0032245527771497
914	-0.00352440281756562
915	-0.00295388085849918
916	-0.00215547550276814
917	-0.00219280646986014
918	-0.00258919536342649
919	-0.00239254466319982
920	-0.00240180511999862
921	-0.00310470134748141
922	-0.00342698541318206
923	-0.00297476411199579
924	-0.00218976597819918
925	-0.00188488277076343
926	-0.00217214378637053
927	-0.00260024528388005
928	-0.00293602335915698
929	-0.00288634384896449
930	-0.00223765383275247
931	-0.00191938378326578
932	-0.00234309107423233
933	-0.00264656828901879
934	-0.00228680487850078
935	-0.00179813514194999
936	-0.00115684221677361
937	-0.000466759670346889
938	-0.000333995350257122
939	-0.000401755377824816
940	7.96113085978721e-05
941	0.000845010487375931
942	0.000744087130637235
943	-0.000522265952455259
944	-0.00160253570798599
945	-0.00201704324767513
946	-0.00200847932529478
947	-0.00133675510803268
948	-0.000844747257927507
949	-0.000771137519332525
950	-0.000521469920454074
951	-0.000764699435641094
952	-0.00140340434296778
953	-0.00159964464255074
954	-0.00165823471770232
955	-0.00175398173925576
956	-0.00177260186922225
957	-0.00204692539453257
958	-0.00196030162074416
959	-0.00132497538077522
960	-0.00115357912154693
961	-0.00145290110500784
962	-0.00167663025252539
963	-0.00206270654769503
964	-0.00242991371497528
965	-0.00242748440076758
966	-0.0023016311666879
967	-0.00225098072943954
968	-0.0024145249063026
969	-0.00266803325789863
970	-0.00265109715159673
971	-0.00257971342848867
972	-0.00228546312386284
973	-0.001850262132561
974	-0.00149034264273375
975	-0.000968368042459123
976	-0.000732977004209631
977	-0.000564400345890976
978	-0.000354544726065937
979	-0.000630465996906967
980	-0.000635155896840697
981	-0.000285963979138184
982	-0.000207200947227276
983	-0.000266765400141968
984	-0.000408321909387283
985	-0.000545793676888806
986	-0.000881606626927384
987	-0.00133001459057736
988	-0.00175361599026125
989	-0.00205221170854159
990	-0.0019519469538713
991	-0.0018251902370338
992	-0.0013244090669831
993	-0.000584445808340688
994	-0.000586642349468059
995	-0.0012386809212844
996	-0.00239707680467925
997	-0.00318556055628889
998	-0.00331496559669807
999	-0.00294056814258151
1000	-0.00216096110071427
1001	-0.00179734072960077
1002	-0.00156948323527397
1003	-0.00111274430240568
1004	-0.000888718490616189
1005	-0.000342983637606881
1006	0.000436695190595562
1007	0.000975049884216886
1008	0.00140063539701359
1009	0.00176205887491257
1010	0.00182993557845576
1011	0.00129926482521408
1012	0.000479903001670786
1013	-0.000359462570117012
1014	-0.000934845527155741
1015	-0.000871602395647709
1016	-0.000408296432575194
1017	-3.82766639919651e-05
1018	-0.000324534158292204
1019	-0.00103772625052553
1020	-0.00144205531469901
1021	-0.00160255830350185
1022	-0.0019699568660645
1023	-0.00212516119899138
1024	-0.00166847565885878
1025	-0.00132124284789248
1026	-0.00118142638362575
1027	-0.00100123642542492
1028	-0.00103157231884024
1029	-0.00106496909717622
1030	-0.00140225567704071
1031	-0.00197702644429734
1032	-0.00187888971553068
1033	-0.00129399901088035
1034	-0.000646436205617594
1035	0.000183140356703584
1036	0.000636878700359514
1037	0.000118245490751901
1038	-0.000362145988955742
1039	0.000261224193224683
1040	0.000811003989407331
1041	0.00101463686686734
1042	0.00143278130012776
1043	0.00149154027847183
1044	0.00131088823390623
1045	0.00118478325203595
1046	0.00121417860018445
1047	0.00181591242230988
1048	0.00214952605172538
1049	0.00155933047557602
1050	0.000356590756008078
1051	-0.000440868349971246
1052	-0.000391838245111202
1053	-0.000306011476565728
1054	-0.000817106816321132
1055	-0.00159661132332079
1056	-0.0022765193323613
1057	-0.00247027641739071
1058	-0.00257889327619123
1059	-0.00282638453587195
1060	-0.00285127443725571
1061	-0.00263906038133417
1062	-0.00197321600355419
1063	-0.00117903862401205
1064	-0.000833784349156171
1065	-0.00087223140227874
1066	-0.0011195952709976
1067	-0.00129064586343212
1068	-0.000866192234922713
1069	-0.000100937758224697
1070	0.000316653584546829
1071	0.000114043421390544
1072	-0.000412740031300274
1073	-0.000783013843216138
1074	-0.00113044382211594
1075	-0.00180981956726666
1076	-0.0017620097535047
1077	-0.000749430835877691
1078	0.000137373659302436
1079	0.00109501304125587
1080	0.00185711439933026
1081	0.00217792200542953
1082	0.00246142886395577
1083	0.00280956082268193
1084	0.00364119056704632
1085	0.0042423891357367
1086	0.00386960348415006
1087	0.00299895442821112
1088	0.00205670501533571
1089	0.0018967720268914
1090	0.00226017691909423
1091	0.0024935415418815
1092	0.00301822266947682
1093	0.00322203237137556
1094	0.00260596998988365
1095	0.00228443473082327
1096	0.00301508417491846
1097	0.00360843805626315
1098	0.00329437588534254
1099	0.00287652280655449
1100	0.00285366591250034
1101	0.00309520841656295
1102	0.00292320790389677
1103	0.00244287102870815
1104	0.0021547638396758
1105	0.0019014553737752
1106	0.00208798154830877
1107	0.00270937438126139
1108	0.00281395820390164
1109	0.00262706408669233
1110	0.00263673983770479
1111	0.00324917241304929
1112	0.00397249410869544
1113	0.00361146001887851
1114	0.00289390600154593
1115	0.00287920013448952
1116	0.00308753841711915
1117	0.00321860477840532
1118	0.00371734759880792
1119	0.00469997397261535
1120	0.00584076948543548
1121	0.00655864574222075
1122	0.00638318828094749
1123	0.00574742335704737
1124	0.00518886438869147
1125	0.00477611553383984
1126	0.00468778329973577
1127	0.00477313720888086
1128	0.00478871376030706
1129	0.00499029998995877
1130	0.00453733244214108
1131	0.00331848759892502
1132	0.00344058660695637
1133	0.00428938440663114
1134	0.00438547074517531
1135	0.00422458056458166
1136	0.00421315866127039
1137	0.00435405378848242
1138	0.00439416797079271
1139	0.00445229393357358
1140	0.00461211300777421
1141	0.00420480809380247
1142	0.00378270680893433
1143	0.00405060658466161
1144	0.00475993429867966
1145	0.00564829085407529
1146	0.00635507597440701
1147	0.00652843559210274
1148	0.00605448580578674
1149	0.00556428794252579
1150	0.0058796710242937
1151	0.00608832331771266
1152	0.00572430930871651
1153	0.00576339946854146
1154	0.00619354954586595
1155	0.00632990451077766
1156	0.0062845063093061
1157	0.006343887777099
1158	0.00583858551369337
1159	0.00454177190153941
1160	0.00376212398128104
1161	0.00399881069644228
1162	0.00416572119223271
1163	0.00388444457068347
1164	0.00319777506733736
1165	0.00262724022578949
1166	0.00288700645549645
1167	0.00363985968781097
1168	0.0037855843005536
1169	0.00304502089831273
1170	0.00225774004640409
1171	0.00238508860881606
1172	0.00265780968370076
1173	0.00271328580366168
1174	0.003069387566338
1175	0.00362086612581978
1176	0.00378584920912065
1177	0.00328054736443504
1178	0.0028841841248713
1179	0.00332245723072908
1180	0.00452021822647725
1181	0.00541854086357685
1182	0.00558951711335612
1183	0.00591834788148765
1184	0.00611628687601758
1185	0.00606934996811765
1186	0.00568980491228734
1187	0.0047131782471154
1188	0.00425153755460188
1189	0.00443421003504933
1190	0.00465761643071648
1191	0.00457791782035611
1192	0.00373595483602461
1193	0.00281950694262173
1194	0.00161662879025324
1195	0.000402070212712293
1196	0.000109811356852616
1197	-9.25200146690771e-05
1198	-0.00039604857299405
1199	2.10578493832966e-05
1200	0.000765382478052199
1201	0.000822584743467284
1202	0.000530431120225822
1203	0.000372548549453237
1204	1.24465000386403e-05
1205	-0.000366697483137443
1206	-0.000850727430785426
1207	-0.00131057143053469
1208	-0.00101748498119729
1209	-0.000211392509098899
1210	0.000804619309733343
1211	0.00189172665589421
1212	0.0028235514202092
1213	0.00356923211013826
1214	0.00426295715824659
1215	0.00514990750880543
1216	0.00540020009239357
1217	0.00530872014130202
1218	0.00595075151745683
1219	0.00714386498687136
1220	0.0088870072293856
1221	0.0104323234853983
1222	0.0109537897303826
1223	0.0116171600239844
1224	0.0124803791965815
1225	0.0133304184418188
1226	0.0150750189872971
1227	0.0175316360113819
1228	0.0197003897785987
1229	0.0215797053069707
1230	0.0229414715556423
1231	0.023484572209445
1232	0.0233474093897961
1233	0.0219766127456807
1234	0.0199140459471271
1235	0.0180026307902265
1236	0.015749097651626
1237	0.0136888520422565
1238	0.0121593538649263
1239	0.0104603128483731
1240	0.00866964503541203
1241	0.00751584377907675
1242	0.00710878310666036
1243	0.0059425319440851
1244	0.00424241385258774
1245	0.00349747336214793
1246	0.00319189733250428
1247	0.00279770003675074
1248	0.00235678135491447
1249	0.00210500266410911
1250	0.00271238938680732
1251	0.00360857277993852
1252	0.00410783918162529
1253	0.00428429049463552
1254	0.00406379329513856
1255	0.00413617609766165
1256	0.00455382048206825
1257	0.00481969476575776
1258	0.00498569847334951
1259	0.00535583131556332
1260	0.00580742354463392
1261	0.00574267456708582
1262	0.0053265119039512
1263	0.00527250482243685
1264	0.00573604315970742
1265	0.00583993039562183
1266	0.00543695548325961
1267	0.00519296097326254
1268	0.00473169885647923
1269	0.00401608821785759
1270	0.00363910450645738
1271	0.00350435352713669
1272	0.00340106063446429
1273	0.00322847584417093
1274	0.00293140438926419
1275	0.00220975857915597
1276	0.00169307190222348
1277	0.00155373470022528
1278	0.000933975244519229
1279	0.000901221700467336
1280	0.00162682336099613
1281	0.00189151538977929
1282	0.00188605084248344
1283	0.00157388422327607
1284	0.000959171520358017
1285	0.000536343721824286
1286	0.000246212595603985
1287	0.000376937560399173
1288	0.000666018759369904
1289	0.000890965232399036
1290	0.00131442951539501
1291	0.00157237675167828
1292	0.00151692853760535
1293	0.00182266976642773
1294	0.00292683216018997
1295	0.00374184085618184
1296	0.00431908755933468
1297	0.00586684547798801
1298	0.0069935719050393
1299	0.00677678104910204
1300	0.00657435645958008
1301	0.00648047882473985
1302	0.00597419606323125
1303	0.00533023644348788
1304	0.0048016909052404
1305	0.00448747771912661
1306	0.00409181320058456
1307	0.00366795235851401
1308	0.00392119520349709
1309	0.00442872605795263
1310	0.00442102182265683
1311	0.00431966525942435
1312	0.00430456351453043
1313	0.0039418410203027
1314	0.00372204236725763
1315	0.00459088325770756
1316	0.00585067520192119
1317	0.00683743139566031
1318	0.00761096838410078
1319	0.00784573687547177
1320	0.00762136133555904
1321	0.00735455911909208
1322	0.00731253427641476
1323	0.00769685821230179
1324	0.00771142221212823
1325	0.00771262095671535
1326	0.00833570588961141
1327	0.00889674649231999
1328	0.00965822043623804
1329	0.0107540734151207
1330	0.0114725666245393
1331	0.0121141708437804
1332	0.0129443111010426
1333	0.0138526841186627
1334	0.0151181746043361
1335	0.0170259646471593
1336	0.019640415090885
1337	0.0228826238159174
1338	0.0259413890886807
1339	0.0283156762331346
1340	0.0313390090227887
1341	0.035113936960559
1342	0.0389330477170541
1343	0.0437073653777618
1344	0.0501481489781712
1345	0.0584137216875425
1346	0.0689569487550584
1347	0.0828938694638044
1348	0.101049911572696
1349	0.123398256013711
1350	0.150997513389971
1351	0.183306875655116
1352	0.216524522344887
1353	0.24745459858921
1354	0.273156396973672
1355	0.290436456700464
1356	0.294658846274434
1357	0.282716859534288
1358	0.257779083608326
1359	0.224373256487329
1360	0.189499413252334
1361	0.157798247309593
1362	0.131520130016039
1363	0.111065366627439
1364	0.095437637526354
1365	0.0847062796491727
1366	0.0774065987452025
1367	0.0724864085996923
1368	0.0698751872054055
1369	0.0675487424670625
1370	0.0651539770657232
1371	0.0630535304548038
1372	0.0607510482515728
1373	0.0589884242718631
1374	0.0581169738591418
1375	0.058207034112712
1376	0.0595502475688477
1377	0.0619062746067229
1378	0.0649142347833975
1379	0.0686651239237334
1380	0.0739118618138318
1381	0.0807716854935533
1382	0.0885745574315832
1383	0.0978498981076277
1384	0.109894138975434
1385	0.125388699337733
1386	0.144449823206891
1387	0.168804831169725
1388	0.201350517071803
1389	0.244024585750834
1390	0.298943916018014
1391	0.365211361741557
1392	0.439361299186136
1393	0.51376832289005
1394	0.580186874555399
1395	0.631124712030105
1396	0.655380648547479
1397	0.645635078494085
1398	0.598547397709855
1399	0.521406070159109
1400	0.432811773567689
1401	0.347809472944258
1402	0.276461903352182
1403	0.218881273865629
1404	0.175085971534242
1405	0.144162890910618
1406	0.122083148491323
1407	0.106494007517192
1408	0.0956696718516222
1409	0.0882004546513497
1410	0.0832462348273603
1411	0.0807167308851124
1412	0.0805780863384737
1413	0.0818952781408928
1414	0.0840882844020433
1415	0.087394228160616
1416	0.0924617138381335
1417	0.0995050141686469
1418	0.107177558113303
1419	0.116211923531694
1420	0.127861120901908
1421	0.141700184208318
1422	0.159497622392
1423	0.18286069429701
1424	0.211212001052912
1425	0.246005424097498
1426	0.28910207722798
1427	0.340105320247179
1428	0.398911034535038
1429	0.463371572553852
1430	0.529149262230124
1431	0.592991766456467
1432	0.649447738985668
1433	0.693524398383502
1434	0.722010791135125
1435	0.732352835520269
1436	0.725520961188773
1437	0.701603238152637
1438	0.660278220797899
1439	0.605901569049739
1440	0.544271006818788
1441	0.483346234751422
1442	0.427944932205018
1443	0.380995691341325
1444	0.344971043867452
1445	0.318047846194481
1446	0.29902143921694
1447	0.287249463922009
1448	0.280267382717129
1449	0.276852176397629
1450	0.276964597036811
1451	0.280004935095
1452	0.285803231897287
1453	0.294413447495454
1454	0.305613986387993
1455	0.319512016332837
1456	0.336336381170108
1457	0.3571667424257
1458	0.383118007510862
1459	0.415091870659157
1460	0.454135742172089
1461	0.50075437723395
1462	0.554458014070218
1463	0.612826362929125
1464	0.672556215371553
1465	0.729248755044133
1466	0.777636880027924
1467	0.811114422057717
1468	0.822918826319332
1469	0.812715087489769
1470	0.779905489679066
1471	0.726140190243824
1472	0.660747880509386
1473	0.591603028817182
1474	0.526046581691134
1475	0.467679635188588
1476	0.417494229269323
1477	0.375754119414491
1478	0.341136138867249
1479	0.312935145849026
1480	0.290327635511011
1481	0.27173948301429
1482	0.257971263322084
1483	0.249382506156043
1484	0.243563375369882
1485	0.240216739309995
1486	0.239841478312953
1487	0.241551298668043
1488	0.24437499561378
1489	0.24833102052592
1490	0.253924733064247
1491	0.260765614604521
1492	0.269415034419656
1493	0.280735068203009
1494	0.295291263395908
1495	0.313663916775129
1496	0.334540813163763
1497	0.357329575391418
1498	0.382104818375635
1499	0.407223503554649
1500	0.430054059060477
1501	0.447365431617324
1502	0.457170227058577
1503	0.456390021433087
1504	0.441887201521935
1505	0.414627683995119
1506	0.375353400828952
1507	0.328015324945331
1508	0.279115179179683
1509	0.232801708262021
1510	0.1934536266345
1511	0.162002400409112
1512	0.138022343299869
1513	0.121114866657931
1514	0.109617065244043
1515	0.102232350917037
1516	0.0979466832683475
1517	0.0955478304421886
1518	0.0948833650148956
1519	0.0964632245138702
1520	0.0997492220266279
1521	0.104752258583305
1522	0.111553752131659
1523	0.119699989621362
1524	0.129886414437982
1525	0.144118106155786
1526	0.164230591988846
1527	0.192029476603695
1528	0.229486483831493
1529	0.277559100825296
1530	0.33823886319668
1531	0.41036974351629
1532	0.48571844032051
1533	0.557243354666246
1534	0.616128905603371
1535	0.654596047525766
1536	0.663104007944304
1537	0.631667907593794
1538	0.568057972041413
1539	0.483153894253467
1540	0.393531816460166
1541	0.312580876756271
1542	0.245706165307386
1543	0.19554932502721
1544	0.158272023342087
1545	0.131093905810632
1546	0.11203553001158
1547	0.0978588906339781
1548	0.0872947781730694
1549	0.0800176659215784
1550	0.074567480888088
1551	0.0704783598858364
1552	0.0682457901475443
1553	0.0674904175638809
1554	0.0684464051537265
1555	0.0712546567680011
1556	0.0748787198178385
1557	0.079626133027207
1558	0.0855328436522944
1559	0.092015870379039
1560	0.0996254855908009
1561	0.10882522211491
1562	0.120272678887058
1563	0.1350108486234
1564	0.154877597599787
1565	0.182008749200857
1566	0.218432729990875
1567	0.266527811407447
1568	0.325736034767326
1569	0.395235605207417
1570	0.470822659321923
1571	0.543538819240692
1572	0.606141204875538
1573	0.648448141358943
1574	0.662292989546837
1575	0.640442052636759
1576	0.580430638111719
1577	0.497468481726645
1578	0.406056096366703
1579	0.321718791690703
1580	0.25090526931668
1581	0.195896994937678
1582	0.15699448788388
1583	0.128186494453888
1584	0.106783112392006
1585	0.0915916066550668
1586	0.0806209616848317
1587	0.0729982242572691
1588	0.0679121103638163
1589	0.0650616751382189
1590	0.0641135705908331
1591	0.0640888223680465
1592	0.064966289374063
1593	0.0671655319010591
1594	0.0711926969117923
1595	0.0769852289290984
1596	0.0841991091423377
1597	0.0925999795822741
1598	0.102862188547693
1599	0.116078115506815
1600	0.133406420055068
1601	0.155869493214785
1602	0.185336375118574
1603	0.224829359656268
1604	0.274869804433287
1605	0.33546287818788
1606	0.40459687596454
1607	0.475098138432901
1608	0.539766035532478
1609	0.588115722743413
1610	0.612685706517507
1611	0.606303638132015
1612	0.56288118840591
1613	0.494292192463497
1614	0.413220337251155
1615	0.333658210770714
1616	0.263694166162168
1617	0.206793628776667
1618	0.165272258795576
1619	0.134692186625604
1620	0.11232820958515
1621	0.0969447376686434
1622	0.0853274528312813
1623	0.0761917399207154
1624	0.0693435603164734
1625	0.0640585796294227
1626	0.0605318486829916
1627	0.0584871643095236
1628	0.0579634563740919
1629	0.0596491239164531
1630	0.0623943388503632
1631	0.0658104329870339
1632	0.0706379268250689
1633	0.0768008945857898
1634	0.0841205705736352
1635	0.0924570753602245
1636	0.102843615145444
1637	0.116281315099658
1638	0.132439590232822
1639	0.153302948738217
1640	0.181638034466997
1641	0.218738926021258
1642	0.266721198899817
1643	0.325577143124179
1644	0.393922611996654
1645	0.465591327639503
1646	0.531967606692099
1647	0.586524682117792
1648	0.617550685692453
1649	0.618442919956241
1650	0.585519921795068
1651	0.51936053838109
1652	0.436449722401481
1653	0.350555168084557
1654	0.274850551934086
1655	0.21254425854369
1656	0.164032970941143
1657	0.129461078997048
1658	0.103284239696509
1659	0.0830909038465653
1660	0.0687656464296304
1661	0.0579413449510152
1662	0.0491322819390688
1663	0.0419936211557018
1664	0.0361048873714842
1665	0.0312641007055351
1666	0.027741776122892
1667	0.0252023789045061
1668	0.0229808549110864
1669	0.0214225009341491
1670	0.0207862396852622
1671	0.0199344985490946
1672	0.0183579251022523
1673	0.0176163682516467
1674	0.0175980053223999
1675	0.0168263922622767
1676	0.016372986449806
1677	0.0167414645486348
1678	0.016669096348827
1679	0.0164948629874106
1680	0.0163935756236421
1681	0.0163665847327727
1682	0.0168220164529038
1683	0.0171440229130919
1684	0.0170922563090509
1685	0.0171589301467843
1686	0.0184436424288851
1687	0.0214537100673534
1688	0.0236638066106247
1689	0.0251627786881924
1690	0.0270855888310887
1691	0.0290211567673794
1692	0.0315179583205728
1693	0.0343155417250935
1694	0.0372706442132111
1695	0.0411625888346061
1696	0.045886140318921
1697	0.0513676757755317
1698	0.057738248912753
1699	0.0654130209136464
1700	0.0744791413911594
1701	0.0845491381136189
1702	0.0961339554695436
1703	0.110111203946408
1704	0.128075421179023
1705	0.15283485798005
1706	0.1846260293309
1707	0.225082173348302
1708	0.277888691738546
1709	0.341349644811754
1710	0.412786892653946
1711	0.486333593135403
1712	0.553061635502668
1713	0.606052855078083
1714	0.633205354320387
1715	0.627038577892141
1716	0.585503014300448
1717	0.513415008465939
1718	0.428974024843367
1719	0.344848191036395
1720	0.271857681205412
1721	0.213284996571983
1722	0.168719282569904
1723	0.136344460898976
1724	0.111933952951818
1725	0.0941784609529402
1726	0.0823831116103568
1727	0.0740235468070541
1728	0.067905245038558
1729	0.0633916367355655
1730	0.0603947447626071
1731	0.0590936113233879
1732	0.0590451324807659
1733	0.0599496764149482
1734	0.0620236771780093
1735	0.0654653555243563
1736	0.0698008665751696
1737	0.0752437014053457
1738	0.0827174981244481
1739	0.0914308049717684
1740	0.101082294917018
1741	0.113051612061903
1742	0.129200243921866
1743	0.150970025584264
1744	0.179394143261102
1745	0.215821981971291
1746	0.263235148526455
1747	0.3237811973502
1748	0.393497719853037
1749	0.467556698527224
1750	0.53762453457214
1751	0.595614474845153
1752	0.634027185450926
1753	0.639232108695141
1754	0.609006497131927
1755	0.547271093193038
1756	0.46274174638077
1757	0.373883975321656
1758	0.292033111028407
1759	0.224955564373297
1760	0.173185858026428
1761	0.134541059149561
1762	0.106967002473338
1763	0.0861727313838453
1764	0.0697174169076519
1765	0.0577324017121477
1766	0.0484764265676261
1767	0.0405304239995715
1768	0.0343413928145005
1769	0.0296393368985971
1770	0.0260329215559788
1771	0.0231372532219683
1772	0.0202858859710013
1773	0.0175354333393718
1774	0.0151853264053313
1775	0.0131761733056344
1776	0.0114239260519292
1777	0.0102174178118899
1778	0.0100965596833499
1779	0.010517322585272
1780	0.00975176349353311
1781	0.0085805254815632
1782	0.00846375960241931
1783	0.00895333799835635
1784	0.00927158046407258
1785	0.0094226540176866
1786	0.00917854019034401
1787	0.00856049360847996
1788	0.00764798917335281
1789	0.00672388944782422
1790	0.00601695534834518
1791	0.00548596635344404
1792	0.00534910162451509
1793	0.00550871820081765
1794	0.00537599687911974
1795	0.00490674581476637
1796	0.00466194098310096
1797	0.00446247406605599
1798	0.00446416529281031
1799	0.0048226439372343
1800	0.00506799382280926
1801	0.00513028409487894
1802	0.00481546231768237
1803	0.00401970864938203
1804	0.00362232992928297
1805	0.00392430786203974
1806	0.00411863039498608
1807	0.00366693528166262
1808	0.0031844096645897
1809	0.00268387476258456
1810	0.0022414548112891
1811	0.00224523148328516
1812	0.00222802046061814
1813	0.00201748864063397
1814	0.00169820378737306
1815	0.00118840011605292
1816	0.000978821384238402
1817	0.00105173497579312
1818	0.00112181255986509
1819	0.00104442227485717
1820	0.000913537877477082
1821	0.000830023120473322
1822	0.000583900138978304
1823	0.000276490100910489
1824	-0.000192329036249289
1825	-0.000450925321527607
1826	0.000254249480614616
1827	0.000769265937631113
1828	0.000190378267264395
1829	-0.000161096713987265
1830	-0.000206906773614046
1831	-0.000249356309961989
1832	0.000129014245599643
1833	0.000835789023682367
1834	0.00139154678993087
1835	0.00162781215317351
1836	0.00189628127259168
1837	0.00183731259096605
1838	0.00078912887337537
1839	-8.20940449149542e-05
1840	0.000604007312094576
1841	0.00193729771129687
1842	0.00268349161368163
1843	0.00221485280295086
1844	0.00138833789194709
1845	0.000485062060307777
1846	-7.42306705196956e-05
1847	0.000317113610169227
1848	0.000322562053135586
1849	-0.000681565092996946
1850	-0.00101088404926486
1851	-0.000855865640966677
1852	-0.000995376665350887
1853	-0.000912257333641716
1854	-0.00045508287904606
1855	-0.000302604190945831
1856	-0.000630757119881561
1857	-0.000816158072448575
1858	-0.000638100957540111
1859	-0.000573991677278935
1860	-0.000763995497086933
1861	-0.000951907724017439
1862	-0.000945455875542784
1863	-0.000653184028433089
1864	0.000342372474645374
1865	0.00139513085526509
1866	0.00182531990408515
1867	0.00194873713965014
1868	0.00176509660376179
1869	0.00134679201148598
1870	0.00147878030914619
1871	0.00169406264628119
1872	0.00135227382253401
1873	0.00125502696615711
1874	0.00164331784568553
1875	0.00150137282143629
1876	0.000945283787888731
1877	0.000362098903703114
1878	-0.000393006468139562
1879	-0.000542529447686214
1880	-0.000531104656887531
1881	-0.000634313095728791
1882	-0.000484698655395335
1883	-0.00104840813304647
1884	-0.00181210096699956
1885	-0.00189080293178326
1886	-0.00194069473501625
1887	-0.00179626209375629
1888	-0.00165727444163017
1889	-0.00181112331325275
1890	-0.00183928087104921
1891	-0.00154952416173455
1892	-0.00102639389262648
1893	-0.000815114052348325
1894	-0.000979608601772745
1895	-0.0008328660314006
1896	-0.000836832040049414
1897	-0.00159040152119641
1898	-0.0020838597512326
1899	-0.00174502222838882
1900	-0.00138653222714788
1901	-0.00133310940429089
1902	-0.00124003003199962
1903	-0.00117115961911646
1904	-0.000883017541899794
1905	-0.000167810489583172
1906	0.000620665959798107
1907	0.000684030854108233
1908	0.000225366798572201
1909	0.000189570369263224
1910	0.000399854054975087
1911	0.000608061697898053
1912	0.000546870756953319
1913	-1.99172263983809e-05
1914	-0.00054648110979386
1915	-0.000837647434282346
1916	-0.000890341284389809
1917	-0.00074677587586601
1918	-0.000887143988563291
1919	-0.00099568179380559
1920	-0.000779880887816778
1921	-0.000487897058033693
1922	-0.000330174915901651
1923	-0.000594882894503915
1924	-0.00126740445776282
1925	-0.00147388329171532
1926	-0.00130811200330914
1927	-0.00119897829917858
1928	-0.000650027860369203
1929	-3.74404733067431e-06
1930	0.00021165117862927
1931	0.000497668196206997
1932	0.000635746789754876
1933	0.000341449177044585
1934	0.00047358411649295
1935	0.00113441748398682
1936	0.00138375816152443
1937	0.00153956256277164
1938	0.00203912328327331
1939	0.00232205400264165
1940	0.00310401720126918
1941	0.00475132704079083
1942	0.00650321453257034
1943	0.00787294488589781
1944	0.00904543653917457
1945	0.0110956965221298
1946	0.0135394462993228
1947	0.0152455693312108
1948	0.0164672423843047
1949	0.0173505254574999
1950	0.0169887271611927
1951	0.0142862073472694
1952	0.0110986574111369
1953	0.0089050688166525
1954	0.00644694223807403
1955	0.00387473940190388
1956	0.00196829235556707
1957	0.000333191222056964
1958	-0.000674083555790667
1959	-0.00134388355203384
1960	-0.00208010987422138
1961	-0.00217624407775796
1962	-0.00191198926705181
1963	-0.00191709250022774
1964	-0.0021504235460617
1965	-0.00226859614668322
1966	-0.00176933373528106
1967	-0.00157390873136352
1968	-0.0022038652133915
1969	-0.00251406952797708
1970	-0.00220819272423455
1971	-0.00147018723294051
1972	-0.000415904479822787
1973	1.41429740391096e-05
1974	-0.000109124813164081
1975	-0.000479187923171626
1976	-0.000691789687065775
1977	-0.000619491212051415
1978	-0.000656708982709972
1979	-0.000289564877146795
1980	0.000361642395423576
1981	0.00063235931399639
1982	0.00052447587994576
1983	0.000228790690247758
1984	-5.56640648930309e-05
1985	-0.000481113372349248
1986	-0.000438514291228631
1987	0.000160227904311719
1988	0.000277410734468146
1989	0.000264445981649295
1990	0.000260386450144054
1991	4.68190410381844e-05
1992	-0.000362238275528109
1993	-0.00105328508150681
1994	-0.00177774263197065
1995	-0.00240585736496146
1996	-0.00250742937440895
1997	-0.0023162324437942
1998	-0.00232024465962688
1999	-0.00261953686930002
[truncated: 29,088 more rows]
