# Supplementary material for: Automatic 1D 1H NMR Metabolite Quantification for Bioreactor Monitoring
Source: Metabolites. 2021 Mar 9;11(3):157. doi: 10.3390/metabo11030157 (PMC8001003; doi:10.3390/metabo11030157)
Supplement: Supplementary file 1 [file metabolites-11-00157-s001.zip › metabolites-1120537-supple-update/supplementary_material/ASICS_reconstruction_plot/ASICS_results_ppm.csv]

	x
1	0.5
2	0.500305601857556
3	0.500611203715112
4	0.500916805572667
5	0.501222407430223
6	0.501528009287779
7	0.501833611145335
8	0.502139213002891
9	0.502444814860446
10	0.502750416718002
11	0.503056018575558
12	0.503361620433114
13	0.50366722229067
14	0.503972824148225
15	0.504278426005781
16	0.504584027863337
17	0.504889629720893
18	0.505195231578448
19	0.505500833436004
20	0.50580643529356
21	0.506112037151116
22	0.506417639008672
23	0.506723240866227
24	0.507028842723783
25	0.507334444581339
26	0.507640046438895
27	0.507945648296451
28	0.508251250154006
29	0.508556852011562
30	0.508862453869118
31	0.509168055726674
32	0.50947365758423
33	0.509779259441785
34	0.510084861299341
35	0.510390463156897
36	0.510696065014453
37	0.511001666872009
38	0.511307268729564
39	0.51161287058712
40	0.511918472444676
41	0.512224074302232
42	0.512529676159788
43	0.512835278017343
44	0.513140879874899
45	0.513446481732455
46	0.513752083590011
47	0.514057685447566
48	0.514363287305122
49	0.514668889162678
50	0.514974491020234
51	0.51528009287779
52	0.515585694735345
53	0.515891296592901
54	0.516196898450457
55	0.516502500308013
56	0.516808102165569
57	0.517113704023124
58	0.51741930588068
59	0.517724907738236
60	0.518030509595792
61	0.518336111453348
62	0.518641713310903
63	0.518947315168459
64	0.519252917026015
65	0.519558518883571
66	0.519864120741127
67	0.520169722598682
68	0.520475324456238
69	0.520780926313794
70	0.52108652817135
71	0.521392130028905
72	0.521697731886461
73	0.522003333744017
74	0.522308935601573
75	0.522614537459129
76	0.522920139316684
77	0.52322574117424
78	0.523531343031796
79	0.523836944889352
80	0.524142546746908
81	0.524448148604463
82	0.524753750462019
83	0.525059352319575
84	0.525364954177131
85	0.525670556034687
86	0.525976157892242
87	0.526281759749798
88	0.526587361607354
89	0.52689296346491
90	0.527198565322466
91	0.527504167180021
92	0.527809769037577
93	0.528115370895133
94	0.528420972752689
95	0.528726574610245
96	0.5290321764678
97	0.529337778325356
98	0.529643380182912
99	0.529948982040468
100	0.530254583898023
101	0.530560185755579
102	0.530865787613135
103	0.531171389470691
104	0.531476991328247
105	0.531782593185802
106	0.532088195043358
107	0.532393796900914
108	0.53269939875847
109	0.533005000616026
110	0.533310602473581
111	0.533616204331137
112	0.533921806188693
113	0.534227408046249
114	0.534533009903805
115	0.53483861176136
116	0.535144213618916
117	0.535449815476472
118	0.535755417334028
119	0.536061019191584
120	0.536366621049139
121	0.536672222906695
122	0.536977824764251
123	0.537283426621807
124	0.537589028479363
125	0.537894630336918
126	0.538200232194474
127	0.53850583405203
128	0.538811435909586
129	0.539117037767141
130	0.539422639624697
131	0.539728241482253
132	0.540033843339809
133	0.540339445197365
134	0.54064504705492
135	0.540950648912476
136	0.541256250770032
137	0.541561852627588
138	0.541867454485144
139	0.542173056342699
140	0.542478658200255
141	0.542784260057811
142	0.543089861915367
143	0.543395463772923
144	0.543701065630478
145	0.544006667488034
146	0.54431226934559
147	0.544617871203146
148	0.544923473060702
149	0.545229074918257
150	0.545534676775813
151	0.545840278633369
152	0.546145880490925
153	0.546451482348481
154	0.546757084206036
155	0.547062686063592
156	0.547368287921148
157	0.547673889778704
158	0.547979491636259
159	0.548285093493815
160	0.548590695351371
161	0.548896297208927
162	0.549201899066483
163	0.549507500924038
164	0.549813102781594
165	0.55011870463915
166	0.550424306496706
167	0.550729908354262
168	0.551035510211817
169	0.551341112069373
170	0.551646713926929
171	0.551952315784485
172	0.552257917642041
173	0.552563519499596
174	0.552869121357152
175	0.553174723214708
176	0.553480325072264
177	0.55378592692982
178	0.554091528787375
179	0.554397130644931
180	0.554702732502487
181	0.555008334360043
182	0.555313936217599
183	0.555619538075154
184	0.55592513993271
185	0.556230741790266
186	0.556536343647822
187	0.556841945505377
188	0.557147547362933
189	0.557453149220489
190	0.557758751078045
191	0.558064352935601
192	0.558369954793156
193	0.558675556650712
194	0.558981158508268
195	0.559286760365824
196	0.55959236222338
197	0.559897964080935
198	0.560203565938491
199	0.560509167796047
200	0.560814769653603
201	0.561120371511159
202	0.561425973368714
203	0.56173157522627
204	0.562037177083826
205	0.562342778941382
206	0.562648380798938
207	0.562953982656493
208	0.563259584514049
209	0.563565186371605
210	0.563870788229161
211	0.564176390086716
212	0.564481991944272
213	0.564787593801828
214	0.565093195659384
215	0.56539879751694
216	0.565704399374495
217	0.566010001232051
218	0.566315603089607
219	0.566621204947163
220	0.566926806804719
221	0.567232408662274
222	0.56753801051983
223	0.567843612377386
224	0.568149214234942
225	0.568454816092498
226	0.568760417950053
227	0.569066019807609
228	0.569371621665165
229	0.569677223522721
230	0.569982825380277
231	0.570288427237832
232	0.570594029095388
233	0.570899630952944
234	0.5712052328105
235	0.571510834668056
236	0.571816436525611
237	0.572122038383167
238	0.572427640240723
239	0.572733242098279
240	0.573038843955834
241	0.57334444581339
242	0.573650047670946
243	0.573955649528502
244	0.574261251386058
245	0.574566853243613
246	0.574872455101169
247	0.575178056958725
248	0.575483658816281
249	0.575789260673837
250	0.576094862531392
251	0.576400464388948
252	0.576706066246504
253	0.57701166810406
254	0.577317269961616
255	0.577622871819171
256	0.577928473676727
257	0.578234075534283
258	0.578539677391839
259	0.578845279249395
260	0.57915088110695
261	0.579456482964506
262	0.579762084822062
263	0.580067686679618
264	0.580373288537174
265	0.580678890394729
266	0.580984492252285
267	0.581290094109841
268	0.581595695967397
269	0.581901297824952
270	0.582206899682508
271	0.582512501540064
272	0.58281810339762
273	0.583123705255176
274	0.583429307112731
275	0.583734908970287
276	0.584040510827843
277	0.584346112685399
278	0.584651714542955
279	0.58495731640051
280	0.585262918258066
281	0.585568520115622
282	0.585874121973178
283	0.586179723830734
284	0.586485325688289
285	0.586790927545845
286	0.587096529403401
287	0.587402131260957
288	0.587707733118513
289	0.588013334976068
290	0.588318936833624
291	0.58862453869118
292	0.588930140548736
293	0.589235742406292
294	0.589541344263847
295	0.589846946121403
296	0.590152547978959
297	0.590458149836515
298	0.59076375169407
299	0.591069353551626
300	0.591374955409182
301	0.591680557266738
302	0.591986159124294
303	0.592291760981849
304	0.592597362839405
305	0.592902964696961
306	0.593208566554517
307	0.593514168412073
308	0.593819770269628
309	0.594125372127184
310	0.59443097398474
311	0.594736575842296
312	0.595042177699852
313	0.595347779557407
314	0.595653381414963
315	0.595958983272519
316	0.596264585130075
317	0.596570186987631
318	0.596875788845186
319	0.597181390702742
320	0.597486992560298
321	0.597792594417854
322	0.598098196275409
323	0.598403798132965
324	0.598709399990521
325	0.599015001848077
326	0.599320603705633
327	0.599626205563188
328	0.599931807420744
329	0.6002374092783
330	0.600543011135856
331	0.600848612993412
332	0.601154214850967
333	0.601459816708523
334	0.601765418566079
335	0.602071020423635
336	0.602376622281191
337	0.602682224138746
338	0.602987825996302
339	0.603293427853858
340	0.603599029711414
341	0.60390463156897
342	0.604210233426525
343	0.604515835284081
344	0.604821437141637
345	0.605127038999193
346	0.605432640856749
347	0.605738242714304
348	0.60604384457186
349	0.606349446429416
350	0.606655048286972
351	0.606960650144527
352	0.607266252002083
353	0.607571853859639
354	0.607877455717195
355	0.608183057574751
356	0.608488659432306
357	0.608794261289862
358	0.609099863147418
359	0.609405465004974
360	0.60971106686253
361	0.610016668720085
362	0.610322270577641
363	0.610627872435197
364	0.610933474292753
365	0.611239076150309
366	0.611544678007864
367	0.61185027986542
368	0.612155881722976
369	0.612461483580532
370	0.612767085438088
371	0.613072687295643
372	0.613378289153199
373	0.613683891010755
374	0.613989492868311
375	0.614295094725867
376	0.614600696583422
377	0.614906298440978
378	0.615211900298534
379	0.61551750215609
380	0.615823104013645
381	0.616128705871201
382	0.616434307728757
383	0.616739909586313
384	0.617045511443869
385	0.617351113301424
386	0.61765671515898
387	0.617962317016536
388	0.618267918874092
389	0.618573520731648
390	0.618879122589203
391	0.619184724446759
392	0.619490326304315
393	0.619795928161871
394	0.620101530019427
395	0.620407131876982
396	0.620712733734538
397	0.621018335592094
398	0.62132393744965
399	0.621629539307206
400	0.621935141164761
401	0.622240743022317
402	0.622546344879873
403	0.622851946737429
404	0.623157548594985
405	0.62346315045254
406	0.623768752310096
407	0.624074354167652
408	0.624379956025208
409	0.624685557882763
410	0.624991159740319
411	0.625296761597875
412	0.625602363455431
413	0.625907965312987
414	0.626213567170542
415	0.626519169028098
416	0.626824770885654
417	0.62713037274321
418	0.627435974600766
419	0.627741576458321
420	0.628047178315877
421	0.628352780173433
422	0.628658382030989
423	0.628963983888545
424	0.6292695857461
425	0.629575187603656
426	0.629880789461212
427	0.630186391318768
428	0.630491993176324
429	0.630797595033879
430	0.631103196891435
431	0.631408798748991
432	0.631714400606547
433	0.632020002464103
434	0.632325604321658
435	0.632631206179214
436	0.63293680803677
437	0.633242409894326
438	0.633548011751881
439	0.633853613609437
440	0.634159215466993
441	0.634464817324549
442	0.634770419182105
443	0.63507602103966
444	0.635381622897216
445	0.635687224754772
446	0.635992826612328
447	0.636298428469884
448	0.636604030327439
449	0.636909632184995
450	0.637215234042551
451	0.637520835900107
452	0.637826437757663
453	0.638132039615218
454	0.638437641472774
455	0.63874324333033
456	0.639048845187886
457	0.639354447045442
458	0.639660048902997
459	0.639965650760553
460	0.640271252618109
461	0.640576854475665
462	0.64088245633322
463	0.641188058190776
464	0.641493660048332
465	0.641799261905888
466	0.642104863763444
467	0.642410465620999
468	0.642716067478555
469	0.643021669336111
470	0.643327271193667
471	0.643632873051223
472	0.643938474908778
473	0.644244076766334
474	0.64454967862389
475	0.644855280481446
476	0.645160882339002
477	0.645466484196557
478	0.645772086054113
479	0.646077687911669
480	0.646383289769225
481	0.646688891626781
482	0.646994493484336
483	0.647300095341892
484	0.647605697199448
485	0.647911299057004
486	0.64821690091456
487	0.648522502772115
488	0.648828104629671
489	0.649133706487227
490	0.649439308344783
491	0.649744910202338
492	0.650050512059894
493	0.65035611391745
494	0.650661715775006
495	0.650967317632562
496	0.651272919490117
497	0.651578521347673
498	0.651884123205229
499	0.652189725062785
500	0.652495326920341
501	0.652800928777896
502	0.653106530635452
503	0.653412132493008
504	0.653717734350564
505	0.65402333620812
506	0.654328938065675
507	0.654634539923231
508	0.654940141780787
509	0.655245743638343
510	0.655551345495899
511	0.655856947353454
512	0.65616254921101
513	0.656468151068566
514	0.656773752926122
515	0.657079354783678
516	0.657384956641233
517	0.657690558498789
518	0.657996160356345
519	0.658301762213901
520	0.658607364071456
521	0.658912965929012
522	0.659218567786568
523	0.659524169644124
524	0.65982977150168
525	0.660135373359235
526	0.660440975216791
527	0.660746577074347
528	0.661052178931903
529	0.661357780789459
530	0.661663382647014
531	0.66196898450457
532	0.662274586362126
533	0.662580188219682
534	0.662885790077238
535	0.663191391934793
536	0.663496993792349
537	0.663802595649905
538	0.664108197507461
539	0.664413799365017
540	0.664719401222572
541	0.665025003080128
542	0.665330604937684
543	0.66563620679524
544	0.665941808652796
545	0.666247410510351
546	0.666553012367907
547	0.666858614225463
548	0.667164216083019
549	0.667469817940574
550	0.66777541979813
551	0.668081021655686
552	0.668386623513242
553	0.668692225370798
554	0.668997827228353
555	0.669303429085909
556	0.669609030943465
557	0.669914632801021
558	0.670220234658577
559	0.670525836516132
560	0.670831438373688
561	0.671137040231244
562	0.6714426420888
563	0.671748243946356
564	0.672053845803911
565	0.672359447661467
566	0.672665049519023
567	0.672970651376579
568	0.673276253234135
569	0.67358185509169
570	0.673887456949246
571	0.674193058806802
572	0.674498660664358
573	0.674804262521914
574	0.675109864379469
575	0.675415466237025
576	0.675721068094581
577	0.676026669952137
578	0.676332271809692
579	0.676637873667248
580	0.676943475524804
581	0.67724907738236
582	0.677554679239916
583	0.677860281097471
584	0.678165882955027
585	0.678471484812583
586	0.678777086670139
587	0.679082688527695
588	0.67938829038525
589	0.679693892242806
590	0.679999494100362
591	0.680305095957918
592	0.680610697815474
593	0.680916299673029
594	0.681221901530585
595	0.681527503388141
596	0.681833105245697
597	0.682138707103253
598	0.682444308960808
599	0.682749910818364
600	0.68305551267592
601	0.683361114533476
602	0.683666716391031
603	0.683972318248587
604	0.684277920106143
605	0.684583521963699
606	0.684889123821255
607	0.68519472567881
608	0.685500327536366
609	0.685805929393922
610	0.686111531251478
611	0.686417133109034
612	0.686722734966589
613	0.687028336824145
614	0.687333938681701
615	0.687639540539257
616	0.687945142396813
617	0.688250744254368
618	0.688556346111924
619	0.68886194796948
620	0.689167549827036
621	0.689473151684592
622	0.689778753542147
623	0.690084355399703
624	0.690389957257259
625	0.690695559114815
626	0.691001160972371
627	0.691306762829926
628	0.691612364687482
629	0.691917966545038
630	0.692223568402594
631	0.692529170260149
632	0.692834772117705
633	0.693140373975261
634	0.693445975832817
635	0.693751577690373
636	0.694057179547928
637	0.694362781405484
638	0.69466838326304
639	0.694973985120596
640	0.695279586978152
641	0.695585188835707
642	0.695890790693263
643	0.696196392550819
644	0.696501994408375
645	0.696807596265931
646	0.697113198123486
647	0.697418799981042
648	0.697724401838598
649	0.698030003696154
650	0.69833560555371
651	0.698641207411265
652	0.698946809268821
653	0.699252411126377
654	0.699558012983933
655	0.699863614841489
656	0.700169216699044
657	0.7004748185566
658	0.700780420414156
659	0.701086022271712
660	0.701391624129267
661	0.701697225986823
662	0.702002827844379
663	0.702308429701935
664	0.702614031559491
665	0.702919633417046
666	0.703225235274602
667	0.703530837132158
668	0.703836438989714
669	0.70414204084727
670	0.704447642704825
671	0.704753244562381
672	0.705058846419937
673	0.705364448277493
674	0.705670050135049
675	0.705975651992604
676	0.70628125385016
677	0.706586855707716
678	0.706892457565272
679	0.707198059422828
680	0.707503661280383
681	0.707809263137939
682	0.708114864995495
683	0.708420466853051
684	0.708726068710607
685	0.709031670568162
686	0.709337272425718
687	0.709642874283274
688	0.70994847614083
689	0.710254077998385
690	0.710559679855941
691	0.710865281713497
692	0.711170883571053
693	0.711476485428609
694	0.711782087286164
695	0.71208768914372
696	0.712393291001276
697	0.712698892858832
698	0.713004494716388
699	0.713310096573943
700	0.713615698431499
701	0.713921300289055
702	0.714226902146611
703	0.714532504004167
704	0.714838105861722
705	0.715143707719278
706	0.715449309576834
707	0.71575491143439
708	0.716060513291946
709	0.716366115149501
710	0.716671717007057
711	0.716977318864613
712	0.717282920722169
713	0.717588522579724
714	0.71789412443728
715	0.718199726294836
716	0.718505328152392
717	0.718810930009948
718	0.719116531867503
719	0.719422133725059
720	0.719727735582615
721	0.720033337440171
722	0.720338939297727
723	0.720644541155282
724	0.720950143012838
725	0.721255744870394
726	0.72156134672795
727	0.721866948585506
728	0.722172550443061
729	0.722478152300617
730	0.722783754158173
731	0.723089356015729
732	0.723394957873285
733	0.72370055973084
734	0.724006161588396
735	0.724311763445952
736	0.724617365303508
737	0.724922967161064
738	0.725228569018619
739	0.725534170876175
740	0.725839772733731
741	0.726145374591287
742	0.726450976448842
743	0.726756578306398
744	0.727062180163954
745	0.72736778202151
746	0.727673383879066
747	0.727978985736621
748	0.728284587594177
749	0.728590189451733
750	0.728895791309289
751	0.729201393166845
752	0.7295069950244
753	0.729812596881956
754	0.730118198739512
755	0.730423800597068
756	0.730729402454624
757	0.731035004312179
758	0.731340606169735
759	0.731646208027291
760	0.731951809884847
761	0.732257411742403
762	0.732563013599958
763	0.732868615457514
764	0.73317421731507
765	0.733479819172626
766	0.733785421030182
767	0.734091022887737
768	0.734396624745293
769	0.734702226602849
770	0.735007828460405
771	0.73531343031796
772	0.735619032175516
773	0.735924634033072
774	0.736230235890628
775	0.736535837748184
776	0.736841439605739
777	0.737147041463295
778	0.737452643320851
779	0.737758245178407
780	0.738063847035963
781	0.738369448893518
782	0.738675050751074
783	0.73898065260863
784	0.739286254466186
785	0.739591856323742
786	0.739897458181297
787	0.740203060038853
788	0.740508661896409
789	0.740814263753965
790	0.741119865611521
791	0.741425467469076
792	0.741731069326632
793	0.742036671184188
794	0.742342273041744
795	0.7426478748993
796	0.742953476756855
797	0.743259078614411
798	0.743564680471967
799	0.743870282329523
800	0.744175884187078
801	0.744481486044634
802	0.74478708790219
803	0.745092689759746
804	0.745398291617302
805	0.745703893474857
806	0.746009495332413
807	0.746315097189969
808	0.746620699047525
809	0.746926300905081
810	0.747231902762636
811	0.747537504620192
812	0.747843106477748
813	0.748148708335304
814	0.74845431019286
815	0.748759912050415
816	0.749065513907971
817	0.749371115765527
818	0.749676717623083
819	0.749982319480639
820	0.750287921338194
821	0.75059352319575
822	0.750899125053306
823	0.751204726910862
824	0.751510328768418
825	0.751815930625973
826	0.752121532483529
827	0.752427134341085
828	0.752732736198641
829	0.753038338056196
830	0.753343939913752
831	0.753649541771308
832	0.753955143628864
833	0.75426074548642
834	0.754566347343975
835	0.754871949201531
836	0.755177551059087
837	0.755483152916643
838	0.755788754774199
839	0.756094356631754
840	0.75639995848931
841	0.756705560346866
842	0.757011162204422
843	0.757316764061978
844	0.757622365919533
845	0.757927967777089
846	0.758233569634645
847	0.758539171492201
848	0.758844773349757
849	0.759150375207312
850	0.759455977064868
851	0.759761578922424
852	0.76006718077998
853	0.760372782637535
854	0.760678384495091
855	0.760983986352647
856	0.761289588210203
857	0.761595190067759
858	0.761900791925314
859	0.76220639378287
860	0.762511995640426
861	0.762817597497982
862	0.763123199355538
863	0.763428801213093
864	0.763734403070649
865	0.764040004928205
866	0.764345606785761
867	0.764651208643317
868	0.764956810500872
869	0.765262412358428
870	0.765568014215984
871	0.76587361607354
872	0.766179217931096
873	0.766484819788651
874	0.766790421646207
875	0.767096023503763
876	0.767401625361319
877	0.767707227218875
878	0.76801282907643
879	0.768318430933986
880	0.768624032791542
881	0.768929634649098
882	0.769235236506653
883	0.769540838364209
884	0.769846440221765
885	0.770152042079321
886	0.770457643936877
887	0.770763245794432
888	0.771068847651988
889	0.771374449509544
890	0.7716800513671
891	0.771985653224656
892	0.772291255082211
893	0.772596856939767
894	0.772902458797323
895	0.773208060654879
896	0.773513662512435
897	0.77381926436999
898	0.774124866227546
899	0.774430468085102
900	0.774736069942658
901	0.775041671800214
902	0.775347273657769
903	0.775652875515325
904	0.775958477372881
905	0.776264079230437
906	0.776569681087993
907	0.776875282945548
908	0.777180884803104
909	0.77748648666066
910	0.777792088518216
911	0.778097690375771
912	0.778403292233327
913	0.778708894090883
914	0.779014495948439
915	0.779320097805995
916	0.77962569966355
917	0.779931301521106
918	0.780236903378662
919	0.780542505236218
920	0.780848107093774
921	0.781153708951329
922	0.781459310808885
923	0.781764912666441
924	0.782070514523997
925	0.782376116381553
926	0.782681718239108
927	0.782987320096664
928	0.78329292195422
929	0.783598523811776
930	0.783904125669332
931	0.784209727526887
932	0.784515329384443
933	0.784820931241999
934	0.785126533099555
935	0.785432134957111
936	0.785737736814666
937	0.786043338672222
938	0.786348940529778
939	0.786654542387334
940	0.786960144244889
941	0.787265746102445
942	0.787571347960001
943	0.787876949817557
944	0.788182551675113
945	0.788488153532668
946	0.788793755390224
947	0.78909935724778
948	0.789404959105336
949	0.789710560962892
950	0.790016162820447
951	0.790321764678003
952	0.790627366535559
953	0.790932968393115
954	0.791238570250671
955	0.791544172108226
956	0.791849773965782
957	0.792155375823338
958	0.792460977680894
959	0.79276657953845
960	0.793072181396005
961	0.793377783253561
962	0.793683385111117
963	0.793988986968673
964	0.794294588826228
965	0.794600190683784
966	0.79490579254134
967	0.795211394398896
968	0.795516996256452
969	0.795822598114007
970	0.796128199971563
971	0.796433801829119
972	0.796739403686675
973	0.797045005544231
974	0.797350607401786
975	0.797656209259342
976	0.797961811116898
977	0.798267412974454
978	0.79857301483201
979	0.798878616689565
980	0.799184218547121
981	0.799489820404677
982	0.799795422262233
983	0.800101024119789
984	0.800406625977344
985	0.8007122278349
986	0.801017829692456
987	0.801323431550012
988	0.801629033407568
989	0.801934635265123
990	0.802240237122679
991	0.802545838980235
992	0.802851440837791
993	0.803157042695346
994	0.803462644552902
995	0.803768246410458
996	0.804073848268014
997	0.80437945012557
998	0.804685051983125
999	0.804990653840681
1000	0.805296255698237
1001	0.805601857555793
1002	0.805907459413349
1003	0.806213061270904
1004	0.80651866312846
1005	0.806824264986016
1006	0.807129866843572
1007	0.807435468701128
1008	0.807741070558683
1009	0.808046672416239
1010	0.808352274273795
1011	0.808657876131351
1012	0.808963477988907
1013	0.809269079846462
1014	0.809574681704018
1015	0.809880283561574
1016	0.81018588541913
1017	0.810491487276686
1018	0.810797089134241
1019	0.811102690991797
1020	0.811408292849353
1021	0.811713894706909
1022	0.812019496564464
1023	0.81232509842202
1024	0.812630700279576
1025	0.812936302137132
1026	0.813241903994688
1027	0.813547505852243
1028	0.813853107709799
1029	0.814158709567355
1030	0.814464311424911
1031	0.814769913282467
1032	0.815075515140022
1033	0.815381116997578
1034	0.815686718855134
1035	0.81599232071269
1036	0.816297922570246
1037	0.816603524427801
1038	0.816909126285357
1039	0.817214728142913
1040	0.817520330000469
1041	0.817825931858025
1042	0.81813153371558
1043	0.818437135573136
1044	0.818742737430692
1045	0.819048339288248
1046	0.819353941145804
1047	0.819659543003359
1048	0.819965144860915
1049	0.820270746718471
1050	0.820576348576027
1051	0.820881950433582
1052	0.821187552291138
1053	0.821493154148694
1054	0.82179875600625
1055	0.822104357863806
1056	0.822409959721361
1057	0.822715561578917
1058	0.823021163436473
1059	0.823326765294029
1060	0.823632367151585
1061	0.82393796900914
1062	0.824243570866696
1063	0.824549172724252
1064	0.824854774581808
1065	0.825160376439364
1066	0.825465978296919
1067	0.825771580154475
1068	0.826077182012031
1069	0.826382783869587
1070	0.826688385727143
1071	0.826993987584698
1072	0.827299589442254
1073	0.82760519129981
1074	0.827910793157366
1075	0.828216395014922
1076	0.828521996872477
1077	0.828827598730033
1078	0.829133200587589
1079	0.829438802445145
1080	0.8297444043027
1081	0.830050006160256
1082	0.830355608017812
1083	0.830661209875368
1084	0.830966811732924
1085	0.831272413590479
1086	0.831578015448035
1087	0.831883617305591
1088	0.832189219163147
1089	0.832494821020703
1090	0.832800422878258
1091	0.833106024735814
1092	0.83341162659337
1093	0.833717228450926
1094	0.834022830308482
1095	0.834328432166037
1096	0.834634034023593
1097	0.834939635881149
1098	0.835245237738705
1099	0.835550839596261
1100	0.835856441453816
1101	0.836162043311372
1102	0.836467645168928
1103	0.836773247026484
1104	0.837078848884039
1105	0.837384450741595
1106	0.837690052599151
1107	0.837995654456707
1108	0.838301256314263
1109	0.838606858171818
1110	0.838912460029374
1111	0.83921806188693
1112	0.839523663744486
1113	0.839829265602042
1114	0.840134867459597
1115	0.840440469317153
1116	0.840746071174709
1117	0.841051673032265
1118	0.841357274889821
1119	0.841662876747376
1120	0.841968478604932
1121	0.842274080462488
1122	0.842579682320044
1123	0.8428852841776
1124	0.843190886035155
1125	0.843496487892711
1126	0.843802089750267
1127	0.844107691607823
1128	0.844413293465379
1129	0.844718895322934
1130	0.84502449718049
1131	0.845330099038046
1132	0.845635700895602
1133	0.845941302753157
1134	0.846246904610713
1135	0.846552506468269
1136	0.846858108325825
1137	0.847163710183381
1138	0.847469312040936
1139	0.847774913898492
1140	0.848080515756048
1141	0.848386117613604
1142	0.84869171947116
1143	0.848997321328715
1144	0.849302923186271
1145	0.849608525043827
1146	0.849914126901383
1147	0.850219728758939
1148	0.850525330616494
1149	0.85083093247405
1150	0.851136534331606
1151	0.851442136189162
1152	0.851747738046718
1153	0.852053339904273
1154	0.852358941761829
1155	0.852664543619385
1156	0.852970145476941
1157	0.853275747334497
1158	0.853581349192052
1159	0.853886951049608
1160	0.854192552907164
1161	0.85449815476472
1162	0.854803756622275
1163	0.855109358479831
1164	0.855414960337387
1165	0.855720562194943
1166	0.856026164052499
1167	0.856331765910054
1168	0.85663736776761
1169	0.856942969625166
1170	0.857248571482722
1171	0.857554173340278
1172	0.857859775197833
1173	0.858165377055389
1174	0.858470978912945
1175	0.858776580770501
1176	0.859082182628057
1177	0.859387784485612
1178	0.859693386343168
1179	0.859998988200724
1180	0.86030459005828
1181	0.860610191915836
1182	0.860915793773391
1183	0.861221395630947
1184	0.861526997488503
1185	0.861832599346059
1186	0.862138201203615
1187	0.86244380306117
1188	0.862749404918726
1189	0.863055006776282
1190	0.863360608633838
1191	0.863666210491393
1192	0.863971812348949
1193	0.864277414206505
1194	0.864583016064061
1195	0.864888617921617
1196	0.865194219779172
1197	0.865499821636728
1198	0.865805423494284
1199	0.86611102535184
1200	0.866416627209396
1201	0.866722229066951
1202	0.867027830924507
1203	0.867333432782063
1204	0.867639034639619
1205	0.867944636497175
1206	0.86825023835473
1207	0.868555840212286
1208	0.868861442069842
1209	0.869167043927398
1210	0.869472645784954
1211	0.869778247642509
1212	0.870083849500065
1213	0.870389451357621
1214	0.870695053215177
1215	0.871000655072732
1216	0.871306256930288
1217	0.871611858787844
1218	0.8719174606454
1219	0.872223062502956
1220	0.872528664360511
1221	0.872834266218067
1222	0.873139868075623
1223	0.873445469933179
1224	0.873751071790735
1225	0.87405667364829
1226	0.874362275505846
1227	0.874667877363402
1228	0.874973479220958
1229	0.875279081078514
1230	0.875584682936069
1231	0.875890284793625
1232	0.876195886651181
1233	0.876501488508737
1234	0.876807090366293
1235	0.877112692223848
1236	0.877418294081404
1237	0.87772389593896
1238	0.878029497796516
1239	0.878335099654072
1240	0.878640701511627
1241	0.878946303369183
1242	0.879251905226739
1243	0.879557507084295
1244	0.87986310894185
1245	0.880168710799406
1246	0.880474312656962
1247	0.880779914514518
1248	0.881085516372074
1249	0.881391118229629
1250	0.881696720087185
1251	0.882002321944741
1252	0.882307923802297
1253	0.882613525659853
1254	0.882919127517408
1255	0.883224729374964
1256	0.88353033123252
1257	0.883835933090076
1258	0.884141534947632
1259	0.884447136805187
1260	0.884752738662743
1261	0.885058340520299
1262	0.885363942377855
1263	0.885669544235411
1264	0.885975146092966
1265	0.886280747950522
1266	0.886586349808078
1267	0.886891951665634
1268	0.88719755352319
1269	0.887503155380745
1270	0.887808757238301
1271	0.888114359095857
1272	0.888419960953413
1273	0.888725562810968
1274	0.889031164668524
1275	0.88933676652608
1276	0.889642368383636
1277	0.889947970241192
1278	0.890253572098747
1279	0.890559173956303
1280	0.890864775813859
1281	0.891170377671415
1282	0.891475979528971
1283	0.891781581386526
1284	0.892087183244082
1285	0.892392785101638
1286	0.892698386959194
1287	0.89300398881675
1288	0.893309590674305
1289	0.893615192531861
1290	0.893920794389417
1291	0.894226396246973
1292	0.894531998104529
1293	0.894837599962084
1294	0.89514320181964
1295	0.895448803677196
1296	0.895754405534752
1297	0.896060007392308
1298	0.896365609249863
1299	0.896671211107419
1300	0.896976812964975
1301	0.897282414822531
1302	0.897588016680086
1303	0.897893618537642
1304	0.898199220395198
1305	0.898504822252754
1306	0.89881042411031
1307	0.899116025967865
1308	0.899421627825421
1309	0.899727229682977
1310	0.900032831540533
1311	0.900338433398089
1312	0.900644035255644
1313	0.9009496371132
1314	0.901255238970756
1315	0.901560840828312
1316	0.901866442685868
1317	0.902172044543423
1318	0.902477646400979
1319	0.902783248258535
1320	0.903088850116091
1321	0.903394451973647
1322	0.903700053831202
1323	0.904005655688758
1324	0.904311257546314
1325	0.90461685940387
1326	0.904922461261426
1327	0.905228063118981
1328	0.905533664976537
1329	0.905839266834093
1330	0.906144868691649
1331	0.906450470549204
1332	0.90675607240676
1333	0.907061674264316
1334	0.907367276121872
1335	0.907672877979428
1336	0.907978479836983
1337	0.908284081694539
1338	0.908589683552095
1339	0.908895285409651
1340	0.909200887267207
1341	0.909506489124762
1342	0.909812090982318
1343	0.910117692839874
1344	0.91042329469743
1345	0.910728896554986
1346	0.911034498412541
1347	0.911340100270097
1348	0.911645702127653
1349	0.911951303985209
1350	0.912256905842765
1351	0.91256250770032
1352	0.912868109557876
1353	0.913173711415432
1354	0.913479313272988
1355	0.913784915130543
1356	0.914090516988099
1357	0.914396118845655
1358	0.914701720703211
1359	0.915007322560767
1360	0.915312924418322
1361	0.915618526275878
1362	0.915924128133434
1363	0.91622972999099
1364	0.916535331848546
1365	0.916840933706101
1366	0.917146535563657
1367	0.917452137421213
1368	0.917757739278769
1369	0.918063341136325
1370	0.91836894299388
1371	0.918674544851436
1372	0.918980146708992
1373	0.919285748566548
1374	0.919591350424104
1375	0.919896952281659
1376	0.920202554139215
1377	0.920508155996771
1378	0.920813757854327
1379	0.921119359711883
1380	0.921424961569438
1381	0.921730563426994
1382	0.92203616528455
1383	0.922341767142106
1384	0.922647368999661
1385	0.922952970857217
1386	0.923258572714773
1387	0.923564174572329
1388	0.923869776429885
1389	0.92417537828744
1390	0.924480980144996
1391	0.924786582002552
1392	0.925092183860108
1393	0.925397785717664
1394	0.925703387575219
1395	0.926008989432775
1396	0.926314591290331
1397	0.926620193147887
1398	0.926925795005443
1399	0.927231396862998
1400	0.927536998720554
1401	0.92784260057811
1402	0.928148202435666
1403	0.928453804293222
1404	0.928759406150777
1405	0.929065008008333
1406	0.929370609865889
1407	0.929676211723445
1408	0.929981813581001
1409	0.930287415438556
1410	0.930593017296112
1411	0.930898619153668
1412	0.931204221011224
1413	0.931509822868779
1414	0.931815424726335
1415	0.932121026583891
1416	0.932426628441447
1417	0.932732230299003
1418	0.933037832156558
1419	0.933343434014114
1420	0.93364903587167
1421	0.933954637729226
1422	0.934260239586782
1423	0.934565841444337
1424	0.934871443301893
1425	0.935177045159449
1426	0.935482647017005
1427	0.935788248874561
1428	0.936093850732116
1429	0.936399452589672
1430	0.936705054447228
1431	0.937010656304784
1432	0.93731625816234
1433	0.937621860019895
1434	0.937927461877451
1435	0.938233063735007
1436	0.938538665592563
1437	0.938844267450119
1438	0.939149869307674
1439	0.93945547116523
1440	0.939761073022786
1441	0.940066674880342
1442	0.940372276737897
1443	0.940677878595453
1444	0.940983480453009
1445	0.941289082310565
1446	0.941594684168121
1447	0.941900286025676
1448	0.942205887883232
1449	0.942511489740788
1450	0.942817091598344
1451	0.9431226934559
1452	0.943428295313455
1453	0.943733897171011
1454	0.944039499028567
1455	0.944345100886123
1456	0.944650702743679
1457	0.944956304601234
1458	0.94526190645879
1459	0.945567508316346
1460	0.945873110173902
1461	0.946178712031458
1462	0.946484313889013
1463	0.946789915746569
1464	0.947095517604125
1465	0.947401119461681
1466	0.947706721319237
1467	0.948012323176792
1468	0.948317925034348
1469	0.948623526891904
1470	0.94892912874946
1471	0.949234730607015
1472	0.949540332464571
1473	0.949845934322127
1474	0.950151536179683
1475	0.950457138037239
1476	0.950762739894794
1477	0.95106834175235
1478	0.951373943609906
1479	0.951679545467462
1480	0.951985147325018
1481	0.952290749182573
1482	0.952596351040129
1483	0.952901952897685
1484	0.953207554755241
1485	0.953513156612797
1486	0.953818758470352
1487	0.954124360327908
1488	0.954429962185464
1489	0.95473556404302
1490	0.955041165900576
1491	0.955346767758131
1492	0.955652369615687
1493	0.955957971473243
1494	0.956263573330799
1495	0.956569175188354
1496	0.95687477704591
1497	0.957180378903466
1498	0.957485980761022
1499	0.957791582618578
1500	0.958097184476133
1501	0.958402786333689
1502	0.958708388191245
1503	0.959013990048801
1504	0.959319591906357
1505	0.959625193763912
1506	0.959930795621468
1507	0.960236397479024
1508	0.96054199933658
1509	0.960847601194136
1510	0.961153203051691
1511	0.961458804909247
1512	0.961764406766803
1513	0.962070008624359
1514	0.962375610481915
1515	0.96268121233947
1516	0.962986814197026
1517	0.963292416054582
1518	0.963598017912138
1519	0.963903619769694
1520	0.964209221627249
1521	0.964514823484805
1522	0.964820425342361
1523	0.965126027199917
1524	0.965431629057472
1525	0.965737230915028
1526	0.966042832772584
1527	0.96634843463014
1528	0.966654036487696
1529	0.966959638345251
1530	0.967265240202807
1531	0.967570842060363
1532	0.967876443917919
1533	0.968182045775475
1534	0.96848764763303
1535	0.968793249490586
1536	0.969098851348142
1537	0.969404453205698
1538	0.969710055063254
1539	0.970015656920809
1540	0.970321258778365
1541	0.970626860635921
1542	0.970932462493477
1543	0.971238064351033
1544	0.971543666208588
1545	0.971849268066144
1546	0.9721548699237
1547	0.972460471781256
1548	0.972766073638812
1549	0.973071675496367
1550	0.973377277353923
1551	0.973682879211479
1552	0.973988481069035
1553	0.97429408292659
1554	0.974599684784146
1555	0.974905286641702
1556	0.975210888499258
1557	0.975516490356814
1558	0.975822092214369
1559	0.976127694071925
1560	0.976433295929481
1561	0.976738897787037
1562	0.977044499644593
1563	0.977350101502148
1564	0.977655703359704
1565	0.97796130521726
1566	0.978266907074816
1567	0.978572508932372
1568	0.978878110789927
1569	0.979183712647483
1570	0.979489314505039
1571	0.979794916362595
1572	0.980100518220151
1573	0.980406120077706
1574	0.980711721935262
1575	0.981017323792818
1576	0.981322925650374
1577	0.98162852750793
1578	0.981934129365485
1579	0.982239731223041
1580	0.982545333080597
1581	0.982850934938153
1582	0.983156536795708
1583	0.983462138653264
1584	0.98376774051082
1585	0.984073342368376
1586	0.984378944225932
1587	0.984684546083487
1588	0.984990147941043
1589	0.985295749798599
1590	0.985601351656155
1591	0.985906953513711
1592	0.986212555371266
1593	0.986518157228822
1594	0.986823759086378
1595	0.987129360943934
1596	0.98743496280149
1597	0.987740564659045
1598	0.988046166516601
1599	0.988351768374157
1600	0.988657370231713
1601	0.988962972089269
1602	0.989268573946824
1603	0.98957417580438
1604	0.989879777661936
1605	0.990185379519492
1606	0.990490981377047
1607	0.990796583234603
1608	0.991102185092159
1609	0.991407786949715
1610	0.991713388807271
1611	0.992018990664826
1612	0.992324592522382
1613	0.992630194379938
1614	0.992935796237494
1615	0.99324139809505
1616	0.993546999952605
1617	0.993852601810161
1618	0.994158203667717
1619	0.994463805525273
1620	0.994769407382829
1621	0.995075009240384
1622	0.99538061109794
1623	0.995686212955496
1624	0.995991814813052
1625	0.996297416670608
1626	0.996603018528163
1627	0.996908620385719
1628	0.997214222243275
1629	0.997519824100831
1630	0.997825425958387
1631	0.998131027815942
1632	0.998436629673498
1633	0.998742231531054
1634	0.99904783338861
1635	0.999353435246165
1636	0.999659037103721
1637	0.999964638961277
1638	1.00027024081883
1639	1.00057584267639
1640	1.00088144453394
1641	1.0011870463915
1642	1.00149264824906
1643	1.00179825010661
1644	1.00210385196417
1645	1.00240945382172
1646	1.00271505567928
1647	1.00302065753684
1648	1.00332625939439
1649	1.00363186125195
1650	1.0039374631095
1651	1.00424306496706
1652	1.00454866682461
1653	1.00485426868217
1654	1.00515987053973
1655	1.00546547239728
1656	1.00577107425484
1657	1.00607667611239
1658	1.00638227796995
1659	1.0066878798275
1660	1.00699348168506
1661	1.00729908354262
1662	1.00760468540017
1663	1.00791028725773
1664	1.00821588911528
1665	1.00852149097284
1666	1.0088270928304
1667	1.00913269468795
1668	1.00943829654551
1669	1.00974389840306
1670	1.01004950026062
1671	1.01035510211817
1672	1.01066070397573
1673	1.01096630583329
1674	1.01127190769084
1675	1.0115775095484
1676	1.01188311140595
1677	1.01218871326351
1678	1.01249431512106
1679	1.01279991697862
1680	1.01310551883618
1681	1.01341112069373
1682	1.01371672255129
1683	1.01402232440884
1684	1.0143279262664
1685	1.01463352812396
1686	1.01493912998151
1687	1.01524473183907
1688	1.01555033369662
1689	1.01585593555418
1690	1.01616153741173
1691	1.01646713926929
1692	1.01677274112685
1693	1.0170783429844
1694	1.01738394484196
1695	1.01768954669951
1696	1.01799514855707
1697	1.01830075041462
1698	1.01860635227218
1699	1.01891195412974
1700	1.01921755598729
1701	1.01952315784485
1702	1.0198287597024
1703	1.02013436155996
1704	1.02043996341752
1705	1.02074556527507
1706	1.02105116713263
1707	1.02135676899018
1708	1.02166237084774
1709	1.02196797270529
1710	1.02227357456285
1711	1.02257917642041
1712	1.02288477827796
1713	1.02319038013552
1714	1.02349598199307
1715	1.02380158385063
1716	1.02410718570818
1717	1.02441278756574
1718	1.0247183894233
1719	1.02502399128085
1720	1.02532959313841
1721	1.02563519499596
1722	1.02594079685352
1723	1.02624639871108
1724	1.02655200056863
1725	1.02685760242619
1726	1.02716320428374
1727	1.0274688061413
1728	1.02777440799885
1729	1.02808000985641
1730	1.02838561171397
1731	1.02869121357152
1732	1.02899681542908
1733	1.02930241728663
1734	1.02960801914419
1735	1.02991362100174
1736	1.0302192228593
1737	1.03052482471686
1738	1.03083042657441
1739	1.03113602843197
1740	1.03144163028952
1741	1.03174723214708
1742	1.03205283400464
1743	1.03235843586219
1744	1.03266403771975
1745	1.0329696395773
1746	1.03327524143486
1747	1.03358084329241
1748	1.03388644514997
1749	1.03419204700753
1750	1.03449764886508
1751	1.03480325072264
1752	1.03510885258019
1753	1.03541445443775
1754	1.0357200562953
1755	1.03602565815286
1756	1.03633126001042
1757	1.03663686186797
1758	1.03694246372553
1759	1.03724806558308
1760	1.03755366744064
1761	1.0378592692982
1762	1.03816487115575
1763	1.03847047301331
1764	1.03877607487086
1765	1.03908167672842
1766	1.03938727858597
1767	1.03969288044353
1768	1.03999848230109
1769	1.04030408415864
1770	1.0406096860162
1771	1.04091528787375
1772	1.04122088973131
1773	1.04152649158886
1774	1.04183209344642
1775	1.04213769530398
1776	1.04244329716153
1777	1.04274889901909
1778	1.04305450087664
1779	1.0433601027342
1780	1.04366570459176
1781	1.04397130644931
1782	1.04427690830687
1783	1.04458251016442
1784	1.04488811202198
1785	1.04519371387953
1786	1.04549931573709
1787	1.04580491759465
1788	1.0461105194522
1789	1.04641612130976
1790	1.04672172316731
1791	1.04702732502487
1792	1.04733292688242
1793	1.04763852873998
1794	1.04794413059754
1795	1.04824973245509
1796	1.04855533431265
1797	1.0488609361702
1798	1.04916653802776
1799	1.04947213988532
1800	1.04977774174287
1801	1.05008334360043
1802	1.05038894545798
1803	1.05069454731554
1804	1.05100014917309
1805	1.05130575103065
1806	1.05161135288821
1807	1.05191695474576
1808	1.05222255660332
1809	1.05252815846087
1810	1.05283376031843
1811	1.05313936217599
1812	1.05344496403354
1813	1.0537505658911
1814	1.05405616774865
1815	1.05436176960621
1816	1.05466737146376
1817	1.05497297332132
1818	1.05527857517888
1819	1.05558417703643
1820	1.05588977889399
1821	1.05619538075154
1822	1.0565009826091
1823	1.05680658446665
1824	1.05711218632421
1825	1.05741778818177
1826	1.05772339003932
1827	1.05802899189688
1828	1.05833459375443
1829	1.05864019561199
1830	1.05894579746955
1831	1.0592513993271
1832	1.05955700118466
1833	1.05986260304221
1834	1.06016820489977
1835	1.06047380675732
1836	1.06077940861488
1837	1.06108501047244
1838	1.06139061232999
1839	1.06169621418755
1840	1.0620018160451
1841	1.06230741790266
1842	1.06261301976021
1843	1.06291862161777
1844	1.06322422347533
1845	1.06352982533288
1846	1.06383542719044
1847	1.06414102904799
1848	1.06444663090555
1849	1.06475223276311
1850	1.06505783462066
1851	1.06536343647822
1852	1.06566903833577
1853	1.06597464019333
1854	1.06628024205088
1855	1.06658584390844
1856	1.066891445766
1857	1.06719704762355
1858	1.06750264948111
1859	1.06780825133866
1860	1.06811385319622
1861	1.06841945505377
1862	1.06872505691133
1863	1.06903065876889
1864	1.06933626062644
1865	1.069641862484
1866	1.06994746434155
1867	1.07025306619911
1868	1.07055866805667
1869	1.07086426991422
1870	1.07116987177178
1871	1.07147547362933
1872	1.07178107548689
1873	1.07208667734444
1874	1.072392279202
1875	1.07269788105956
1876	1.07300348291711
1877	1.07330908477467
1878	1.07361468663222
1879	1.07392028848978
1880	1.07422589034733
1881	1.07453149220489
1882	1.07483709406245
1883	1.07514269592
1884	1.07544829777756
1885	1.07575389963511
1886	1.07605950149267
1887	1.07636510335023
1888	1.07667070520778
1889	1.07697630706534
1890	1.07728190892289
1891	1.07758751078045
1892	1.077893112638
1893	1.07819871449556
1894	1.07850431635312
1895	1.07880991821067
1896	1.07911552006823
1897	1.07942112192578
1898	1.07972672378334
1899	1.08003232564089
1900	1.08033792749845
1901	1.08064352935601
1902	1.08094913121356
1903	1.08125473307112
1904	1.08156033492867
1905	1.08186593678623
1906	1.08217153864379
1907	1.08247714050134
1908	1.0827827423589
1909	1.08308834421645
1910	1.08339394607401
1911	1.08369954793156
1912	1.08400514978912
1913	1.08431075164668
1914	1.08461635350423
1915	1.08492195536179
1916	1.08522755721934
1917	1.0855331590769
1918	1.08583876093445
1919	1.08614436279201
1920	1.08644996464957
1921	1.08675556650712
1922	1.08706116836468
1923	1.08736677022223
1924	1.08767237207979
1925	1.08797797393735
1926	1.0882835757949
1927	1.08858917765246
1928	1.08889477951001
1929	1.08920038136757
1930	1.08950598322512
1931	1.08981158508268
1932	1.09011718694024
1933	1.09042278879779
1934	1.09072839065535
1935	1.0910339925129
1936	1.09133959437046
1937	1.09164519622801
1938	1.09195079808557
1939	1.09225639994313
1940	1.09256200180068
1941	1.09286760365824
1942	1.09317320551579
1943	1.09347880737335
1944	1.09378440923091
1945	1.09409001108846
1946	1.09439561294602
1947	1.09470121480357
1948	1.09500681666113
1949	1.09531241851868
1950	1.09561802037624
1951	1.0959236222338
1952	1.09622922409135
1953	1.09653482594891
1954	1.09684042780646
1955	1.09714602966402
1956	1.09745163152157
1957	1.09775723337913
1958	1.09806283523669
1959	1.09836843709424
1960	1.0986740389518
1961	1.09897964080935
1962	1.09928524266691
1963	1.09959084452447
1964	1.09989644638202
1965	1.10020204823958
1966	1.10050765009713
1967	1.10081325195469
1968	1.10111885381224
1969	1.1014244556698
1970	1.10173005752736
1971	1.10203565938491
1972	1.10234126124247
1973	1.10264686310002
1974	1.10295246495758
1975	1.10325806681514
1976	1.10356366867269
1977	1.10386927053025
1978	1.1041748723878
1979	1.10448047424536
1980	1.10478607610291
1981	1.10509167796047
1982	1.10539727981803
1983	1.10570288167558
1984	1.10600848353314
1985	1.10631408539069
1986	1.10661968724825
1987	1.1069252891058
1988	1.10723089096336
1989	1.10753649282092
1990	1.10784209467847
1991	1.10814769653603
1992	1.10845329839358
1993	1.10875890025114
1994	1.1090645021087
1995	1.10937010396625
1996	1.10967570582381
1997	1.10998130768136
1998	1.11028690953892
1999	1.11059251139647
[truncated: 29,088 more rows]
