# Supplementary material for: Automatic 1D 1H NMR Metabolite Quantification for Bioreactor Monitoring
Source: Metabolites. 2021 Mar 9;11(3):157. doi: 10.3390/metabo11030157 (PMC8001003; doi:10.3390/metabo11030157)
Supplement: Supplementary file 1 [file metabolites-11-00157-s001.zip › metabolites-1120537-supple-update/supplementary_material/ASICS_reconstruction_plot/ASICS_results_spectra.csv]

	x
1	0
2	0
3	0
4	0
5	0
6	0
7	0
8	0
9	0
10	0
11	0
12	0
13	0
14	0
15	0
16	0
17	0
18	0
19	0
20	0
21	0
22	0
23	0
24	0
25	0
26	0
27	0
28	0
29	0
30	0
31	0
32	0
33	0
34	0
35	0
36	0
37	0
38	0
39	0
40	0
41	0
42	0
43	0
44	0
45	0
46	0
47	0
48	0
49	0
50	0
51	0
52	0
53	0
54	0
55	0
56	0
57	0
58	0
59	0
60	0
61	0
62	0
63	0
64	0
65	0
66	0
67	0
68	0
69	0
70	0
71	0
72	0
73	0
74	0
75	0
76	0
77	0
78	0
79	0
80	0
81	0
82	0
83	0
84	0
85	0
86	0
87	0
88	0
89	0
90	0
91	0
92	0
93	0
94	0
95	0
96	0
97	0
98	0
99	0
100	0
101	0
102	0
103	0
104	0
105	0
106	0
107	0
108	0
109	0
110	0
111	0
112	0
113	0
114	0
115	0
116	0
117	0
118	0
119	0
120	0
121	0
122	0
123	0
124	0
125	0
126	0
127	0
128	0
129	0
130	0
131	0
132	0
133	0
134	0
135	0
136	0
137	0
138	0
139	0
140	0
141	0
142	0
143	0
144	0
145	0
146	0
147	0
148	0
149	0
150	0
151	0
152	0
153	0
154	0
155	0
156	0
157	0
158	0
159	0
160	0
161	0
162	0
163	0
164	0
165	0
166	0
167	0
168	0
169	0
170	0
171	0
172	0
173	0
174	0
175	0
176	0
177	0
178	0
179	0
180	0
181	0
182	0
183	0
184	0
185	0
186	0
187	0
188	0
189	0
190	0
191	0
192	0
193	0
194	0
195	0
196	0
197	0
198	0
199	0
200	0
201	0
202	0
203	0
204	0
205	0
206	0
207	0
208	0
209	0
210	0
211	0
212	0
213	0
214	0
215	0
216	0
217	0
218	0
219	0
220	0
221	0
222	0
223	0
224	0
225	0
226	0
227	0
228	0
229	0
230	0
231	0
232	0
233	0
234	0
235	0
236	0
237	0
238	0
239	0
240	0
241	0
242	0
243	0
244	0
245	0
246	0
247	0
248	0
249	0
250	0
251	0
252	0
253	0
254	0
255	0
256	0
257	0
258	0
259	0
260	0
261	0
262	0
263	0
264	0
265	0
266	0
267	0
268	0
269	0
270	0
271	0
272	0
273	0
274	0
275	0
276	0
277	0
278	0
279	0
280	0
281	0
282	0
283	0
284	0
285	0
286	0
287	0
288	0
289	0
290	0
291	0
292	0
293	0
294	0
295	0
296	0
297	0
298	0
299	0
300	0
301	0
302	0
303	0
304	0
305	0
306	0
307	0
308	0
309	0
310	0
311	0
312	0
313	0
314	0
315	0
316	0
317	0
318	0
319	0
320	0
321	0
322	0
323	0
324	0
325	0
326	0
327	0
328	0
329	0
330	0
331	0
332	0
333	0
334	0
335	0
336	0
337	0
338	0
339	0
340	0
341	0
342	0
343	0
344	0
345	0
346	0
347	0
348	0
349	0
350	0
351	0
352	0
353	0
354	0
355	0
356	0
357	0
358	0
359	0
360	0
361	0
362	0
363	0
364	0
365	0
366	0
367	0
368	0
369	0
370	0
371	0
372	0
373	0
374	0
375	0
376	0
377	0
378	0
379	0
380	0
381	0
382	0
383	0
384	0
385	0
386	0
387	0
388	0
389	0
390	0
391	0
392	0
393	0
394	0
395	0
396	0
397	0
398	0
399	0
400	0
401	0
402	0
403	0
404	0
405	0
406	0
407	0
408	0
409	0
410	0
411	0
412	0
413	0
414	0
415	0
416	0
417	0
418	0
419	0
420	0
421	0
422	0
423	0
424	0
425	0
426	0
427	0
428	0
429	0
430	0
431	0
432	0
433	0
434	0
435	0
436	0
437	0
438	0
439	0
440	0
441	0
442	0
443	0
444	0
445	0
446	0
447	0
448	0
449	0
450	0
451	0
452	0
453	0
454	0
455	0
456	0
457	0
458	0
459	0
460	0
461	0
462	0
463	0
464	0
465	0
466	0
467	0
468	0
469	0
470	0
471	0
472	0
473	0
474	0
475	0
476	0
477	0
478	0
479	0
480	0
481	0
482	0
483	0
484	0
485	0
486	0
487	0
488	0
489	0
490	0
491	0
492	0
493	0
494	0
495	0
496	0
497	0
498	0
499	0
500	0
501	0
502	0
503	0
504	0
505	0
506	0
507	0
508	0
509	0
510	0
511	0
512	0
513	0
514	0
515	0
516	0
517	0
518	0
519	0
520	0
521	0
522	0
523	0
524	0
525	0
526	0
527	0
528	0
529	0
530	0
531	0
532	0
533	0
534	0
535	0
536	0
537	0
538	0
539	0
540	0
541	0
542	0
543	0
544	0
545	0
546	0
547	0
548	0
549	0
550	0
551	0
552	0
553	0
554	0
555	0
556	0
557	0
558	0
559	0
560	0
561	0
562	0
563	0
564	0
565	0
566	0
567	0
568	0
569	0
570	0
571	0
572	0
573	0
574	0
575	0
576	0
577	0
578	0
579	0
580	0
581	0
582	0
583	0
584	0
585	0
586	0
587	0
588	0
589	0
590	0
591	0
592	0
593	0
594	0
595	0
596	0
597	0
598	0
599	0
600	0
601	0
602	0
603	0
604	0
605	0
606	0
607	0
608	0
609	0
610	0
611	0
612	0
613	0
614	0
615	0
616	0
617	0
618	0
619	0
620	0
621	0
622	0
623	0
624	0
625	0
626	0
627	0
628	0
629	0
630	0
631	0
632	0
633	0
634	0
635	0
636	0
637	0
638	0
639	0
640	0
641	0
642	0
643	0
644	0
645	0
646	0
647	0
648	0
649	0
650	0
651	0
652	0
653	0
654	0
655	0
656	0
657	0
658	0
659	0
660	0
661	0
662	0
663	0
664	0
665	0
666	0
667	0
668	0
669	0
670	0
671	0
672	0
673	0
674	0
675	0
676	0
677	0
678	0
679	0
680	0
681	0
682	0
683	0
684	0
685	0
686	0
687	0
688	0
689	0
690	0
691	0
692	0
693	0
694	0
695	0
696	0
697	0
698	0
699	0
700	0
701	0
702	0
703	0
704	0
705	0
706	0
707	0
708	0
709	0
710	0
711	0
712	0
713	0
714	0
715	0
716	0
717	0
718	0
719	0
720	0
721	0
722	0
723	0
724	0
725	0
726	0
727	0
728	0
729	0
730	0
731	0
732	0
733	0
734	0
735	0
736	0
737	0
738	0
739	0
740	0
741	0
742	0
743	0
744	0
745	0
746	0
747	0
748	0
749	0
750	0
751	0
752	0
753	0
754	0
755	0
756	0
757	0
758	0
759	0
760	0
761	0
762	0
763	0
764	0
765	0
766	0
767	0
768	0
769	0
770	0
771	0
772	0
773	0
774	0
775	0
776	0
777	0
778	0
779	0
780	0
781	0
782	0
783	0
784	0
785	0
786	0
787	0
788	0
789	0
790	0
791	0
792	0
793	0
794	0
795	0
796	0
797	0
798	0
799	0
800	0
801	0
802	0
803	0
804	0
805	0
806	0
807	0
808	0
809	0
810	0
811	0
812	0
813	0
814	0
815	0
816	0
817	0
818	0
819	0
820	0
821	0
822	0
823	0
824	0
825	0
826	0
827	0
828	0
829	0
830	0
831	0
832	0
833	0
834	0
835	0
836	0
837	0
838	0
839	0
840	0
841	0
842	0
843	0
844	0
845	0
846	0
847	0
848	0
849	0
850	0
851	0
852	0
853	0
854	0
855	0
856	0
857	0
858	0
859	0
860	0
861	0
862	0
863	0
864	0
865	0
866	0
867	0
868	0
869	0
870	0
871	0
872	0
873	0
874	0
875	0
876	0
877	0
878	0
879	0
880	0
881	0
882	0
883	0
884	0
885	0
886	0
887	0
888	0
889	0
890	0
891	0
892	0
893	0
894	0
895	0
896	0
897	0
898	0
899	0
900	0
901	0
902	0
903	0
904	0
905	0
906	0
907	0
908	0
909	0
910	0
911	0
912	0
913	0
914	0
915	0
916	0
917	0
918	0
919	0
920	0
921	0
922	0
923	0
924	0
925	0
926	0
927	0
928	0
929	0
930	0
931	0
932	0
933	0
934	0
935	0
936	0
937	0
938	0
939	0
940	0
941	0
942	0
943	0
944	0
945	0
946	0
947	0
948	0
949	0
950	0
951	0
952	0
953	0
954	0
955	0
956	0
957	0
958	0
959	0
960	0
961	0
962	0
963	0
964	0
965	0
966	0
967	0
968	0
969	0
970	0
971	0
972	0
973	0
974	0
975	0
976	0
977	0
978	0
979	0
980	0
981	0
982	0
983	0
984	0
985	0
986	0
987	0
988	0
989	0
990	0
991	0
992	0
993	0
994	0
995	0
996	0
997	0
998	0
999	0
1000	0
1001	0
1002	0
1003	0
1004	0
1005	0
1006	0
1007	0
1008	0
1009	0
1010	0
1011	0
1012	0
1013	0
1014	0
1015	0
1016	0
1017	0
1018	0
1019	0
1020	0
1021	0
1022	0
1023	0
1024	0
1025	0
1026	0
1027	0
1028	0
1029	0
1030	0
1031	0
1032	0
1033	0
1034	0
1035	0
1036	0
1037	0
1038	0
1039	0
1040	0
1041	0
1042	0
1043	0
1044	0
1045	0
1046	0
1047	0
1048	0
1049	0
1050	0
1051	0
1052	0
1053	0
1054	0
1055	0
1056	0
1057	0
1058	0
1059	0
1060	0
1061	0
1062	0
1063	0
1064	0
1065	0
1066	0
1067	0
1068	0
1069	0
1070	0
1071	0
1072	0
1073	0
1074	0
1075	0
1076	0
1077	0
1078	0
1079	0
1080	0
1081	0
1082	0
1083	0
1084	0
1085	0
1086	0
1087	0
1088	0
1089	0
1090	0
1091	0
1092	0
1093	0
1094	0
1095	0
1096	0
1097	0
1098	0
1099	0
1100	0
1101	0
1102	0
1103	0
1104	0
1105	0
1106	0
1107	0
1108	0
1109	0
1110	0
1111	0
1112	0
1113	0
1114	0
1115	0
1116	0
1117	0
1118	0
1119	0
1120	0
1121	0
1122	0
1123	0
1124	0
1125	0
1126	0
1127	0
1128	0
1129	0
1130	0
1131	0
1132	0
1133	0
1134	0
1135	0
1136	0
1137	0
1138	0
1139	0
1140	0
1141	0
1142	0
1143	0
1144	0
1145	0
1146	0
1147	0
1148	0
1149	0
1150	0
1151	0
1152	0
1153	0
1154	0
1155	0
1156	0
1157	0
1158	0
1159	0
1160	0
1161	0
1162	0
1163	0
1164	0
1165	0
1166	0
1167	0
1168	0
1169	0
1170	0
1171	0
1172	0
1173	0
1174	0
1175	0
1176	0
1177	0
1178	0
1179	0
1180	0
1181	0
1182	0
1183	0
1184	0
1185	0
1186	0
1187	0
1188	0
1189	0
1190	0
1191	0
1192	0
1193	0
1194	0
1195	0
1196	0
1197	0
1198	0
1199	0
1200	0
1201	0
1202	0
1203	0
1204	0
1205	0
1206	0
1207	0
1208	0
1209	0
1210	0
1211	0
1212	0
1213	0
1214	0
1215	0
1216	0
1217	0
1218	0
1219	0
1220	0
1221	0
1222	0
1223	0
1224	0
1225	0
1226	0
1227	0
1228	0
1229	0
1230	0
1231	0
1232	0
1233	0
1234	0
1235	0
1236	0
1237	0
1238	0
1239	0
1240	0
1241	0
1242	0
1243	0
1244	0
1245	0
1246	0
1247	0
1248	0
1249	0
1250	0
1251	0
1252	0
1253	0
1254	0
1255	0
1256	0
1257	0
1258	0
1259	0
1260	0
1261	0
1262	0
1263	0
1264	0
1265	0
1266	0
1267	0
1268	0
1269	0
1270	0
1271	0
1272	0
1273	0
1274	0
1275	0
1276	0
1277	0
1278	0
1279	0
1280	0
1281	0
1282	0
1283	0
1284	0
1285	0
1286	0
1287	0
1288	0
1289	0
1290	0
1291	0
1292	0
1293	6.1422294815371e-06
1294	0.000296796182985295
1295	0.00314461023020311
1296	0.00481890561682549
1297	0.00572126603205438
1298	0.00661473900822443
1299	0.00744016778688718
1300	0.0083690408093724
1301	0.00938116350576103
1302	0.0102809985235416
1303	0.0112054117973203
1304	0.0126614231221196
1305	0.0149064659671424
1306	0.0178284690070879
1307	0.021738823482139
1308	0.0277197024611066
1309	0.0369569710764338
1310	0.0507678583150176
1311	0.0716580244619379
1312	0.101817260156597
1313	0.137372846645093
1314	0.165704336982414
1315	0.173579293865721
1316	0.157639461214338
1317	0.126716628459194
1318	0.0938314328491801
1319	0.0672377416697469
1320	0.0484934529817818
1321	0.0370519241708122
1322	0.0307854702885628
1323	0.0264974071825295
1324	0.023204229170595
1325	0.0210604896797597
1326	0.0197783807014743
1327	0.0190758871188292
1328	0.0187133415189433
1329	0.0187382378134207
1330	0.019224141198224
1331	0.0200502640487661
1332	0.0210985861876545
1333	0.0225079706140124
1334	0.0244090648752176
1335	0.0267175310457404
1336	0.0294204766969169
1337	0.0329863364263278
1338	0.0380025696592457
1339	0.0448456450395022
1340	0.0541209892513443
1341	0.0671157631618826
1342	0.0854404861584621
1343	0.110542959929859
1344	0.143383949418275
1345	0.182928999015711
1346	0.223800351031934
1347	0.256748007961963
1348	0.273570337023437
1349	0.273009070817559
1350	0.261016091582912
1351	0.248962294775548
1352	0.252123102599824
1353	0.28218659384105
1354	0.335428880145437
1355	0.38719281431907
1356	0.404225098133431
1357	0.369860466162619
1358	0.297264740894884
1359	0.216608239408177
1360	0.151272640154436
1361	0.106620448801278
1362	0.0773831193358578
1363	0.0581161878800042
1364	0.0457228577739927
1365	0.0375564015967082
1366	0.031458144017489
1367	0.0257932937358191
1368	0.0202866384047129
1369	0.017418691889213
1370	0.0151632316570747
1371	0.0131793800341292
1372	0.0117742134891482
1373	0.010751682934586
1374	0.00986617629611672
1375	0.00927332629646753
1376	0.00909725578079043
1377	0.00911672391919932
1378	0.00920301521876561
1379	0.00954566949902516
1380	0.0102102650663639
1381	0.0109548830577058
1382	0.0116375791805275
1383	0.0123762771268996
1384	0.0132672630592108
1385	0.0143680138397566
1386	0.015924244430614
1387	0.0182560347444399
1388	0.0216064062419547
1389	0.0264719565033198
1390	0.0338790082476101
1391	0.0453078717197499
1392	0.0630086886693697
1393	0.0898241003989498
1394	0.125738372482987
1395	0.16254162085324
1396	0.18440463470135
1397	0.178947303712347
1398	0.149497602750723
1399	0.111157514010799
1400	0.077846559065603
1401	0.054267743266471
1402	0.0385876563552362
1403	0.0282820466743903
1404	0.0217894805094287
1405	0.01757000689971
1406	0.0143691831259814
1407	0.0119036817461053
1408	0.0101780912589071
1409	0.00875852050009439
1410	0.00742652114220251
1411	0.00751931227550956
1412	0.0121617116107791
1413	0.018648060883815
1414	0.0189634621851531
1415	0.0201157822762637
1416	0.0224832904094991
1417	0.0251431091458202
1418	0.0279408392929433
1419	0.0306755333550426
1420	0.03333486341541
1421	0.0361613957985063
1422	0.0394930118828289
1423	0.0437152435739148
1424	0.0494166820625357
1425	0.0575272357213674
1426	0.0693627752083538
1427	0.0867602432818358
1428	0.112154427212373
1429	0.148223949282124
1430	0.196255387723497
1431	0.253897816377596
1432	0.314739875848838
1433	0.369830775661949
1434	0.410881603973664
1435	0.433128382979538
1436	0.436262191981428
1437	0.423373572144679
1438	0.399260087667267
1439	0.369056927500599
1440	0.337030412921985
1441	0.305882340055532
1442	0.277016677382037
1443	0.251207513789871
1444	0.229927885630129
1445	0.215905475662684
1446	0.207972491149734
1447	0.202161779442991
1448	0.200307172773173
1449	0.204843012693523
1450	0.217179128166837
1451	0.240238269037409
1452	0.277982590043455
1453	0.328542918676275
1454	0.378808309432222
1455	0.410054763434976
1456	0.410928228523835
1457	0.385423683065443
1458	0.348963762901721
1459	0.317812531573434
1460	0.301275805893198
1461	0.30165366265529
1462	0.318426069307618
1463	0.351209094248863
1464	0.400912351261695
1465	0.470199535928711
1466	0.561738082313912
1467	0.673187086073482
1468	0.792171161219138
1469	0.897228703705401
1470	0.96655390940173
1471	0.988643430110255
1472	0.966597504582718
1473	0.91382860599531
1474	0.846100497743146
1475	0.775200158603446
1476	0.706084385492919
1477	0.637747630667695
1478	0.567474385664659
1479	0.495795923183451
1480	0.428251996293091
1481	0.37260392321334
1482	0.334062495763812
1483	0.313616459482934
1484	0.311163819436876
1485	0.328796202396434
1486	0.371815740484281
1487	0.444258126768647
1488	0.539612818276397
1489	0.634942823045454
1490	0.697809670364053
1491	0.704710913461925
1492	0.656008891888567
1493	0.573389830359239
1494	0.485994826757178
1495	0.415628878918255
1496	0.370886239998473
1497	0.352720739373779
1498	0.355297682597978
1499	0.37186560746087
1500	0.398747433861498
1501	0.43226744559746
1502	0.465821318811664
1503	0.489297302713393
1504	0.492293446374547
1505	0.469126088076944
1506	0.421771126545782
1507	0.358687082687894
1508	0.290938842326386
1509	0.228311532106604
1510	0.176944173364265
1511	0.138506041018482
1512	0.111217261557086
1513	0.0938371386994668
1514	0.0882313049757041
1515	0.08005388080198
1516	0.0747094150783726
1517	0.0714140368320613
1518	0.0696559153653698
1519	0.0693719215371107
1520	0.0709021608471956
1521	0.0746795140852429
1522	0.0813373478723057
1523	0.0922072729352201
1524	0.109002321468164
1525	0.132459326166864
1526	0.162524712371581
1527	0.202794246695251
1528	0.260352317682563
1529	0.324985977568237
1530	0.385442835880451
1531	0.431942682036228
1532	0.461786701031112
1533	0.47825282031659
1534	0.48306812168753
1535	0.472174657579564
1536	0.440104093194531
1537	0.387654249375047
1538	0.323476379399838
1539	0.258413742393097
1540	0.20067242723433
1541	0.154194292996304
1542	0.119225087364834
1543	0.093934114416741
1544	0.0759732789491845
1545	0.0632709351913459
1546	0.0541407711255298
1547	0.0473687378486687
1548	0.0423618027620123
1549	0.0388226132522982
1550	0.0362819423373377
1551	0.034204568886716
1552	0.0321571413377718
1553	0.0298480028693781
1554	0.0276433694442242
1555	0.0267863187398148
1556	0.0281400832855003
1557	0.0311086656323117
1558	0.0346418034232378
1559	0.0389485974871381
1560	0.0449825627739978
1561	0.053533181362883
1562	0.0647659697607964
1563	0.0799182385438681
1564	0.102407322849678
1565	0.135806522519203
1566	0.181804669660478
1567	0.241685754046985
1568	0.316866443044906
1569	0.402507618213309
1570	0.480586525452487
1571	0.526529083060055
1572	0.528839894104842
1573	0.500703404331967
1574	0.46762476000683
1575	0.44334492146041
1576	0.420504314440608
1577	0.383881967752513
1578	0.328235460387368
1579	0.262036070405524
1580	0.198239474794813
1581	0.145362036936969
1582	0.105836979164166
1583	0.0784581105318195
1584	0.0604740212902994
1585	0.0487677297480301
1586	0.0408146502052081
1587	0.0351033928688652
1588	0.0308379253154982
1589	0.0275900900612126
1590	0.0251265062279497
1591	0.0232795777577712
1592	0.0218844728041902
1593	0.020887430858346
1594	0.0203614952416939
1595	0.0203051466967396
1596	0.0205828862284099
1597	0.021135550284704
1598	0.0220555242798205
1599	0.0234168504267993
1600	0.0252778409406983
1601	0.0278847472891221
1602	0.0316078441215551
1603	0.0367163900479873
1604	0.0436264634231518
1605	0.0533964958244134
1606	0.0675076707769284
1607	0.0870818805324363
1608	0.112748032824857
1609	0.144916239033783
1610	0.182574892781595
1611	0.220795109518361
1612	0.250723513909505
1613	0.264551287218602
1614	0.261648669913725
1615	0.249074798424408
1616	0.235190239872425
1617	0.222808283489887
1618	0.208569284938642
1619	0.188051588610786
1620	0.160602879232174
1621	0.129708363595162
1622	0.100088994313324
1623	0.0750488794755469
1624	0.0557668497040251
1625	0.0418820275973572
1626	0.032289396214828
1627	0.0257297613277497
1628	0.021140861397089
1629	0.01777345826379
1630	0.0151593079140908
1631	0.013051824110807
1632	0.0113454015502638
1633	0.00986040324524776
1634	0.00697924995441275
1635	0
1636	0
1637	0
1638	0
1639	0
1640	0
1641	0
1642	0
1643	0
1644	0
1645	0
1646	0
1647	0
1648	0
1649	0
1650	0
1651	0
1652	0
1653	0
1654	0
1655	0
1656	0
1657	0
1658	0
1659	0
1660	0
1661	0
1662	0
1663	0
1664	0
1665	0
1666	0
1667	0
1668	0
1669	0
1670	0
1671	0
1672	0
1673	0
1674	0
1675	0
1676	0
1677	0
1678	0
1679	0
1680	0
1681	0
1682	0
1683	0
1684	0
1685	0
1686	0
1687	0
1688	0
1689	0
1690	0
1691	0
1692	0
1693	5.09004852437191e-05
1694	0.00164411690477159
1695	0.0118257070373184
1696	0.0145569231249249
1697	0.0170546305692367
1698	0.0201662212365843
1699	0.0236160399050373
1700	0.0269796646475108
1701	0.030151610799358
1702	0.0334916874164127
1703	0.0375910117214491
1704	0.0432951651582396
1705	0.0520451695064058
1706	0.065936135631302
1707	0.0877640568356867
1708	0.121961859409565
1709	0.175203296443895
1710	0.253151940068539
1711	0.352701046308362
1712	0.455916139133435
1713	0.533882479964637
1714	0.560838738835849
1715	0.528714332592373
1716	0.450938913427395
1717	0.353527952178977
1718	0.261222542629374
1719	0.188143369174491
1720	0.136777451804283
1721	0.10273605281475
1722	0.0802691104417957
1723	0.0651492669427514
1724	0.0547713012077485
1725	0.0473383431422888
1726	0.0415751775469162
1727	0.0368307593756284
1728	0.0329079437162451
1729	0.0297100853425611
1730	0.0271785444800298
1731	0.0254135688992245
1732	0.024559051835429
1733	0.0245806888569712
1734	0.0253506420576626
1735	0.0268685142807613
1736	0.0291390209746698
1737	0.0318812842498634
1738	0.0346664738079892
1739	0.0373899318981329
1740	0.0403952993145779
1741	0.044210570808573
1742	0.0495634918107879
1743	0.0577571244719028
1744	0.0707663840390044
1745	0.0911761332758952
1746	0.122887568789881
1747	0.171919259881237
1748	0.244265971042568
1749	0.339341997096272
1750	0.443316393990031
1751	0.529964135474377
1752	0.571802535902951
1753	0.554878496042457
1754	0.486348348905684
1755	0.389550697922027
1756	0.291046250981434
1757	0.209035769920351
1758	0.149482528052278
1759	0.109489382007814
1760	0.0831332416896297
1761	0.0654073048132577
1762	0.053139089237827
1763	0.0443259101756488
1764	0.0375573858665421
1765	0.0319430793883097
1766	0.0270886843030129
1767	0.0228706902929273
1768	0.0192338446663935
1769	0.0161688432657487
1770	0.0136222828968561
1771	0.0102094360006919
1772	0.000743176646560678
1773	0
1774	0
1775	0
1776	0
1777	0
1778	0
1779	0
1780	0
1781	0
1782	0
1783	0
1784	0
1785	0
1786	0
1787	0
1788	0
1789	0
1790	0
1791	0
1792	0
1793	0
1794	0
1795	0
1796	0
1797	0
1798	0
1799	0
1800	0
1801	0
1802	0
1803	0
1804	0
1805	0
1806	0
1807	0
1808	0
1809	0
1810	0
1811	0
1812	0
1813	0
1814	0
1815	0
1816	0
1817	0
1818	0
1819	0
1820	0
1821	0
1822	0
1823	0
1824	0
1825	0
1826	0
1827	0
1828	0
1829	0
1830	0
1831	0
1832	0
1833	0
1834	0
1835	0
1836	0
1837	0
1838	0
1839	0
1840	0
1841	0
1842	0
1843	0
1844	0
1845	0
1846	0
1847	0
1848	0
1849	0
1850	0
1851	0
1852	0
1853	0
1854	0
1855	0
1856	0
1857	0
1858	0
1859	0
1860	0
1861	0
1862	0
1863	0
1864	0
1865	0
1866	0
1867	0
1868	0
1869	0
1870	0
1871	0
1872	0
1873	0
1874	0
1875	0
1876	0
1877	0
1878	0
1879	0
1880	0
1881	0
1882	0
1883	0
1884	0
1885	0
1886	0
1887	0
1888	0
1889	0
1890	0
1891	0
1892	0
1893	0
1894	0
1895	0
1896	0
1897	0
1898	0
1899	0
1900	0
1901	0
1902	0
1903	0
1904	0
1905	0
1906	0
1907	0
1908	0
1909	0
1910	0
1911	0
1912	0
1913	0
1914	0
1915	0
1916	0
1917	0
1918	0
1919	0
1920	0
1921	0
1922	0
1923	0
1924	0
1925	0
1926	0
1927	0
1928	0
1929	0
1930	0
1931	0
1932	0
1933	0
1934	0
1935	0
1936	0
1937	0
1938	0
1939	0
1940	0
1941	0
1942	0
1943	0
1944	0
1945	0
1946	0
1947	0
1948	0
1949	0
1950	0
1951	0
1952	0
1953	0
1954	0
1955	0
1956	0
1957	0
1958	0
1959	0
1960	0
1961	0
1962	0
1963	0
1964	0
1965	0
1966	0
1967	0
1968	0
1969	0
1970	0
1971	0
1972	0
1973	0
1974	0
1975	0
1976	0
1977	0
1978	0
1979	0
1980	0
1981	0
1982	0
1983	0
1984	0
1985	0
1986	0
1987	0
1988	0
1989	0
1990	0
1991	0
1992	0
1993	0
1994	0
1995	0
1996	0
1997	0
1998	0
1999	0
[truncated: 29,088 more rows]
