# Supplementary material for: Automatic 1D 1H NMR Metabolite Quantification for Bioreactor Monitoring
Source: Metabolites. 2021 Mar 9;11(3):157. doi: 10.3390/metabo11030157 (PMC8001003; doi:10.3390/metabo11030157)
Supplement: Supplementary file 1 [file metabolites-11-00157-s001.zip › metabolites-1120537-supple-update/supplementary_material/Bayesil_reconstruction_spectra.nmrML]

<?xml version="1.0" encoding="UTF-8" standalone="yes"?>
<nmrML xmlns="http://nmrml.org/schema" xmlns:xsi="http://www.w3.org/2001/XMLSchema-instance" version="1.0.rc1" xsi:schemaLocation="http://nmrml.org/schema http://nmrml.org/schema/v1.0.rc1/nmrML.xsd">
    <cvList>
        <cv id="NMRCV" fullName="Nuclear Magnetic Resonance CV" version="1.1.0" URI="http://nmrml.org/cv/v1.1.0/nmrCV.owl"/>
        <cv id="UO" fullName="Unit Ontology" version="3.2.0" URI="http://purl.obolibrary.org/obo/"/>
        <cv id="CHEBI" fullName="Chemical Entities of Biological Interest Ontology" version="105" URI="http://purl.obolibrary.org/obo/"/>
        <cv id="NCIThesaurus" fullName="NCI Thesaurus" version="" URI="http://ncicb.nci.nih.gov/xml/owl/EVS/Thesaurus.owl#"/>
    </cvList>
    <fileDescription>
        <fileContent>
            <cvParam cvRef="NMRCV" accession="NMR:1400165" name="1D NMR acquisition parameter set"/>
        </fileContent>
    </fileDescription>
    <contactList>
        <contact id="ID00001" fullname="Irena" email="Irena@NRC-BRI-600-HP"/>
    </contactList>
    <sourceFileList>
        <sourceFile id="ID00002" name="fid" location="file:/apps/bayesil/project/releases/20180202181059/BayesilWorking/Results/a16a92dba40e61c983615f812524822af981daec/spectrum.fid/fid" sha1="61a0ddd531cc2aacf19762b7270392432f406015">
            <cvParam cvRef="NMRCV" accession="NMR:1400320" name="Bruker UXNMR/XWIN-NMR format"/>
            <cvParam cvRef="NMRCV" accession="NMR:1400119" name="FID file"/>
        </sourceFile>
        <sourceFile id="ID00003" name="acqus" location="file:/apps/bayesil/project/releases/20180202181059/BayesilWorking/Results/a16a92dba40e61c983615f812524822af981daec/spectrum.fid/acqus">
            <cvParam cvRef="NMRCV" accession="NMR:1400320" name="Bruker UXNMR/XWIN-NMR format"/>
            <cvParam cvRef="NMRCV" accession="NMR:1002006" name="acquisition parameter file"/>
        </sourceFile>
    </sourceFileList>
    <softwareList>
        <software id="ID00004" version="Version 3.0" cvRef="NMRCV" accession="NMR:1400215" name="Bruker TopSpin software"/><software id="ID00006" cvRef="NMRCV" accession="NMR:1000183" name="Bayesil software"/>
    </softwareList>
    <instrumentConfigurationList>
        <instrumentConfiguration id="ID00005">
            <cvParam cvRef="NMRCV" accession="NMR:1400198" name="Bruker NMR instrument"/>
            <userParam name="ProbeHead" value="5 mm TXI 1H-15N/13C Z-GRD Z8323/0031"/>
            <softwareRef ref="ID00004"/>
        </instrumentConfiguration>
    </instrumentConfigurationList>
    <acquisition>
        <acquisition1D>
            <acquisitionParameterSet numberOfSteadyStateScans="4" numberOfScans="128">
                <contactRefList>
                    <contactRef ref="ID00001"/>
                </contactRefList>
                <softwareRef ref="ID00004"/>
                <sampleContainer cvRef="NMRCV" accession="NMR:1400132" name="NMR Sample tube"/>
                <sampleAcquisitionTemperature value="290.40" unitAccession="UO_0000012" unitName="kelvin" unitCvRef="UO"/>
                <spinningRate value="0" unitAccession="UO_0000169" unitName="dimensionless" unitCvRef="UO"/>
                <relaxationDelay value="    2.500000000000" unitAccession="UO_0000010" unitName="second" unitCvRef="UO"/>
                <pulseSequence>
                    <userParam name="Pulse Program" value="noesygppr1d"/>
                </pulseSequence>
                <shapedPulseFile/>
                <acquisitionParameterRefList>
                    <acquisitionParameterFileRef ref="ID00002"/>
                    <acquisitionParameterFileRef ref="ID00003"/>
                </acquisitionParameterRefList>
                <DirectDimensionParameterSet decoupled="false" numberOfDataPoints="32768">
                    <acquisitionNucleus cvRef="CHEBI" accession="CHEBI_49637" name="hydrogen atom"/>
                    <effectiveExcitationField value="  600.240000000000" unitAccession="UO_0000325" unitName="megaHertz" unitCvRef="UO"/>
                    <sweepWidth value=" 7211.538461538460" unitAccession="UO_0000106" unitName="hertz" unitCvRef="UO"/>
                    <pulseWidth value="   10.730000000000" unitAccession="UO_0000029" unitName="microsecond" unitCvRef="UO"/>
                    <irradiationFrequency value="  600.242820000000" unitAccession="UO_0000325" unitName="megaHertz" unitCvRef="UO"/>
                    <decouplingNucleus cvRef="NMRCV" accession="NMR:1000055" name="off resonance decoupling"/>
                    <samplingStrategy cvRef="NMRCV" accession="NMR:1000349" name="uniform sampling"/>
                </DirectDimensionParameterSet>
            </acquisitionParameterSet>
            <fidData compressed="true" encodedLength="219720" byteFormat="Complex128">eJwsXXVgk8nTDlCgRVuslELdXaJNJRtpmqZe3Dn0cDlcEtzdHQ53OfSwLn7ADzn80EMOd9d8O89+f5Vh33d3duaZmd2ZfTe9FArF3/1CeEuXy5W4OYz7KxROH3MOm+5yOfQP8phB0O4jW7CDLtehxjOLmY+g+yiKWbZ4vmlOGquhUJTkVC5kXQR96mEK04n+9O/T2SxBl4qOZx8FXd8axkqL98LfWFjr9y5X1UqfSirSuNkF7H0phSKhexwTZElAdiM2TjxXbR5j78T4DSY0YiNEw7u3ueyuGH9Ui0YsSaEw/LKzkN0QdKnoApYt2nv624k/VzmDjaWL97MHW9nf4v2eSaAVN8aZ2G3RnrzDwmYK+ke1FPZS0AWn7KxQPJ8Ub2YPxPNNyuSzHNHe9jcj0a6mL20sV9C+/kZ2j54/bifaeTKcsf/E8y/G2NDfRGsG6PG77WyBoOukp7LXgv73azbbLujFTMO+uFwZ7tUKWGua31PGhBgcSb0KQT9xmogfR60uBayFoBMuWdljQd9/XIjxGnbKZWcE/X5XNuZ3NNDM/hH0hSNmkrfz4F3Jz9yemayfGM9QrGGfBb+KayZWKOQ7SxvKyovn/lmZy66J9ps7kkgfJd03F7G7gm71RMe+i/cfDStmjwX9bFIavX/oXc9iNlDQu/ozmo/L1bgB6yn6uavNofFc33vVZ41E+8XN2ey8eD/kBeSjmCae/1fQRSwH9A9v+X5Elp01EvwsmR9D+nbuOm9nSwU9r3008aNg04rZf+LvPauG/RTyarqgmL0StKqyhn0V/TkdDZhT0F63TOyt6K/lgIbEjyKjv5U9E+2LmxWzZoJu/CaT5HmoYeUCViDGmf2ngT0S7V3f29gK0sd1JeT/bXQO+02Mv3J8DI3nGPA2n50RtFkZykT3GVtu1Ge/ifcHPzCwj6K/9ecbsq7i/XZzzeyVaGcti1hzQQ8dYgaenhwsZMXi+Sl7reyqoBsJeRM+P3xl7I6gG6bb2BRBT3DTsxdivH79bUxJ47+LZt8E/XChnf0p2od5JLIfgi5buogdF/TPy1IfCysUsXaCjg5l7I2g58QX0XydwQ8s1N+hpO5yviqNEfhI8c2h8Z01/2FkP66KL3LYJPF+ud/TSF6uPp2z2CJBfwlKInk6vnzPYw3J/ttivhn/a15I9qHQdjOw56J94/ZctlrQXzukQZ/zJ+WxlYKe/kYPfeQvymFrBf2mqYred30LzGN/CLrs/GSan6v91nw2VMy36F0cze/Q+N2FmJ9ymxb6bZNRzE4K+mBrPd6/3qII9vCLH+zlkPl7EcsT9I4nRuLHpZsl/BTho2wC8NRL2Gu66L9r0whWQdCtw/LZTQGsWdHe5KecaRfz2S9lFIqYrp7MXeB/nWd9dk+8mP89gYn/dub/Wh/24KlLBP6KtxTDXio11ZB9HNqdXsyOCtqyQUn8HuqfWgj7rhKuhP202VjI1gv61Isk0IHb81lPwU92wwDqvyQwqJBNEXRcryhWToy3W9jfbEHn3YsF/oNqFrED1P9DJcZXPC1kewVtapKI+U3LymcLxPPlNgQRrXgVUsTOEv66JtPzh1L3FbFjgg7rnUDydfVrI+Vr6AL+DtnmSTwNP6AFnob3LWSHBL2ybAr0PTKiiG0WdFqbDMi39IV86DdxazL0obybw5YRHuYkQZ+hY/NZa8HPuBqwH9fNe/lskaB/ew39Os5tL2bnxfO7U9JIXq7d54sgv27TdLCn6m0LYa9VdQbod8SkQrZE0I6r6fC/javnsjmCXn5XCXy2LshlGtH/7cNxsNd2qblspRDcvLV+8GeHThbAnlcPjWPij6L1nCJ2WPzd2RP4UGwJk+NP+6Ek/jKqXymCvR0YoKL5HGo9Rvhf0kfXOJJXRkTNQvgLbaYK43kHFbB40V67XSji2dYZuSxV0HVLBZM+FSluhcwk6M47A5mnoGdtzmOfCHivHhgEHhXucwvYQfHie2U9wqfh4v4CNviJy3Un4UWJoEtYYQGrUUnwPfeNQeDTuXSW8L+iv7W/hzA30b5+YRFrSfzVCsf4h0cWshQab28k4dlpTchnA0TD95XVWGUxXs7WPNZH0D0n+4If73P5bBkJuOZ+Qy3xvLlNLtshFNNxVnkunjc0a1bITpE8f3oyEZ9LPr4qYBWFYpaq31C8dvZzFrIqAsjtNP7Ar/J4EetH+k8JIP4U608UsJfi/eYnvYl2jvpRyAYRXjOD0T5og3y/00Z/4L38ESl/7+uJRBv2OItYW/H8+2kyPjQV8bC5oD+2j4f+Vv5aCP8ye0QC5p9bN4/VL6tQFLyrQvw6ey3LZ3dFw92RNWHfytKF7KRYSPg/dJV4iP5fdipknwXje/5SMPGawi2zATsp+g96hvFK7tdswK6Sf6udDPvutrE+2yfowbHwR4cmJxUB/ydfJxFeXfdP5TFf8f61CVHg92XrPDZWTHTP4vKsCsl/Uw4rFkAz5dXgQq2GN+0KmfYX0fD2BOGh5PuaIlZbCH7a9I8GkuezevXZEdHscx7+x5HxtZitI7wy2LNj5tQ81k7MT7nYm/DtbH0wj/kLelILL8KTwvLezl6LF1dUCeE1BT1Zk8sc4sXBa3w48TP0UyF7KxjvEeUC3mp8KGQjhCA6XfSAvO68L2IG0XGly5HQR+TIAlaF9LFM6m9FSg47LOh2DerQ/JyHymWxukIO3u5h3I/s61Ym6yvoyb4JPFy0N9uSx/4n+Om7JJJoxWThD5cIutm7GC7w6Cw0F7Hu3gpFwMxHBloPnh0j/IUYuNN/tWHPnZ4Xwp8rkyNA1wwpZJ6CHnI8CHhfGm5nQcKRLU10lVQX779YaWf/CEOOv1SK1xXtExNy2BkxXhtTGA8R7fsceYwEWaZCbRq/pN6bQhYlaOsZL15V0GuOF7DKgr66G/IydBD+9JOQz57llRBPEi1FrJjsIfUn4ankpa6Q1RcLzYwGd8g+Smo3K2I1BHDWbHLjhLcTswvZc7Hwa7XLg+iSWqOL2WcxkfrXvbAe67SoiM1bJRTLjpTQfPwrFbElYryIOVUxv7nWIhbQREw4fRXJx5A7q4BtFv2/mlaW8KTIHiT8paA/9S4D/Z5PKmDzxHwHVwyl+SmWli1kLuHIPu3yB/3uaiHrLNpNv8Xg+fHaInZKtDeb78MJD8Y6DdgXwV/OwxrwN6P/LGI9BT+fN5SFvW7yKGJawU6WMxT4ixb27i4aUmM9gb9ANzv7VfRXVfBTi9ZxedksQOCBfQsl+TuPhlvZAEH3OqfmUaL9r/k5rKmg72xKBF5Hvi1gBkH7OBKIX0O3KUXsnpBf1dflIT/lj2L2hxhv3HPgX1H9vwKmFfTrHb6wF8uBfPZA/H/UiRDEv4z22eyr4Cf/mxvmW9NiZQPFgxcv+gGv2/7NYtPEc9fqJ4CftaezgN+rlxJ5hOA3cl8+OyWe/8sSxINpHXsmn+0U9K2mkejv8/QC9prkf6wS7PuhiGebyd421aD5OxcH5bFr4vkPHwLJvzqn1Spgy0T70lL+hE9F6br57KBo3xcchfneFvMfRIHphRc9X3KO4iEtlIb58Dri+WuT89lZQV+c5Y3xjtkL2Gfx/ukKgZDvcg+xnhX8bzGoeYJ4ftLKPEb7up7RyfS+4UXVQpYn6NhQNejWuSJ+CLq7Mgn89t1TzH6hQN45nFcT7bX0xWyQoL+FBCA+PMotZiUfhL7c3wHvpUYVsP9E+8M9EZiPt4jPzwQ9+Us07M1/bj742fwmiccQPjbngp8PZ9W8tqDDmwp5iec1Q2Iw/qOXBay+aC+7LZnXIHlOFvIS7VMrR3EvQbcQ/mq7oN+khZG9Olt7F7Ajgl7eCvowaHkBOytonSUA9j/imvQ/ZbxjeIAYT3M4D8+77gXQ8yXbasrnL+8MIXk4rz7IYfcEveZaKPh5Oj6PvRR0g96BwPOUHXbIu9WKOC7cliKuay77IWjbghDM/49peey9oCufjOdBtI70FvtWQUe3jYS/SZlXwHYJ/d2YXofw56xSNo+dFu0TK4Th/SSrWN+Jdv/LXhi/YZ18dku0328ZQvJyHhL7pbeCtqaFY/wR9lzmLqZzrF805NmotJ2NEnRwRBLmk7okj5UR9JeFUZj/jA15bIigx9dTAd8eZfMRL8oWxMH+Fgt8UP+OoGjSl7Onby7rIZ73G5cM/b0158Of6v+NpfcVnTT5rINo/9xVBfv5MzOPdRf0lMbJPEzQv0zJZ05Bj9ygItp5cVsOGyHowHVaHinosNB80C3naHiieL67WvIXfjcVeC+TW8D6C/qAm5L70rp0UwHrJ+hZUzRcSe+3k/x1O6eBfJaJ9UJv2pfmA2/Ovntz8b7hjo7HCfqAwOcgQa/rLO3jzilJP/tFz9W0TKuVw7rRPvWhDvKcwArYr7SPma1EfyeO5bHOgnb/rAb/IUPz8f62iQk8VDy/63+5bJygj7RWwx6HNZf62F5Jysc6JQ/Pt/+k5LGivdTKHPBv6qzF/I3v81k7QVdISIC87fPzWXOab9dkyLvrgDz4i+tRwLuzR3IBeyjoJ17h4DehnR3y3tw3CfKw9s8BP13XJsLf1T5lB32tng7677YuB/Ie8Fzys+54PvI4/ZpJfOx4lsfaCrrekCSyR8X85ELov0tiOOHJ2alHHusp2qsL/0L6KUzJZS7R7nU1FvZ3zJnLJon2sEMq2MPUXjbQk/rpSX6KhR1y2RhBn66l5dG07imVC/49fqYSPwq9IY8NpLzOOw3pT3GoYz7oDbt1JE/nj4ny+cCBMp5sGZfHJgi6/g2pn+i4bIw3tmM66du5wJiD9mn/anm8oL9UzWFTBD1haQbwEKPIZjMFnXU6Dc+nanPZbNrXvNPzJEGPL5vNTgl6XD8D4U9R7ZmdzSF+Gui5hvYZl+3or96lDKKdASuy2VhB1+ifylUUr41SH+Hn0oDf0R1s7LCgH3oYeDLhd71sT2umg/4b9ZL9e25NB36n7cxmc4n/6BTwG6HMQXutklR6XxE/3IbxR2Sm03hOrxpSvlP3aoHvPWK9NIzssVwG+PedYIf+G27WYX7BK3PZYMLDYT3h0enXyQ57+3hUj/FPdchD/D62WkP6cjZsJfFTqU0q+LVG5ILu8atsn2ST+llll/rM7WyHvSv3paA/VUEe6Ku/pGD8v6vJPN6nz1Ie07fnIn4sKg37VDwX/pXs+6ab5P/iHzmgYwemgt8MEZ97kT/ppQOecv+XA3v7T8iH1qM9BT7JHk8P1YG+K/zlX4J+tNEAfJ1aZ2MzKE+SCjw4q66wk74dpX8YMH6lsjZ2lPa9C41cL9qvv5X6GmlMR3vbWXZ2XND2zwz63d4qG/qw7UoHfxu/2iW+HqVDHueGZaH/LZMMwOM8QzZbJtqbz0iHPOpesLKzor3eBCPmm2vLYktoX8wkf+pCG+U5XeWKGD2vqNwvk10if7+eof3dZBu7QvIPA//OsllWtJePM/EUwsPaLOrfNdjTQLSi+l4b5RldhRsY8HvxqRV4/7YUeHdW+yHto+JhyV9gEd53xPVm4L/1TxtbLdpzElOBz/FqjO/4M5th/LFBVsoTupZ5Mow33JqN9zskM0552q+3reyEaB813sTTxPOZi7PZEdHeY5+BU15568JsyD+wgwn8NOsN2qFIkfLeFp8LfkfFM+B/YK1sdlrQD3oYeSr5c4u0l+Q3GTxD0KoW2ewY5VXbm7hR0FUOSXtsJOZPz88ab2clov2Mv4n0rQh9koXxhlYyYz7/E/g4SfiINIL+0MiG8c9HWCBfd3+M77haCuM7gyzAk8vnPsZzum5Dvg7TaDPG/7Q0m+bveDPeSPNXnErKAj7NURbwM/i/LIzXc5mRawXdrLnU18kWkp/jo63IE3e7JvlJO2NDXjZlDeSv6BuUiec/eJnx/shfpT7612ZEO2NyJH5a7zFD/68rm4l2LMiWz1f5zYq84t3ZJsjXO8oC+uwYC/QTvVzia8Vayd/al1Z2QdCnKuF9Z+RiOd6e8lI/zf/KYucEHdRI4i1MaQG9YADw7jw2Wr4fOUH627ZlLeyaGG/zRzP8qWWjmfL6jvjyJthXzodM5DkXzIY8FD75ZnaT/FvHTODNlJYFe9nrbwbelk+x0niOhxMzuUHQ5YqkfB/vlXhofE3Kd8kSMzcLeu9saQ/N/cyc8rrx/9kw33HzjZzR/v90JrsuaEtfC+bfqYoVebQeE03cR9BLmmeyJ4KeX81K62unTWtG3mi7lxX24uxmZbRu83yfCf6P75bt8/XZPFP8f+Ucmedufz6T+HdWDsuCPP8ckQX/m3kuE3gyH8zE/qSZ00Z5aMeKHAunZW+XJpnI415RZRLtuBFqxT6u3EITnv/7nRl50EZzMnk9Wh82MVEe3PEyzoL1x4EGZvZJ/Mf1JCvi7ZzrBsqDu8YOtiG+21eb0f9TRybWb+yJCXWQGhNtWI/2qIA8uaPC8Uysd3sFW/H+kp8WrE9HnzRDPoOvWrB+6rkuE3nA3TkmtBf/Ius0OyItWI+P8Tej7lHBzUT7IefXiybKizsWX7BwyqeEtGZUd3F5X7ZwsZ9WTGxmRt7oYhkL9sO7ezLM78XHLB4o6E1TTchztqmQifVP1wgLe0r27p2F+f7TxUT4cmT3tGJ/U8fdCnyZdluw3qpxxgz8XfjdCn7qWjLx/uShZk5yTXptQZ58+MBMTvvpYSdMyHvvnS75G1fVQnlHl6ctE/z5TGCgE15kQX6/jjSxD7T+rG+FPLoMN0K+7wx28N/eaqS6ketcLxv2Fyfiwb+r0Qop//zZst1jQzbwN3qFBXl8fR8r9B8eCP069n2wIT9zIBD8uVrPtELe9YX+KQ81sIbkp3oWw/M1e2VB/0u+GpGn/V8VK+qIzxUG1EXu5GcTnhSJvxrAb+ljVqwnlz0wYP4/umVjv8Ccqcgj/3E1m9qdhbWNyDusf5WF9aRnhAH7+hn77Yjf5peM9OVY/8WK9eTKvibUVco3yEJ/SjOjuo9rzVeJZ6vNhPnXnmXB/K9aDdDH+GjoS9Htmuz/4g8z7DXnWhrsr1ppG9YH/uNSgJ9dB+R8O4bL5007bJzqJPkf9Zifl3sO1qcNHjDg+eJePO/Mi4P8HX2+ZGM+v3sZoZ9mnlnYz3kcNeN9f42V9mPOuz1k3exy2Szgy1AO9uT6KPGmaNtbynN4kg3rvwa902FfT65I+Rr9DFRHdYVFZsN+I+sjz+/4UjMH768PMFAdwBHpbUd8mTIkDXlNe5M87NfeTjDI8TLtkGfxciPsrU5kDvY7wdsNqIt6vMJ8FO67TLBXdaks4PevudC/4+tpG+VvnBE2A/zHko+Z4K/G32nIm+48Kf3HsAtqskfX+i7Z8H/zclOAt0Et7PC/VT8rgbdX6/LIHyomn03B/AbcsCOerzmSCvu//joX7ztrpxHtanQoG/KbrDWi7je+OAvyeN8xDfY0uqoN/rNjWAbqpgn3LZiv7lQK6LT/soCv2CI17HFQHal/v1ta8D9+kQ39BZiTyX8q+hyyAy+THDrkTU98tCEeDJihRZ7qdY8cnkX/f1n2ny/0R/EmQYxP+qy3xob4v8U9Bf5x3Vob4oNvfAbmO6qhtP8XW1G3dfXPlfbVZooO4/tmSPwv2ZYC/B44n434N/muCv5uXLKd5wm6woBUjB++38bzKQ4laKHvwFaSv6TxKYhfu+ZL/lP/SYE8+T92zNcnWQ19eDklPlyBethvTpyc/4ppKtiL/nou5jexoqwzN2ts51Rnn3dPC/k/O5DLG1C8vaqGvyj+Zkd8/TRLD7p/H6nf86Eq4Gl2jVzst26e0uKcQOme2bT+VEzNUwPfxqBcrIcPRShBH0iyY70wLVkDflcfsUMem18kAP8bSuVifi3vqOCPmhzNBj2/VxL8n+5NrlwPVkrC87xiDtYL/zsp65ydcnNB1zInQT7XgyX97LYO8hxzzgZ+Aq6p0f41VMqvaKgG+tw8QcaTvrtlnbv95Szs10trEiDP581saF/yEnV7RYhN+pv/akchfscU5cL+fx8hn+84wg68+FRCHdERlCPn93hGMsVDx7AxdqynGo+EfYn9ng32cvFXFfDwpLQd9DJ/LeQVfMIK/uu/VZG+HAuaZsNeMnyTMP+MMBviT50xKuCxUzvZ381/Y1AHcqy1A5/13ycij155jcTbfy3jqG6jmF4/l/8m/tZ+Gwm8mtbm8ALx97tV1kHWPMjlOwTdoWE04svwr3m8vqD3qIEH15nTduCr17Vk2M/HyrnA363FyZhP3a7Svzi7K8HPoFc2bhX03cwIRn5p2qZs3lvQ9/ZHE63YqMrmIUKwz5N9IV/v03m8i/hH47r+0H+YkOdG8dypA2HwJ8di8znVobefCoR8fl+RJ/HVJAHyGNMth1PZZ+0j1FWc5nJ5fJigMzfHwV5bnc3mdC6g4Ggsnm86IYdTnV0dGAr7uDDIzqkOe/ZtHOarFPF7jKB/04Ug3h0fn8NbC/pBRDT89/ON0p98dIYDD4Y5OdxE429Anc6Zu9HO2xJeOkdRHUKR98LOB5N9lw+EP1vxOJfPFf/o/lcM5Le2nZ1THfb7kGjIt9qzXE7nCNT7osg/OVavlHg5Xk2eIwiYY4f+/PyjYX8Lftoh/+xrsB+XuZuNW0j+Qv9kX9P32HlT4mdWLPAZuVWutyISZB27+h4b9J16JgB4cD3PBv7NpXGuSPF+ZzanOm3qWNQtFLU65vO/xN/XZ+pB3l4CP30EXalUJOKJukU+H014fRiG8bZ9zYV/eelMhj5fD8nmnUl+++JBj2wp8f65bgL4jRXrN5Jn1zZhkNe72jb+nubjKgv8Fk2y8XHib90ST9QB13vZ+Z/EeIEH1hlnquXzvVQ3NSqoTuuccyqHVxGMJliqwD62NM/nHagO9tUD+uq+JZfTuYKfzUKgzy2OHJ4r3v/+tDbk+/NWDqdzHGEnQxH/EgNtvDvJhwXCPt/Uz+ZUN/28pBbeD55v5R2I8f61GK1Ta+zP4pVonTbDg9ZFitR6dq4g4HndLKG88B3hz99RHj2wOtap0wIKeAWqk20vzUneiwXe6VzDxnY14C+Gm/L5EEG3tlcDXt9H5PFZ4rlO3aMJr655Xtn8V4o/HULA30q9xMvjxQGITwUXs/hikm/F2tDnm7l2/oAWLBOPUHnSWTU3hz8lOWb4YD5+y+38DdVhe7lDP7kvcjmdO7u5xQfxpv7DbH5X0M395fyHNMzlQcLwClSvyU07b3zK4VfIv1+qDXt/1ymXr6UC3ZuHBnp+/OwCniUaPLv5AA9eXfMkf/6h2O+4982T9lg7HOv9ad7ZiK9L9sfD31ubW+Gf59llnarsKyvmq6haCfKfds/K/6B9VDVvrEtD3+dyFa0bO/ghz3vxUS5f/c3lWhr2poT2EXt35XMuJtpq9c8SWk9VfJbP55O9vgpCvOn+azanc1FX7gfAH7wsyOYzBD3kei2c23CfnsnbUzxVelGdUTH9kZVT3sv/OOpKztXrs/lfgtFzZ6uC/quSnSfRPqG2N+nfGVmQy+sLQz90+3YJ4fNSSxv0n3W1PNXVnUHDbLxI4KOV/R3VSRUnL1j5W/Hgsu/PDGQPjdysfK3oL7l2EPYZ1/LsnPKy7ZcEwj7sk7L5F6qz/OuH8d53zuPtRfun/QGc6n4nR+fxhaK/aQu+GshfrtqXw/0EXbDys4HOUanP2REvWu/3xbmB52K/+4noclVRdy3xtnKqW99JqoLxS8/I5FTHuLi4NvY5W4fa+DzaB8bEc6orp4v431XQPkfDII+7dfM41dH6Xw7HPq7mzELei+pGy/058XNkbgE/KRquXagMvGxvk8+j6JyXr6fcfxtlvNv6IhT66WCy8iGC9vSrifVvqYNWbhF/y7dCXdG5u4mVU15q9u1A2Ke+v51TXrrbxHjs28YOyOOUp72aEQp7HHIrH/zxsuG0z89YOq2QXxKMhV9y4+SvK6jzOJ2r2KH1BF6aCfz3E8Bq3eKjgfy7bYmNzxb9tFtWA/Fo89tMTnlkF/em/p2ji+x8jyCXPgiEfox+Yr0h6Ojefmg/0yGXVxb01FBf5Bl4UzvfIPoP6PKR9OW4vSyLjxANS5+W42TveW2y+C46wPTEjRN+bo+x8N2iYfGSIMx/3nMbp7xo+L+xVKd2Xg6w8wW0LvYMwT5/soj3wwW9PBHzdfQ5l8fHkiPq9bKE4nWL2zbeQcy352APxG8PYW90zmJZIw/Eh1tdjZzOOTj//NfgJf6/ykIjp32iT3wM8hi7mmdy2udoRyaizrEtysaP0b5oiZrqkooOnfP5VkFPGZ6A+f9+IpdTnXjiOW8yU9fJHrmc6oYZc6txYqsoT8RvMV5JmbLA591UC18knuszuyb2SRUOyPE03qHYBy8V7ZQHnDsqDvzYWDanPNTyKxrsE0PS8vhmQZeZmwD5rE7I44WC3jQoBvL9b0Qe3y/Gt2+uB3zOvGnjPwVdcWIdTuO3EOs5sv/kxWHAz9s4G18p6Kq6UOpP0Vf4a8qDPeydBPts8GcOp7y+KSAW+rmQk80pj182Nx7j15oi1muCfvcmgfSjaNExh3cU9LmbIbCXcU/tOG889nAsxo8KzOVUd4utGoY81cX32RznBI5FgN/SlXI51S0u7wvlFL+rbbVxnaC/VfSh950z0iS/q+pGQP7xXjZOeWjfb4GczgW12JvJKY84bG0C+NX0tXPKM4+7kST9S4wd451uFUX8OT2G5nCqI5RPiAGeJrXJ4Q+ozp7gA302s9t4NPH5sC7RjsNiPd6Q9i1tvIk/13WXhVPd4d0OP8w3d7eVU97xR3gU8Pr8TCanvF144xDIc4DwP5Q3UoxKBF02IBv8fzgVDXnqf5f+8v65COCj/UEbpzy2/4Q4yHdI6yzQ5dNCyX4Uu1ZYOeVRe/skQh4fIrL5GkFPTI0iPLgWD7ZCP70ehSMvtfxaFqe6S+VJ0eDP3DWTU14z3iMc/qXBVgunPMaHacnAW1YdK/AZ2RfnBhRVKsvnOx1QA6+to7L5SUHvvqeBf23a1Ib+N71KBp5Wbs+G/5gfrQF/z79lQ14PJ8VBXus8pLyO9knE/OINWfyaoHd9SkZeIWlVJuiCCBX5Z+cv9WwY/+eOFOQVtqvk+JcY2hXTm8vxn9TQ4BxGweFsvlfQjwYDz84vszI51RWKFMmY75P/l0eXP3Vod/rZ+AFB//mrEvpJWprF/yR6cAr089UvF/M59FIN+0kX+8f9ZM8bEjCfm2L9RXWhuiWgnUki/q8QdM3IKKynEn7L5HRe+PpJjO/s+K8V9vYyQEX+xVnjqfT/mlk68L+1dC7G77tSg/6iHto51aVH/oziFP98/8gGfisuioa/qXAmiwcRf6uBV9dadxPk825WFOTf8oEZ/q5CNxXml/zazP8lfJ7QwL/dC5Xy/WNSOvjb3SIX8tHeUQFvzTJyMP9FexNgD0FifUb21ORaAKf9+YFIC7+IA6KVOOVjjx1gnOpSZRpE4/1VaQbi03XBOxnxbds7A6d9wnCdAfg6k5KFuBV/wQD99l9gg/8b/lEPfdXxyIG8T/7UAr8PxH6b6m497kRDPpPLWfh6spdX8aAb1zTD3jq5J5I9iYUz43Se/b7QX1VB5jw1gVZNScc5jNQ/5fOTRqQB//V2ZnLKw/8VacB6za1iFvCapteA7r7JBHyeGKHF++ueWSC/Jy3TKM/nHNTWDP1+SdKDVpe2YLx3WxnmN/jfLH5E0GP+TgfeF5TL4mS4rDiV9K/4+dXGDwm6wXMd7MlD2OP/yF57KeHPti6V4004KvF+KFHqs9l7FfiplWjkdwTt91s68pA7EzM57SP3nTWA/uOLhd8nfgsMyPO27m/jVOeZGmgEP6bDdr5RtC98r8d4bpezsX7Nuq2DP1/R0s53Cfprs2T489Niv0R4O2xMhL+elZDJqU7Cd6pgHysrSP7+2wP/4OReJvibn33TEO8GrJP+sfW9NPDn7GyBPfzWJQP8LN9ng/3kRzBO+8+Jr7M51UlTl2vRz7U3Yj9G812oRj+dM21cSfZWM47TdyEjGpqAl4q2eMKra0q+kVMec/ZBFcUPxZZnGZzy/OnntdDv8JUM/N4Qf2n8Du6ZnOqo6tMG2FNns5X8iWNYS4nriGAZX7WjdZzWV9VjLfx3QZ/dkQB+7Z5GrHd2/KvklG9bl5kBfCw6qoT/0/dMIXw42g8zQD77JhlpHo7wkSbwd7KumfTjysozclrfup2w8suifcoCBnv8a5SVbxDtQ7LUZFeOP5cZeYmgX3WF/J3vFhmA343N5Lks/+FaflHQr31x7kDxYHoG8DB4sxntDwcZ0b+mrqwbPWNmimeOil/NNL5ifwUb+E9dwqD/g4ZMzPdkOT3Zv6NBgRnrpUONUoCH+7MMiFcJ13Q4hzROkcEfCtr0GPbgvHycQW8h/U3Ag8op7et/tTOR13WsspF/deQ+MiE+lptuxXrkz4epwGP9ZpnQr+X3DFpPODaJeLZY0JVidFhP/NHXADx/nZeGeLhpmBH4/D3eCH/YcLCRxnPY60v8txxpwXzPNJZ1pCbVMb5r1lsGf771ohXro73FGZD/6xpWPpH6y9BxWu9/eMSw3rtzXQt/7N7PSPbq8OhpAL8DLhj5JvH/ZetkwJ8dF+0Cf478hpKfzaekfQccMWB9szjHhPXwzIbpss413Iz1jXtz9OfsJORF+POsDvm79pcxgl69OAP8VL1jgn7qDk0j2tExnyHeqf9IhbwmfWOw3y8+sv/Rjgzg/VRTPfS1oqXER850A+Kl61cD8DX5WBrVgRT+H1LA/zilEef2Kow3Am/Ffc1Y7yesM1J/jiWeBoxnFfZA8eH2FAPk92WlEeuVpIEpiAueY/Sw//QCPelL4VKlcNp3t6vOEC/WfNeC3n/aiPHLxKfDfi6eMENfXZMNwNO9mib426nrDOQPHeUno67o3C7sieqmUyqbsH75o6sB/PSbYUD8W/pd2ssdncSDY186X0d+Q5+B9UbeVi3wOWWGGfoqummA/zyenwn5NDwM2lXLaIY9PzzLIJ9uzczwL7PPG0BvF3IhvBfnGtDfjzUW1Fk2OYEX11mHtMdh2w3A4wGLGfMpGmUi/TsuTTTDPseI/Qzhs/ZShnjR6C7jdC6hYI0J4+/VGmF//0YxxN/lIs7Q/IYpjHj+Tls5/+MG2d8JZsD4+sEmzPf5Xwz4XZ+dCTx872VGf7eyTIhXG2YZsd4t0En7+C/MiP1cg6Xp4D8/PhXr08bVM5D3nvV7OsUzx7rZsGfF+wpyfiOPMIzf7mka+MspZ8Z6a1ppE/xVqwgj/E3usAy+Xfxdez0N/B+ck05+3rFuOEN8X1c6Hfj+ujdd1t1WaRAP0xswyPfADuDV1Vj0S3nrSmNSaP6Oye+lvFYMN2C8xWNkXXfUKsjDMWkb8OqqeD2d3xB007qS/jYiBfu3xZYU9LekbjTibY54j+omphNJWE/ohZ+ivL3CR43443HRgrz7g6Yp1J/LNzcL8tV7MMjz7BRZBy+/JoPk4Wj6lwnxp9xjqa/gAgb76H1fjfXEIz89D6D1a6lYxBl7FSPyUHNiYznVVVb8NPNRgm7eLJ7ipqN+62y0O8S6heJkqc0yj7t6Kvp3zJpqpf2wUyH0T/6g+RALzkkH5mRAX2UFzqluEXZShed/f2TE+yOOaID/yTXMsu63Kgn9r9hkxnxbTFRjfzHsahby2EWuFOhHe8kKevq4VNjTlSdZmE+giSH+z3Xh3I3i8kqJjzmrTJBn3fR06KdjoBn0ld06yMd2VZ6rcm3SAs8Px2Wizvfodhrwe6eTGf4j/bGG4p1rVUXJ7+u4NNAj71uA10fTUvH+Xq08p1BzQAr8R8U60l4jaqQBTxPDTaAD9VroM2CNlEdSWekfi6uZgIdyRSr5/Fkj+H3WVoP4E9kN5xIUo7/rMb/dt0wYv06KFnSN8dKf5XnqCZ+O7Y9kvFiSq6Z45li8UtrPgTYajKexyvhdoZ8K65lh8w3Iu+/JieP0vaSb4Jf0V7NLEu0PHM1EnGhD+toaTe2uKiXynE3Af0r40/v1s7Be+FKig37ihX8jPNRprIK+uywyQZ7Pt6j4LfLzuUboq0qrWOB9Vz0j6jILfsbCX++LNfOG9L5XOPlzl0XEd/r+clnfMNDL52WhLvfwYhK97/i2IQt1t+q9k4GfnCVZ6N+9ix72X/xKyu/v+yq0v23IOH2/GREWhXhxYakJebii8+Gwj/ruFk7f8xY8DkJ73vQs5HUXlUuieOcoWp+NOpZa7Eup/6rFNtQtR3XVwV+7HttwrrflDj30F93BDHy96YLnXcP6msCPdyXw61g5xYS8/I6lodiPfRLrYuKn85ww8OPXyoa6aX33BKyPPnSV9DG/ZKwH9yvtqNu27poGfGecz0IdeWkF4NHV7qM8xzXqthbtfT+bwd/CbCXWO77uRk7f88YtiAE9paUZ5yg/PUsEfkJdUh/LnsWBbrtanguqMC0Zz19/k4k6YJouCfwc22YGngtaJwFffzTKBL4mLlOhPXGICXWWiIYx0MfyjTiXKAJGIuS5YoU8V2b1TMB4c+fL53N+xMOfqC9YcA5h64VkzOdkgQnz61k9GngbsMWIus3f6hga37FC4I/weiY/BPI1BJuAlzOToW/H990WzP9opyjQpQQeqG50xRYA/zh/pQV1L/c/JF6+TMjkDkG7pYdh/5Zy28yHkr9eG4n5XCnKBF5Th0TBf7mZzbyloDO7hEDftUtnAi/H90ZDnxWvmPlEQd/9VhfjP1xh4kXkb7YHYN+Q7JnJ6fvQz/t8OdUZNww189elRPzr7sGpjrInIIvT5323KwVzqgM9qGFD3TDhRCDw4zknC3WAuspo8OvjbuP0fb17ShTs70jnTO4U9MdPEbCnR+Os4P+sKwrP7xP7YPo++72jppTPIAvqHp0+BcIex96w8jqlKD/vC/keWJ/Jawg6xlAP/mJEa1m3nNM6FngYdS8Lddf9S6Igr8ozrNCfrVMC+Lm8NpMPEnSHN7B3h3GgGfLvOkPaY1MhX6pL5q0KlPvn5hZOBSJFHV/It3N4FtpjVgDPjiFNsjC/TmsiYI/N9kv9zFsUD3+1aKcV8g55HQ/8xZtNwHuOMRj+aGxVM/DXdXgE4uPsmyZeVowXYPPGfOvOFf5d0Oef+4H/mXWtGC/1awjwfqCaBXn/9KkBsv9hFtSFD94IAT5vPzKjbum8UxfyH5JhwXgGi/QHU29bgMcIcwBo9TcTH0B07yDw16FyJu9I9qaLQH/HWhu5nfLayaUhn0G9jHyeaF95uib8+5yDZn5L0I93l6b1iOtxWSO/LxZQjeLKom5RTqwvmooFxPngjyW0jrl2L5OnigVG68HvUHdqe9DKE0X/+7d4Yx9b+5aV0/e5qZtrAQ/XCzOxnpgRGYj9wZVamZy+x91o94a+98438g0E5FaXDcT/5hgL6uKX/vECvgqEvqkuNNfihTrhvCNGXkR+JL4a6nhr/rDyP2nhPul/VKdzjHqUybuLDd2nZ+VwjiLiQhZ/SHXVlZWxr2E7bfw+fd+6swqtt1z8sZU3pe+VU7wh78Y1xXpC0K/L1IZ+Zgt80fdkk4p8Ed9iHmbyVYSn9v6Qf5LwVx2oDpf2wkDzV5cy8/30ofeZb1R3cI26ZOEHBT+PlrjhHOIuLzOfJhjtsdkTdf0DSTbupLqE1Qv8LPySxTeLDdHdap9LSF+PVmdx+v6ztjMA/C3MyebTKD4XhkN+JRmZkFdKfhDaT5Sz8K+EtxX1wN+zJiZeUcz3fExF6GPLeRP3EnTrnhXRPkhh4h8FP0fGeOI+gH8+ivUSfQjq/bKE8iaVq4vxBX+P11QCf5bxZl6Hvj9yuqHOX+NJJvA/ZI0P/FOlDVbeQPS/tV1lol1rhDyG0PjtyuH9J4MyuUo87xZbD/Lc39rMN5O9VKgAebcuMPIQCoy2fQay3/0Oxum8+dyoajjncFnsi9tT3ejBDwPVvd2E/On7mN1L/VBHqbPAyPH927oA0CeEPX+mBey4P0uQdwzIRJ3J+o8XzhFV623hdsGfe2k32OtLg5VPJ35qu8N/pEYZOX3P0KeKF+p2l/8y8nqCPvSiAvD45wa5L+1SIQDnFD6KfVkg0U/9cS6gj94Mfv4wBKOufUqsB3eI8TdU88E5uOULrHyCeDF/ZyXU7X0mWDh9L3Youibq5Bs+CP8m8LS1+5cSqqNf32zhYeTnjNVx7mnbSyOvJuhW9auh7p4Xlsnr04frfSEf15CqJuQhRk/CuQHHcbE/pO8Z76f7oA68s5wVdd47w3xgLx02Sv7KX/LBuYLgRlZO3+vGKzzBr3WRlf+khEGbhwbiV9E0iw+l762vKBAf0/ItfC99vziwCs6FVC+w8Cr0IemOn+Df96qF20R/r6pI/HTWM/D3akwQ7ON4goUfF++vWVYO50Ru2C2cvr8q3hOEur6qlpnPF+9fPYlzOK45b608lb6X+6U8+msm1ndnv9KH/S4Dxbu5VzL582BKgPISon+2FvZBdfTtrw2035p8ycwjaIOU9gXtrecZeTrF4abe6K9kkgHynhtWB/oePd2EPLrrlDx3MemqAXmdf5vLcyttvhqR9161LQDtOXssqMvOPYg6vKOs2K/eJPzu8sW5gKh2mfyF4L+Hbxnge5DWzL3E/1d9Wh30txYi/ojn+09VAH89mJH/4qI6ay2cy6tb34D+jyTXwTky+wUD8rCamuGoK+8flo594na3BHwvm7jaCH861RPnghwea43I2/uly3NKJWI9Rv3/1VyeyygKsXL6HnCfui76y6xtRh2uf0EwxlsSaeExon1s/yo4R1vBJdZvhNvh9YCXewsY8lJjNwSi/4o2I/Kw9l1y/BdHpf4DJ0bCn48V652h4m/5QZLWCHuiOsf8pwmwH31lC+qE39oG4/31tkzU5e8vikC7M8oM/qcXhqH9VTsr/5u+V/OrCf1sHGJGXcSjVhjqwJX3mPhT8n/X/KGvTyfMyBOO3hMMfJ0dK/Nk2zrLc1ShYv1IdfCqugicy1l72IhzA+1rxuKcykCxPqL4ZJ0XgrryuslmTvckLd2E+11cnYV8qC7r7QgGvvLKCXxSHXaQP+z9urBXujfp0aBQnPvU+5t5gfg7MdIH/ATcNeJcQlsDzh0pKqQz7iA8+srxSk+Q+Fj1v3DI48p4gzwHkBErzzXWM6FO6SGeJ/88ZKmR0/d0F5ZF4buCjG5GTt9Db/hfIPCVtlXmBZ8MDwS/ybEMdRSVdzD683on85gVHwbAfq/vS0fe9epI3J/hmrw6A/JOaxsB+70l9luE13eN4jHfKZ8yUEfqs0Gew7zZzsRH0rzdIqCPBp2NsK8jr6Ix/3olRk7fb3nsDQQ94T8jp+/rHHND4f8+i/0rfe9nKR8O/AZHMtQBWl2Mgr1Ve5sGe3jhjvtLHH7XDcg7HToXC3n9ctSAvPU9d5X8LuOgAXXBir2S8D3+/v7Sn8+uEA/9X1os/X8zjbyf5R+xHyd/1aVqBPB26JkR5xKiTfHg594iBv0O/CUK80uabURdd1VyHObDtBnYx6iH4hyxM3aQzPMcnZeA7+sb1GTI4zWzqOjckOJGMuP7iL9WSTg3divVBHvWGZPA38jnDHmw2R5JwO+iDSbg9cnxWMjrf0XS/pvUSQR/Yy5LfoM/hMF+fTpIeW/KjMM5tpGTM/hosofNktbVMfJmgu7xMwL3i9yunMHnC7rR+CRGeb2PSzJ4rKD9T8VBfoNeGYCX0o8Tcc7yn+4ZOLdQPDAR/AbdZZDnrVIJkH+ZVQbURf7Zl4j5mgU/9H3q0NXhkEe1xwzzmXwyFuforvUw8Bzif0s4zpXmf2M8X9ArQsMY5TV/uKWhrr4pMwH8pqSlwz4ebYjB8z37paEOMO7PZPBXq1Ya6lg1VyThvpOGCoY647Z9kLfiZ2kD/NM/p5LAn2+oEeeUHMuica4r5ooBdY77/0F/zvRkA29B81sVjfn5Gg2oQ6tOy/mp/fXQp7dDCf46XsmAvl8GJjHKUwZ0TkMdcNBVNaN9dlDLDIz/l9Av5Y3dLxug71OjlIzySudj0iDfH34q3NdR4x8D30n+9LdE6O9GpzTk6bctV2P8gg+pqKuu9FRh/EUm5BVdr+I06O9nTDryfKYlKujX95gBdcj0hkrc+/ZgUDrGm9VZhe+YKj00cDvhekE8ozxSVl4G/MeEHkq6j0nRfLce+rUNTMJ9LBdcyPu6Sh2S8h1RTYe8WmiWFuMfnpOK8X//qGS0j//to5QHP6RhdB5zC09DHn7eDSULEHTnTRJvc39X0r1xin8vpcN/3n2fjPl3X8M43TcwPzwW45UslPJculCOX/NWGp8u6DW/xTLKs/bxl3W5bwcSMJ+JN7SQn2d/JaM83eVeqXI9WDUZ/I1ekoL5Rk/SMjr/d++Jnq8SdNEjFaM8UNPXGTi3kviLGvx+FfIhfDZ8ngx9GER8JPxsaJYAeT3zykD/zT8lgZ8WKdK/dmkYi/YZc9KAH8MFiZcXbjr4157NkkkfiooL9MgDV50p8THmvRp4rnlFxygvM+NhCvB+96KKUd7nTg891hM7F6agfepPHeYTOlcLe3qoNEDfR35RgZ93R+T8sz+pgZ+RndKhH3NZKc8wgS+S38BnyYzy8LPv6ODf2mUmMcqLbp6gg367tlcxyhvZEpTAY5MFWkZ5RcshDc5dfTqtBn83J6gwv5y4NPBXJ0eD+Sw/qMP8gt6nAp9tAnWQ79ozKdDXreMaRnnItWkZqCOd0SdBPp9e6mFv/2mVmE/zwSnAY+LhBLSPLi/xOK62Cv2V8lfKvOsZNaM8WKMzGtQFnNU0jPLKcX2VyPufu5HKKA93NFYH/qa11jDKc/28nQr5Lnwi8eGblAJ9v5miwXzy3TLgn5MuJcPef/dJxXyLrysZ1RFOH5fy9PdMBO19Soe89cQAyc9WXzXkV6aKmlGer16aDnW8wc00jL6fOLNYBby8aK9nlEddtkYH/R/+TQv8FgdLPHxsq4f99EvRw7+Mt6sZ5dXaO9LR/mmhitH9PlsSdeiv9WA19Lexlx7ybhqXDHsZ85ca8XTMLzo879dUBf0kldGA3zaltMDnxSAd+rdeSoZ+thfJ8bt31mL+jjwpr5tb1LBX36my/e8lGuCvQlPZ35YcHfzd6oVajF/ZJvGeka4B3tZP0QFP83dIfXecq4Q8A9ZpGeXVR2WqoN8We6W93PdTAa+rO2kZfW+ytW8i5Nn5uxbjV1eoUFfi5XXA6/R2SRi/pmcqozz4x35qyKf9AQ38Z9XvaryfMDAF9lTzoVrWyQarGNV59njpsU9Wt0jG+BeHKpHX/KWbGv0rZqtgL2cbJMP//Hk3Cfqu3U2O33FIAuT37D8d7CWpsRLyv6BLhTxG/5TPn+qeBnx9OKADrdygAb/bndI+r1XSQZ/77Trg+8DaZNCbfpf0b9VV0NfRPUl4voWPFvwUrFQi77yhlwb4816UCHnOPJoK/b28mAT+vWemwF6qBapgf4M6psE+vGIkv09MEp95XXTAh+982d/RZ0o832dMCvRxc50K+vN7oYL+zzEl6jRDL6TQvYaKQYZ42G/eaj3wbegh7febmxy/cH0i+Kn3dyrimdMm8fDWpgU/cU2V0FdOoxRGecrTxUngZ6ZWg/nuypL+KmqshlGed1xODN5f6JUKfSRsTUD71eFSHzMPSfpzQhrag/olYj4LOunAf8lcFer46Zla0JoYqS+tmD/Jv/ZJJc41tpiazOj7OMWJeMznxQQdQ9rjfTT0k/eL9J85xQmY36CjetZJ0K/rR0O+t6enAb9ZlZTw172OSvtsvlva35oWeox38Znk58JtJfxhqadqjF/PKf3/o1zUCVx156pgP9e8kqjO49rXV417MP22h6MuktE7HfIpWBQDfmwCj4SfaulyfgHb0yVdNQnyW5KRivHZdw30N32oXI+0KKVCf5pREq81J0v7mOmS+HzinoA6WvW5OtwzOG1vOPC4snEK3buquHYpGuvtfI901krQXVNlnnVWNQY8mR4lol15TQ/5Pxwt6xxe9yQ/RyajzuF68lr66+dTZB1s9QE1+lesQ93BpWmgxb2dxtg45O32NFIzytP+3TUUdSC3m6mM8rpbo4Mxvz/f6UFvvh8Jflv6ptM9pAq3RuGQ14k1aYzuI3h6PhH+fstALfD9vo/E91y/FNzbOcsWD/m01ahwD6uxVxz4+fJMwyjP3WlEMPJeFdbrwF/D/RHI0y7/rMM9sj+vBIE/r6vpjL6XuXY1Cva9wZTC6PsdN0sC8Hpd2JNT0OqNsfCvacel/bc4nQT8nHuuAj4fHIqmcweu1qu04N9cOwb83R+txj29b8uGY7wyFdIY6mqngyHP35elMqqLbd4eB31eX5EK/tZ+iIQ8Bm5OR3+plZKAz/obtLDPhKuJGL/+6BTM73FhPPj1Gq3B+mvhKWkPvWO0dM+xwvgjFPJ8pNIzqkOG7IwAnpa765ld0D0PBlOey3Wjo4HR90obg2V7+1MSvxtqSrx9TEzDvbClm0WhfatT2v/N/ETo01uvZY0F/ftT2V56oh76U0yOhDw8jmrQ/rg4CvbTom4Ko+8jzfcD0f9eZwrsO/2ulNeHLB306TYIdQVX+cppuMe4RBmCusuRGB3sT30uBHlg7e1U8H8mPwDt6dv1wH8RjwI+YsrqwP/fD1GXcH37U8rvniIS+tB/VcGetvcOQ3vedTmfSQ8CgJ8hPhrcC1y6bijqDjYRL/fQ/NvVBv67PNVDn1v7hEj6gwb20nRPMOjzGXqM9zM3CP2/tEj7cVsWjjpZszo63GNao5yss9z8Vc+oTjJpmLSnNYN0jOpKVa4Fos5+KTadUZ2k09MQ2IfPNx2jutKs59I/NglPAT81/ELRPlDET5J3xNBo1O2unVUx+v7scEEgzhMO5im4p3brdx/I0zYkhb0UtPJGbeTBg1oYWDJ93/XRE/7kQjFjVHd5cCkM8wutZMC91kUeEVgf5T3PQDzauVjG61C7BvH5dPsExK86TTSIfyUrQzD/pD0q2MuQZ0FUd3FlXlOzIsrDen0ooX28c386u1BG4HXxzxIaf9L6DGYT7Z/PVkHdbKXayIyCv+bX60Jfv5U1MKrLda8YC36+R6ZKeZsiEB8KmqbAPl5ui4V8xqfI9dzXMKnfc1PUdC+vIqZdLTqn62rjUuFe5pXva+H8y7ViHZtI95Bufl9CeadMRZq8hzrRG+9vUOjZZ8LjWm/411mV0mHfxsJA0IucWsSLzw9k/IhiWuC984EA2M8hvQbyeF0zHHiovz2Z9RJ0QJs60FeiWC+OpPkoa6HOtSJGDbqS04fqpK7Zr3W4R9V9e2XUKa4dTMF4TWMC8fyVi1q2i/zBCh/QL7L0uAc6rm4gnn+6U414+s+1ANC3FurYJUEv6lAD+s6vrGP3Kb5e8AOe323WsZtU9xlYAfaUwdLZdYrPuXWA35qDUlgJxceNEt+d56biHuW7/nVhrw32Sn8/qGkw9H/noIa1E/0NOFEZdeDsjBR2geR72gvfT/g207LmdJBNfacE5w9fZrD/hGLuhL6lPL7rR56B0feEjSt54ZzHX1skfh/vrAZ/nVqSgfiTlRIG/TdpJuX/vbS0z2rC/scKekBEHfCTOFpJ97grNtbzovPorjl9tWwA5e3bVECei89LYzvoAu0u/xhInt3GprM6n8Q+ZsVDA/lXywwGfYRYqsM/vxL+lOJLSlQo1gMxs6V+PjYIAj8DjqsQjyJ2hwDPjbYn4R7Vaaay8Nf9NmvYfZL3zI8lxF93o4ZlUp2t1wPUJY6VSmeKlWLHXdKihORtPZKGe8if/y3rVNs+p7Dbgq5btQ7WA9ZkPcP3vLVDYZ9NfyYzGz3fKRj+ueptFaNzGyWza0A+afHSHhZdqiXxkqJh1aiO2uQlxl/soWf0vZXbOtQ9XR9aa3HP7J6nnqDvVU7FPbSjMqrD3+ybpIW/zLIEAN968Tx9bznNrao8hzBJh+e/t/OB/+mxR417dV/7VcLz3fuksO4kj2uyLvjvH2rcW99uSzXI68wcLTtPgSpvr4Hw8nqnjtH3U+7/K4vzo6vdtKwu3WPZ4K2B7HvLz1R2Xgg2o+JNA+UNp/+SwsYK/3P3lPRH1WPTWA0BtIzpN1GX0ZzTs29ivN9aVMf8hnANmyGeN4R+RN3x12U6ZiH/5fe9hPzJyYYq5pwpGNg6Cfht+5vY35Bd7fVC3aFiQQorTXWn1DcGwtedFmK9T3jbXQl5529d05jiphjQcxHqgNXF+93poPSu+yVUx7h2X88GUIG+Qgn4q1Jdx6qRP61SHvJ78UbLvtLEAl8ayP92WSz8PdnHrTKw71yXmq0uJ/j/9gT4mRKhZ/8IusT5tITad4r1Kd1LrXBWRX/zxf6vDt3ruQ11KNeV4BSWJOa7bKOsQ11crmXP6fvKPy4aaP4Lw9LZIpJnxQ/o35GtZ9/JHzWrhfiUu1gPvLrZPeEv7+0T8yP8N5Hxb+AqJe5Zfm2rDnweaK1h2fQ964kK8C8LjypZpKA/71JAHxPTdIy+V35Vyg158z/669kuIY+AkLeQ14+uepYlBOH49SjsdUFZ6b+61vGS/ratFrTzU030/9SpY9sIb+nlIK/RG9XgR5tfDXgt3qJifagO+u6tgeRz/7CWlVDd0OM+7PV/pVTsHDmSW8/o+07XzR9adkXwV7Wzu7wfxk3D3KmAcecshSnFeBEPqA5V3LIG8t6DW6WwKPpHqVKoY51Wi3hK32vGlkMdosN9sb6iOmigG+rgKzI17DHVsfd+wHyXv1bh3sMtPgrgqYdZxdxow375FLGpGGNOxL2JbafjXnnFtJlivUvzqO4Luk2xilHdcEWAL+pEeWK/Snn2qwMDwU+cOpX50T21N7/SOQLX0rtaZqQ6ru0b6N2hKew/gae7x/4DP4dbKpmJ8BL2GucMxsSpWQeqay+viP5ePVOx1XQP77B3qAOr3qpYCOHmnDfy+i09Ulkt+h4xuQLsp4tNx67RPcr5T+n7T9fD4XqWToGjwRfEhwPdtIy+V3/sWxrfM0zoombhdI4hzgN1wMvRevZE6G+upgy+947ITGGnBL3FWhr37aSfTmcT6V7mn98NhL9FxlRWWsi38fpKwO8l4a9sZP8Dv5WQv22m0OLe/Ii9VXCOICwrGffixie/MZD9fqmqhXzLHKuBOth2sT8m+U79Xh36/qFNY3SuwbrLH/NV6g3MnQb2OmWg/ru90jOVGH9AgQLr8Sb19YzOwZz0r471xLxGSfhdhK6La8JePfonMKrrW+fgXImrafNE3HOX3NMLefzAUUmM8tjL4/A7G4opl1IY1c36DA5CXvvGfzrwF34VdXrXoid6dlvMJ7xDZdxP9PasFvdqu7fzQLy+OTYJ67cAz6d0T7ditHsSa0wXYI++WEL73CJjFO7hc6V4IO87W5GIe6h0bkGgf0tPZlR3XfOiHvJKX36qGOXJSv0dBPztSdXh3tbT8zxx/8SyM0rMr//DipDnUrHe1BDu5lYB/3VKK9lu8vff7hpwfn52MqM6SdW31ZHntYWrGNVdwru5IQ9woE0iozy7f4XayGPZPDWM8nKlGgYg7/6rVo3fj/nmWQP28eGjhlEdLHBWAOTnPJDCTCRfLy/Y9wOxP8gVtG//6uDnqPC/+F77A+6pV3Q9rmZU5726xA39tViowT3Cn4764B78r+5a1kTQJ36thjx0hSkayGdn00D0/616GqPvgdpa6mL++uEpzEp42u+J9m5if0v9XfWrBvrKaeG/6UL4XRfpnn5F0Nlk3Is51q02xvuQpWFUt321rS7G+1X4j6Uk79Qg4OW30qlsOflBZRjOjZhnpjI1zeeMvC+he4GeNSD9bZffZ289ksLaUPyY4SohfKReSWTudL9C5OcS6u9bUSLuNf1UoyLyLnV7xjDKy1Y9Vp3R+fwLcxNwj+D4G5GQV/t0Ldsm6EMdQ2EvqWYd20J2FyfvC2hXMY3dpnMKFTww/rUyGuzfFCukPS65lYjfMfEc8bOE3h+9JBrfrb/6W4HvISb8FYx7rcrMrIk8zdvZcaArvgoCPyvzEujeQFfF/FDgYfgNDd3D6HKdjYB8JlhTWC1BbhlcGXR3lZrR97ZX50p/32emml0jR3DyqkHehxPH+lFB9+IVA+EnyZyAey0ntvJFneFNz0TMd5+uNuwh73Ai7u2buTQU+Jz1U417Af/oJO0nJ03J6BzCxXt+4LfpYjXu9TxWNhj4/rxZhXtOpz6og+dH5qsY1UF0g0PQv6qnkJegr+8IwPPf5iqhj8BzwWg/vkbLKM9f3CsEdZ6Z82V/+r99wI//AyXuQe3rCkWeuvU+NeynqjkIdZ3z35IZ1WG6JIejvwmrtdBf8NRw9PeTqdGubxkAuuSBGvy1WhEK+prYX9K5qYr7fYHX6UuTwd+7M0HAa7ObavB/Tvgvkp+jXzLuPe4yyB/vn+8v+9N0CoM/OX9X4v3imlqo+w8eqsS9xvG/1YE9Veuqxj241ZdXBz08N5H5CLpR70rQ59nribBH/Sk/6PuVdxLuVc1/Wwf9x+Umg587w0OAs8ORWshryxzcp+Ea9z8Vc9D7qmqoY9+aocG91z1UHqBr9UjCfuJ8lTd0fbmrydM4+MOKCzzBT6cVCRgv/kZF+LO47CiMt++Iv6zzqpXA0+KbYeCv7Hkl/T6Wa3clX/ijykEq3FOZtiUQ7b3uqXGvvH2fJ/jbLeZLdT5rqvQnu74n4p7TI019UAd4fyYO945+WugL+W6OS8TvVTWLCJd1iU1J8O97BT7p+ZRTCcCr9yzZfqmDEnSrR6GgDS8l/v1nSLyOKUjGvZUDF0aBnpqajHtRFz6R/WXrE3CPZKOqUfT7XorN/krQTU5GoN37ZwLu5VwTFAr87dUkof/ihZFoH3BW8nNscCjqaq/qJdA9mq6Ri+Lgj864KXFv61BzFJ6vUSOR7lV1TV0TCbz7FahAX98UDf5GbklmhwTdzScQz0/fkEj3wLo6DpbzLbyVzCjPGDk1CHlfZcV40DsDQqC/uWWSod8P3yPhX570TWZUtxo4LQT6+f5UCfv7VjoC+tuapME91q6Vfjgn9TNeiXuH9Sfq4Pns2Urg8+qcGhj/54ZY6Ne3TE30P+pQAsZfHi7PJeRPSmZU19tXgt+pUPw7ScbLFYGR6N/QIQV4aDQM52hcZ/qq2Uk6d1exKugbTVUY/86bmtgv73ibxPR0H8vXb1j/dLsZhXuC7zStg3MKK9ok4Pemtm0Khj+atCYe+sp9HAp+vH0kfnmtKPD7Yo6kR08ORHuNlsnQ19hl8ndslmyR64dXrbwx3xk8EvY+0qMe8v5DHsQBH0+iJD6Uh2JBt38cDPmXrI2he1pdZaZEY/5TIxMZ7ZuW3g7D+4NSYhAP7qyQ5zIe9khAnBlcGI48+45bkbg3cV90MOqUKytF4l7BWytjUEetdjca9lDGFoG6TXZcOKM8nn6SrNOP8E8E3lc0j2X0fcD2/FjMt2P7MPS/dlcc7kUu+yEG44+zJuD3uTqGhqAOkvAoHPGp1exwRvfGHWwex2ifn3wmEuN93B/FqC7cYG848tyrr8dBfr8WxGF+I9cmIF40+RkBfSyKSIB9px2PQTz5Oj0ZeB+/T/rvwOwE0Iv9wvD8gjCJ37Q/pL1M7ZYE//zsqdTvwJpJjM4RTDVEwV9sjVdhPbpwh4xfh+vGA++rNgWh3TtCrk93HolC/C99NRHxxGOrjAel3yYyOofS3zcW/MzkKry/YUAEaLfByYif+SPCgZ96fmrEmzbX5fvfxft0T3zwlrrQt7NxAuzrzWTpL5lS9j/8QhDev9YvGvMbeAS/06Xo4kpEvOsWFgN65I0ERnWobjvD5O/aPJD23/+0XB9UfZ6Ae7oHW/0w3vu+EfC/Ax9I/I04HA19NmgbCvkZt4dgH/Jqaxj8kZ8yGvdW3vKKg79avSUGeNriJeNtu3kRwO/sRZGoi9bqGY/2E3tC0P54TSju+c0/JuN78zFhaG/2Kgz+zLNxMPz3/LtBaB8n1rWEZ//eMfCvtVMisa/2CItG3f7gv2FY953LiEZdqd2iePDb6+9o4GtZUjTarb0CUZfsuQf3Trni74QjL/xR6InsY3T5MNRB8rKDsd5rtiOK0T3j2j3RkJ/v3TjUKYquR2K9tXh2NNZndx/E4v2DsYmQ36t+ibCX6nMikeed1EPK5/p0GT8WLUsA3XFbFPLCPVdHYr47HZGoOzg7xuL3AW8dSkRdbMDfCdCv6VAM6kDvV8bCXzmWJDC6T8e9QjL2S0cS4/H8L5vigOeJjaKA5/lt5Hpx7PoE4HFFXYnfA7uioL+obbGwL/uOOMh/TmEi4tv9WTGQ37030bjHefqbKNBvW8fDfi+cioP8LiXFQh4bOkXCvxxfHoP+i7Pj0V/GiATY3x9dIuS5ilXhsI+RQj6kv62149G+7Rd5jqj1x2hG5wA+9Q5GvG8ZFgF9aEbK9Xet7jHwJ8HRoZB3rechwGvwZonXManS3/nkyvF+8lDcKxzbNwR12TFxEu/+cyPhb55fjYS+9tUJhH3V/RiI9e26IbL/Tm0j4e8WngnDeu6a8BOkv4uvA8HP5iHBsIc+A6V+p20IA31axHPSz5yVQciL5M+Mgj0oN0aDv7kvomBPUzIj6Pc4XSMFLgnfTR9FMMrDtloUjviceigY+J3YJQh1ooK19eD/Lc1jUMfvHR2G/rplxEIfNZYGIp78eBqPOl6lGTif6jp2PAn60+ZHAQ8zI6R+j2eEo//jTxLQ32pVLPhPE3GI4odC2CPFl7/axaAOuusr7m10BfJE1C0qzA6FvT90j0d7z0PSX2x4k4R2z95R6O/3+ETUaZ5/k/p4PSAR4/29LgrzqT4qEfhRsFDYQ37veMzn/NgIjN9cm8zo+7yNdWPQPrR9LOpKG38Gy3vC/RNQt63SP5p+P9M1Z0ICowXq/sQw+MtoYX8UnyKOheH9HzkJsN/nwu4ofhxZGgU8pF4MAf55/Vjop7tYp5G+r66NRl37wctg2F/bi5HwD1X+icT8+2jjUKd8Kf6f1g/nHKGgRxwNRTxrJeyH4mnMtBjY24tfZTyfYAzG+Hdqyf3N723D0O59WK6/PFeGAf/PkkOAv9/FOoHi87HPkYzul2n3MAL6fnMmHHj16xoif8fAHIH+i3gU+JseLPGuFLimuujgFfJ39j4/C4S8erWJhDwazg5BexchJ6qTNG5cF/j0WR0N/1fSMgz4CXwXB3/zYEAQ7GNT/UjYW8DCIOj//1i68rioqvY/zADDKsO+M8OigIDgUlrWO2fM0tKCV0stLSg1zRYoNTWzoUyxXDDTpFcLKktLC9IMymXuSRN3cMV9BkEBWQYYlmGd332+5/cXn8vM3HvuOc/zffbnWTs8Dft3Y6V4XvyHwxFnODk6CvS99FIKnlfvNhT0u3ffCOBh/yMROM//vjsccdb6d9BHVHHMZSTijpaDkbAL5svyh+xo+6Ug5E+/Ist1ws/Td2JAn2z9SMP3xM8PhYJ+Lst2LeGntFYHfng8aDTo4dsh0difcjYC/JXbHwK/5roVI/E+HQ/HwE8X/kYaPj85Ixh2mocyzUB9lEuydbiO+3EU4p6vnNEh/3yjLIemy9dbI5D/7ZhyZSQ+H7JjKPCm8Gwy4jyTG8IgX+IPpoAfZxjjwC/qDwV9njihA/7OX5uIPJrlD0eJvpAxI0GP76wfhv2u7hT7t4XFYH/X7BqB9738SQL2v05KRRz7I1lekr5lWiTkT5hbIvC6eUwK5NUEWR4SPvvGCDw9vUEH+jzVmwh8C8sfBvznbw4HfSdPj8L5P+6WAHz9/l6MkK//z+8PbsRjf+e3J0H/W9IXA/rdKOvBdH1Y5hdaT92vKaCnr8YNBf2Xz0sA/o1zGwb+2SHTA+kPS3YJfKs6F4ffp10LBj32NCYZqL79+KEo8OtoWc+k9531oQb747kyBXH/+l+1OI91eSORlzBneQT2e5UmCfgiLQrCeSc60rCeeXeFn/mR/mTEdXdO8cf+m2Q8oThW1iMh0EeWmlMM1DDkWsAQvP91WwLiliHvqWCHuG5MAz0nRAVAn9m7LdXwq3zNzvjAzp7xiaDPgOXhoFfv2yMM1Jcy4xdP0P9HxcORV7DvEeFHU9SmIe4ubQzEda5iuKGevhjdizLOMfGynqegPs9h4Jdtc0difu3mw364/7/nkhFHX9cbiOfHjxiF/du0VAc8qFg7AvfXFIViP29/PsLwIuHx81p8fmBJCuJo9leChLxqSBH0+Ijwg+3/Kg1xxoihov7n0u9JyINZWBks+lx/OArn0dEYh/3k7akiTjwyBPKB/zMCeRAj0mOhD2W8PBrn+dv7Q+Ff6F4h+CXrSx3Wl/BIGvSZW1viYC+X2lKAB/UXI4Ff7vL5Ud7KpqmiPqNZ1mMoLlv0RRjWO1PeD4rjjflF1OtM3TQSeTSnU8T9H7mdDL/22dt+oKcFv6UBz1q/jMF+7HhnJPYjuTMc9uzq75OQV71zQiTW//LhNNDv2bHRuF9pQgLi4MtdvLCeiqWJiAvvGwwEfYZ6JBsOy9c5Z12xf+YnEuBHvDbaGdcvnJDtMFp/qCfw6thvycgLaJ3mid/vy00DvbhVhYHetpcmYf6wxa7Gev6S9XSK+1fqBD2qk5MRh98T6o7fv3Ax1vCws0yf3tfRx7WmJAXfHxMWCLy7Xp1koL69WTk9oDd7ebyhhOh5iivsjDjHCPBDa4s3/OSHo4fjfOsNzqJvunx+5US/s4cAv1cVJGP+YJafM+jz4zup4K99H4RgPX+dTcU82pMDHvD7vvHXcKxX067BehJ3jUQey67EMMQJal5LMnxLC+voYvT9ScYRBurTfPLpQPz+9tRRmM8dsc0X6znXOAL8cPaMuN/6ilGYn7vrFPrgOoZcSMN8Yq+T4vslWUK+XNsk6MfcnWZ4hPpSNnmBHvwvp+J+Ow+i3tCxLGQ06C1ro+C3MyPSDBWED88Owf1q9o4CvgT4RcGPEWpOMwRR3O9bb/jtfixPwbzkrHdEX9Hz+2S7j/Buhh/0p1Xrk0SccVwv4oqa/DQD9Q22r0b9p2NsSprhLOHlSSX0nx1/pyJP68MPAlFP6y/biSRf/rAH4fuTTiVBHoz70V/I5+3JIs/qo0Dg5e51QxHHZa33GD3faX084vi6t9yAx4EzkuBnl+ZZGMmf3SvjkXdU+X074rbBMn6Rfir9ECTs//ok4IVmjRvwv/D94cjzHJMeAvyf6ZwEeZNwyAefj24X/vCsvQ5G+vz8nmG4X9ZfXYiTbXtpqKGf4sTsjkTnESnry2Tf2Re54X3eXJZieIrWP7GZ6mUdLz+djLyZzbd9oB+kjBHyq35dAPSpJ+0JyFvK+n6Qkb/u5kvJkA+Syhf2SODwJEMYFeLM4njfFaMTkXdRWdiKuL7fi2nIg9g8rRXnU92RbDhPH0w+jrh6RuIoA/VF1w16gJ6OsZGGG3SeBU2IKy4pSAO9tV7yBF7eZaMw7zlriTPwsts7BfM8FTnN+P6EljTgmfQ56iMd99pSDP+TGTl9YadE5zUg22d35O+zhCZG5//T9yMN/8iEZa6uQ57AO7J+E0SM/OpF5DEEOY3BfOwstyF4fuOVNMMb8v5lbO9EHkrUWiHfNlxAfbAjIjDN8B7V9+tF3LL6nIxf9D7/1CKO2CbL44u03unVjM5n/KZEw3qql32xX6L9NtalAq82P+UM+j4o283TiB8SbIzk/8eGEdC/jvcL+T48aSTkp+VwIPSDcvd4wwCt98M+RvSoXpKA+cdFOi+c57Y/4g3JBLwryiTSx0xLhmE+a85AGyN7dvTGFIOK3u90LyP9bM0Lw5EXlFE6wMi/sup+KvSz/lFB0M/m9g3H8wvSlND/U2zx0K8mp3lDP8rcIctnOl9rNyP7wb0ozhBHceotlyWip2cnJRva6Hx394OeT3UON4wj4HW5h/04V5ACfZK944r9eEmVBnlQEtAJevymPRHz2BVRnbi/74JU4U+Y7gx+N8QnwO+pvadCXo517nBDARq4n0FeRHqqbC/Kf1P/7pHovMznk3Bd6CP8/unVaYaLVMj13Fnw+4qlyfD7VxxyQlxrdK+sf1LeQdkV5IE0uo3A/Lpyd1fkNRntwzEfNPXPHvQ/cJb1Ieqjq4+xIa+tOyYJcUDrsx6Ik38i23PLSf5suwR6PrZjBOIoeT85Ic+i3CvJoKD7drZKwLfEVAMF1CoMfRLpY+++NtxA9WumiSrk0aUa05DHk+HoAL2OHEg2/ETPb7cjz+/lmUmGWfT5vg7kqVypG2HQu8jP33gL+LD+4DDkMaTH92O/PMuTDJ/Swar3SvT9fxOGI05q3eGMvNMnX0kx0Phhqd2GPISPa9IMRXR/Uyfo/8dfhXxfPswF/MmHpiEvdKLdF/Rpnhpv2E0O6tZToIeXH4lHnpnucA/oP0WVaKD618I0h0T+29lhwxA3Mr6kRN5K8x+pBgslTm7+HO+zeM0Iw2MkiDafxH5/tnik4W3i10r01XYcH51m+IP6XTgNMNLv/W2J0D9znnIBfWc6kgwWwpOMLkZ47X8uBnZD6UZ35IEaoxMw77M4S9DPkeOJ4nehASIPSNZf6XzHXlahb15E2kgD9RMwbmtHng+/nGyg+nltTi/O87On0wzU/8Ry286QdzoryTCa6PGuA/xQnhQPP2b+uTbkPaS+mwi/kfakG/Ky2rKEH7HiXiD1e3Gk8ETIjfC3NOhTuWZvIvS08PVBoN8vN6Rg/qy1oQvn+YNbKuLw5tXOyLu5NDTRkErnu68L6/V8ZgTkga7YwogenrwdJ/T6d32Rx3nmMWHHGNVO6LN2eF0C5FzhIT/0pXzsQBzsrNhFAei79kN1iiFZ/rv7thPW+2tbsoH6xpvmOmH/Fl8eYUgieaVrY2b5enVDkqFX/mH+k114/9WrEwx3KICbdw7n/eX1JIMzrTekFXlAQ8/G4rzi3/PD/v/8URLy0PRxTcD76LkphseJvwZdkadZ7ibLe+oH8OsV5MnceZBm8KG8iu3o1+FI9xluWEd5PavakXcV7JNk2Ed4Nr4a1+GpCZgXudKuQd7lv7J9QnMSsheqkNe08YNUvN/2G+7I2/w4NsXwEeXFLBfnfyt+FPB/YbkS+sQjC5INt6hfwawmid7/m0sJwt55vob6nziODY2HnrB3pwb4NjNcK/zwqgjRt/tiIs5TNT4AeOBoTsT6Lq2LxPn/3DQCcXvtx864Lhw+yjCTXjzjBvD5zN0U8F/RKhsjf4xvzXDkZeXWW8CPO27r4GcqPOCOPMe3Pxd6vtrTC3ljqS9GAbdrGqOR17n7zWisd3teKK4/NiYbqN7JHOuP6zyPeMShTfdDkJc6+zcZXyVSYNYiz2tj0AiDifjHqxP6zd53hmKefPo1O67flOUf1W8uGK4AP6z/LAZ+4u4KL+Bn5o9DIQ/SDW5437z+WMjNwq5A4PX6X+MN1M8hNc4BvPY5mohzWC2JvNQLc2JBz+kLAtG3e+PUFMyzrvigl1apmCzbMxTHiH8pEH2Ki3ITkXekVjmjr95TuamGxwm/zg6CvhwRww3D5T91E0Qenf+ZZIOCGoy+Uo9+LimfxiPOuD1A9F85MjAMeS+ZY9RY7+ONQ7HffVnh4LeTfw+FHI7VB6PP4q5bKZj/ObsvAH0hv92ViPmphUPCwY/R29MMO+Xnmb9sleh9rLL9TPJl2QixP8f8Ew0PUd6cvh/48GRxMuYJaye2Qn6M3BADP3365iCs54fkWPi1j40KwPu/sjcO691xAXMZFAX740CPi6Vw9PEdUTYc8nRsYCjk39MVww3UPyP+hMir1m9PNcyWCdc0cF0ifgosHgb86tsu8uTfrIgzUD8G67Y28PsLJ4diXm3qkz6g9/GBwXh+8IgozIG4+EIc4pQrU/zxeWNPHOLy8fYIPG/viGGgn8LVvuDXFQ+SDJPlv9rRrsj7enZcgoHmFpilbonoojM8AfPfHQ8GsL4X04VfcbGbP/LERwYNNcyS/+Z/60Be6/yjgn5uDoaAP8cO14FezHlByJPd8flwzFuP/8AdePV47lDENTxvBwNPln6RgHnZ3T4uyIOM/ED4cbVJ/ri+HRCH87c+JujZd9T/y6NL/uCnxV8IvFgZE4jnvf1IMvIgJnkIfcF3RCLiaKM3+aFvqrdnPD43+YrP+Xnx+/Jn/ES/nvFR4n4HovA+iQ8J+lt5NBTnvWtcLPxg3w2KuQDPXR8GfnzCMxL02rEwDfSpetsffWw/ik4yUD32aF9fPG/ZwhTD3zQX5JcHkN+ZVcMMO+S/Fdvdsb9vRkWD3vR9nqCnOBYJO222Uou+cvumBeM68Zdo9A21vxELvXRNTjT4IWdfNPwm1rFD0dfw8u/DwR9z92uwnml5KZC3o9V+kJ/3XhtmoH4deUcEf3wm4+GjlEf0xS3g/+ir0Yh7FzeIvN0fzkcaqH9D6S8+2M/ZEyIhr1d2hwMPmDoSeKeKD8H6kyfGIc6/TC3mLHw0Ihr0apss9vfr9ATkhSU9ocF5Ds0UeFCeHI71zP19qCGL8GKFF+hn4NEkw0v0fqVivdXesYjDjpfxiT7vc40HfRcecsV+Lh0xFOuf9FYA8POFWzGY71y6EnUgjtQ7sciz2P5rKOSX9e1I0Pux4zqsp/SpYXi/7NQwrDfy4lDsd/CnOvD3x78mIK57bIsf6PPlEJE38+bYYKwv9s843H9Svz/kccqCRORNlD7kCf1idlY0/MjW3EhRN/CiuJ60Mxj6xAEWAzv3u8djQH/7eqNAf4/cjMb++i1OgD5QmB2K83jxlohTFNeF4flPno0Hv+Rd9MD+zJftFeKr7J5A0KPqgPBDL97jj/vZ/9DBz5a9K5zryE76IgDP/6E3Fn3wSzqjwZ/ho8Jx/VtKLPJexlZEC/r/MRZx+fGXA7E/X4QON7xKeBHnifcb+3sM3r/wog/0o8CDMZDv2/e4YD3HPELxvHjvCPTtnPxzEPb7WHoY+nAeXquFnbzslWj0Ld3aEoHPfz6sQx/YiXnxwOO8OH/Q/4nmWNDbpDfCMffhoZ5Y8Gfw8xrIv3dPDAV9lu8PFPj1kQ7rMU0IxvWbOXHQ//TmQKxH+lvsf2d0NO7nuykWv/fMEvrfqsnDcH//NULe35wZA36YMjoA9zvw9FDoF5fuCvzyaQ5B3DNfHYv17jRE4v6po6JxPXGOoIdXWwQ/zyiKQVwrPyYG+HM+QvC37XAUnr80LR55e9rx4aCvnyOTDVupn9aXduD5Rqdhhnzaj//5oG63+Ocw5KVM99dAvylfEgK/3d53IoGnxkIn+O1WDsajj+XkgSDwx++fDEPfUVYWBTvnkQ2J6Js8JHso8OfdAB3o4fPOJMyfr5oeDH7876J4wwT5b+Yhd+Q9p8t4LhURoeUw2uf4unD4ydQKX6xHW6JB/LvgpB/yKnXnvZGvVn8lhpOfLWONAvR7pXUY+mZO/C4S9Dj991jg45axYv+e/TwW+HRrZwLk0bL3BD3uWJ9o+Iz47xlP6CsrD+igH/n85Y7PH7qkg19tpt0T+7+r1Rf632pNFPpq7vw6EOdVnB+Bvrxlw0IRV3QPjUMfx4lxkQaac2F7Xov1Z8UNg74WfjgE+1NWKvC18Tb6Bzq65wh9IvOqG66/nB0OP9Jnm3R4/p4S4fePjRZ4H+ekAz9vnBiD+dwbtodi/U8/iENfXOdnBb1PejsS3781VsQdu+fq0Jf6dEsMnlcjBQr5JuMpre/ME0Kf6R8XDHkUe1TMdZruFwl5v3Ku0H90+/wgj35siAf/5SwKAz0fOirmWL2/TsjLvvRoMe/UWQt8V/2tBf1eDRH4PSUpBPuT+0QY9q/7Xx3OKy0gDHha0xkG/e6PGeL9vBfH4vlNOQG4tn4bg/2sj4kWcawJOnx/VnoE/Hoby6KBL1XVMXj+pCf9If8WjIqGvteYHi7qRmtDgZ+2lEDUATWu1Qn7UxsIebH9mujDeGq6Dvg1VwqBvqo9F4rnlXwbLPzyj8WCHwJGBeP34dPF+X0+KQZ4of4yEvpb7aoo6A8/vBcFPFjqGQf9yP8fUYc0+vUY0O+XGeL5bWnRwMfdXIW6L7OsH9A+az4JEHXPS1yQD8RmRUFfbr3kDz/6zD1R6OuqOeIB+j10IAF9Xwvcg7B/ze5xoI+Qp2NgPxgvxuL83irTgZ+K3XSQ36+dGYbzKr6qAX16FkZjf03yfhK+zJ4aCT+EOsMT+N8X4os4UecyHfqYFu3tgB+y0RaDvrv7tL6g5+raWPSNXfeeM/BI1ZqIeYTrZoRgfaXNMZiXuOGIFnizwjcO80wtQyKgb/pPicJ+X35O8FPS7FDQU4B3APbfodSBnhcOBkIelg4LBz2O2S38jitKYtGnefIOH9j/DTK/Ef/E7Q3G9ZcvxWC+ZGWsN+SP+qE4yJ/JY8MFvu+MRB9rKS0Y+xWbGov7T20S+rrqaDjodYOHwPev08R6vMb4gX6qFwl7suK5KNB7qU8o7I1Pvw9C3PfQOEHf/ZHBkEcrv4oAf9TrI8Evqe7ifM7yIAP111j9dRTw/1i3Ft83X0ZdrqM8ReiPR9broC/Yfg9F3LrwYCjo2fZBCPYrckMM7MHtnf4iblapw3XplyKOHL8pEvwTL8sLul/sszFYv+8KHfC/wiD8NU/76cCPsSWiTnjZ/EDgw+LdQdBHqh4Kwn7W+EQCj/a8pwR9LtgRhz7vn672x7X7jWj0DZ91X8Qxik8Mw3nP2hKC91v2tpB/03ME/S77f/uj4rzgv0mlQj8s3hUK+vEpFv2CHYkqyLeZzVq+n+zwkTdgx3Z6xvKHye93shn0uvdWAvqeKiyiXjQpOZHmzyucs8JAn9UPxaBve6tbBOy5LzKjoR/9J1WHPP78am/IB93BCAPNqTp0S4O+tTmTnKD/jt8ZgD7Auu/6GeFzals4+o6l/7cHfp3poxL4e+R3P98inj9tKKd6a91Ub7xf6BMJ6Jt8+Clf4EXNnzHgH80zOtRFjA4JR5/dw7MCsF/HLuswb7ijL8hA/e+2fxOMeZ4hM/1xfi+8F435mXu+cMV+RW+PBr9dGxRxlLY70ZC3W0docL5j02Ihf8aNCwM/HPguDH3Cy6ICoa+8+yCaU97F8aUa6AOHmqLQ9/mkLhDyJPPfGPRx1W11gXxykuU5xW0+zAzG+/Sdi8H+zdocjLyF0F+H4rr1n3DY27uTI9FX/Se7zkD9CePHRqAP+y7fYMi3WNn+IH7eMycc8u3NLwIwPzvkSzXwq1iKxv1Omp3Bf5dmR4Lf09o8hN/dFsvJLy/93A2/XfntoejT/mFiIPhj+toY9LWWbH6gP5+FcehLPnlMGM77ieQQ6APrzgq8mHk9BPpU/6Avnnfgsh/w46xzIOhHfVrDdxC9jbYx8suuL4vgFCfMeLsDfrLFZ0L5JIpTKW+gPtK6JI6XkMH/1AH4Md5YH8upvnDht0Ow/s8aojnFaVs/80TeZuFvOpzP5dAQyD9Vrx//XL7evH0I1l9XHIE+1YqdCuBZfEwQ+mSzmWq8r/6jCP4u2Yn/uY3n+ZbFcooLWrxEHKvtRR2/Il/bs53B74mfxHGKW+rk51MeeHpuBPY3YFEg8Lr7rzDMD96TpcT7H3ONBD0nvK0GXl9KiuTrKPH+xmH4RbWPx/Ni8iv/3Ia4ED8fhz7FjHlh/YdGx6NPd2uLO+grZX0cpzjzkrnhho20n59EYt7u1on+uH/hZB3Oq/66L+Rz44gQ7IdbsAvo+3pCLP+D/Pj3TiEOFt0fx/+i581xRR6iIWwYX0cC/dVeRvS+4qVE6KfHQwJBv4tlfYbmBsw6Eow8y40hMaD/1jxf8EOxawT06XmjgkCfM+eEY/0539kZnd/LtTH8Y5LXZ1XY/zUf6dDXe89zTrDXxn46FNfXktUibibjO+VlbGDBwj6xRHKKk+e+JvY/bzBKzLd+21+cx6IArPfkFjX8l7awCMzvzVENMOKPwidCwB+SFX1YHW/f0PF22v+XLPBjmsJj+Jd03j5DYO/auiI45QmUdTsDH0050ejLvnyMD87b87lA9LV3tvvCHjK5hUG+Fz1QYL8cHiFcR/J3pS/wfnWIL99I9NlkQ32z/7FwXkn8MCDistlRQXwq1StvaAReb1uu46dlhTVzTj3ipMce6Hgp1Yu9N4Dzyw6M5hYSOJPPgX6+eWEop7js5kOusPfjf4hC3+76p72gH7TFR3OKK9ePcsZ6KgZD8XnC30PwefcnwbycBPSuq4zyaA6kavksmic6thZxD8/rkXy0vJ7C81b4+Y3zhnENKdTP3ZeIH7vPxPLjJG/mDDKit0f+jeNZFKfrvYPzP9MUxynOVJTnKfKI/4rCfGEppx94sMocyzfQeVS2I46xPk/Hf6Q46OsOXHfejOVlJDj2n5FI/3jaZyjmNeca1fBvORl1PJ/iEi7ivNNlfYjOj1lUsIfzvgnnlBdimawGP194Tcd1dKOlu+DXfXswmlNcTnLvQRz43/Xy/sIw+UMi/cWwdhjfI3+eZhxk9Lw2bQzw1O7uDf6sXhrLJVpPlpeB+md67oiEPDo+PwjPn1kazKk/i8LHBfKp0B4G/FbM9MT6q9J9+W9ED4d6sd/bfbScEQGt+x5x1ao3otA3fM8EFfT7vO+0/CdqGNt2F/RQ9XwMzj93gbuB5k4delmcb9mXrtDXgoN14I9Z41TAa312CPri148fAvxQpYehL79U0Yrz2y2vn/JoWy1u0I9mFvuj77vCuwdxyPG6CL6e4g6ddfh+xb4grqD6rDlduK65H873k8L1oAn0Ut4cxbfJ6y0qaAS//TAvgitJX/mhGfXQvnmx/D7FbU1XEJecvTqSf0Lnv6ePEX3Zjml5DCmUiysRV149JJwnE1791Y/nZRcG8110v0l29B8YuSqar6S8ixlWCf2IIiP5D+THX92APvivDovllfT9FX2of1waE82LKQ/huhX16dPLo/iLFCfOa0e95hdfxvCdFNd61Qx6LP8+jAcQI6+rRJxoRX4MdyVcd1OgX0R+SzQ/IX9fCriI/aq6HM3nUZy3yob1ZG+M49Ox/lbIg+YIHfeg973Xjrj1qhdjOPXvqFS2MWEvhfPHiP7GDoDfR9+P4nPo/aKaEWf2fT2az6f+ED3i/J6oiOR/ygqk/okrwI81p+N4MvUzWHsT/BZp1nFqp7BujBL80JATw1upPjm/Fvtb0RjNKQ+kfqEn6MnaHMZjqN+AtRf8VbxE6FeVvQoD9d81LgwFXhf86gL6NCZqeRzdr0Q8r+89LfB34UfOwN+908L4AeK375uAd3Pl9/en91s9iDjW7MogzPvV1dkZ6es1LVr+GjUsrr0sET8dm6zl/6H1ODsY2Zup70bwX6j+/PWroJc+WR6SfivNcRLxuNoAyCfLjV7s56WHw/kGMmB0/+D58U2BmPOQ0deBPLPsZYHo+2zc2CPR1/Z4RnAH1U9H18LvHf9oCKe4vfW1XvT/qHs0GvOCTcp2xCF+SAjlVNjKOu7heTdl/aCO4lLFA6AXh6wfRBDeLruJPKSxLgGgH+PP3bh/Y44W81SDn1LA7i+sCOHfk77icR369I5tYZziUDMjnGEHqNWRfAPRwwf3EXdZsD4E80RTB5xgV3y5VYe+8KmdDpo/rsiZEc6/pzyCd+20vY5thmi8b/444cccukPHk6lB/f1jwMcFBi0fQe87bwB+9Zky3oWQwe32FyN8OSTv5zWZPyW/q8jLsL2t4/vk72f+3InfV/w3kj9FeHWgGvsx9kg4+v6q9ylgx42+EcOpP4C2pAH332HV8j9J3iypQ9xv/ow4/h/inyfbQM+/n4zmpwnvX+yEfAlu0PH3yGDyviAR/Y6fKusbJE/e72fkX86zhXEfOo+iOuDLsqPRvJUcGucOYv2710dw6vejie7C/TIPRvFW2s/7jaJvf4mOv0z8mmJH3sGU/mA+jxoEF54T/O2n40UUF1tSJZH+VxMVzr8iPPvPbUb27OggLY+S/5rvtSLP5+bjWsh/hbod/HxmVBhfB4PuIPAhVauF/mnZZ8PnPof8uI3O7Yq4XqAO4fW0vz5tEvF735pA7k789lET5EXFUQ3mGBQudEgkzyeZwtC3uOJCJ+jHkebPKU8kf0wb9nvsxjD0KdUzZ/hFzkwO5XFECGkVwL/VjYHck/YlZBDXO1aEcX8iLHM97hcb688pzp/+cCf2K/6RME52Y+rcQYm2bc51f06MZQqvRr37mMBA9ClPHe2B+XBlA+G8leKwuT0kRhXLnwkE/U6aroLfTrU+EvZkqb8L6Dl/ZxD4Kb+3A8/PHxkGfjEGDAH9lkpaTv1F9PP6YQ8fOx2Gvs4LGl3gl5hgkvGL3nuMEn6vyvfC+Y9E38ltiLs6hst4RTgX6iryKFZoeSkNNvxPLfJu9p4J4yPpPf/CPHZHYHQMp34LFQqB/0/0hPNtJF9W2rC+r3/Vcaqvm/mdK/h17gbZfqE4r081+EP/ciSnPITSQifsf/YbMfw54td6G+TnlDcj+RHaiP+24Lz+3RPNX6LPK3qRh2K7GcUjMEj6BiN5Hp4dwXdCsHVKmEsi0+db9OIFFyEf1MOD+JtE3+W10KfWH45Cn32f4f2gJ9NDYbwAgxj/BB6bXw7jh6i/yrMDeN6Xr0XxUZSXdPAy8oJ2/xnAt9PGFVgksm/jH4/gYbQfi9oRp85+PYjfJSD1vQD+/4EHY85A9t9dwLszsn5OczvYrBpGfriKSz6Yo6B1b8P+XQoJ4RQH1/8r8gYP9Wm4ht7PeBf7s/jJQPQtd7SKOSDlqcFYrz7rPuhxPfcT87AvO8HPM7MxFHMMfCK6QB+7v9Hwm0SfZ+7jum59APr6lveqQJ92ix+nvIHUT22gzyy9L+aKdL/hDfpZ93Eo5pyUurvAT/b8El/0sY1f7yLiIDFhyE/KT9DAT9RqDMH+pCsGJfp8qjYYcye0B3zg9zscGYXnzbwu4rxJzweCHvU5KhGXuxvGKa6YrxNx6bHFgWIOyIpB0Mfi+UHo+5Z+wxfzEitHRXDqV1Hn7YF5X5XzgtGn7qbSF8+TOnWc/KJzN2lg18ctiuDUn0ntrIQftdZVi3nz+kdE3PRemY770n5t7AD9qD4LAb4ZZzih/8qhM1GcEb/5KREn2RESzG0kb6bagecVD8IwP1I73wt+9Nx7Edyf3ieoV6Ln2eeG4v2yP1PDb2j5Wcc/Jfn5/CDyVLsrQzCHpPhVG/jxy1FRmOdutiuR91Il83sWFcb1HwMe+k8MxNwOH50DeVOlYyO5lujliXbIy8UPB/I5lEexuQl5AfnfhWOuRXGAyAMpnhPC1xGeX78N/SdpvD93oud1tYJfznwcyMuIPz+9KJE/11jpwSmPKd+3F+fhmRqEPtJ1N1zh5+xY5Y++5MYXhH5R+14w+oab2j1ATwUhEZz6GZku1IDeEiRf6B+mpc3wV+iLgng55SmNbZeQP/OeO0+gjX73J+hHwcvdgOeO/7kjb4zOleSOWeUs+u394Y5zXKz2Bb16VQSDjvLsGviZEqr80UdwmZ+r8COvCcYcDdMv3vAzX/s2kFOemumzXonUAGnfED6T9umIF/DtgGwfE75OetUN11Xr3PD7/Ap3kXf2awD6xK6fHYTz/3BBMOaM+Ph7wU/qFh6I/Xrzmj+et1kfgbkNee97Yj31w/z5PHreo67wU9tfDUYf85lJGtDzvGsBmANTpXcF/Tg/F4A+/eanRFz1WnAY1qev8cTv51z2x351z9PgWpETib7YpnJfrCc3LRRzPMpfc8a80dq1YXifvSt94cfO2qTFXJlUDwX8yvkVQaD/sZuc4Dee0hSBuQY+0Ur0f5x5IID/RPpkdgPwaW+tP+Zc5FW7wa9e+2QQ8Kn8eQXoRfG2H+SbtclLxAluRvCFxJ8/eol5qtNDgaf5W5Q4x70DkTyR1nPHBfynVsr2A/HD5WPICzft9eMlhJ/LuySSF/7eIbyF5JGLVSJ/irbfC/aKybsZ+F36hT/wY2aE6KeWpPDnn9Pv3Zvx++K1Xuh7nn7WGXHSsUf9gV/53Q7015IWunGK28YnKyF/Zw36Yn5zZpk36C9gvgZ4YH7bWdC/1k/gF/fFfh6bGcopzjnzshL4Z3rHlysJHxodwP8z6iBOeWfaZ/sl8l+VTlJzDQrOtkLfNk3qk0iOqeX1Ez2xG0JOx8v6BBWOsHk3IVc8jQEc9UUnh0COmD8PR5y0qdMXfcatLwVhXuHhqaHoY14l7zv5PXMXR/JXCNemuGGe98JvAkBf6cUqnOfUqwE8hNYX2ScR/mZ8oOQBtK6GQYnqj9dtdwN/XnrgBz90rsWDF9L5Nw/hlG/d+pI7+vZaW4Tf1bkzBM/fcTcA9Oml8MMchpV6Da4zPgkGPa/3D0Jc7JqsLxK/+Lh6gn5y/gjAPHGTpz/izMut4ZhrM3ONN/inQxEk8OuSG87r8r9hnPKwTeGe0L8WaAP5dyRvJnbDfs4M8cOcCOMMD8RNrGfF+y8bdIL8yl/rIebK3Bb0uvxcMNY/93U/yBfNRwHQR8tPOePzNP9AzPEIftcX++f8YhjWk75FBdza7uEP/Sv9HxfoS6Nl+5PyZrrfdwVenynzx/qK/2hHHuLMp/0xt8bRp8T333T48lmkbw40Io+zu0TNyc9dGKkCXqU+6wt5vjvOCfg0+ZqCU17zpFFCf3CM9sYciL0tvuDPnIUa6NeFn6nwPgXe7sDPVJMG8nfJX0HA3UmB7ohDlZd7It6sGGmXKK5gGfDC/5c5u2E+ZK6Mlybat+09EtXzsH0D4Evz956Is5So3dCHfvchT8yXTfjUCfnWx+5rsN+zZXpFftMsP5w/+1t8b7PBWcQhvnYD3T4v6z3kByqb5oV4KmNKTn1mFUV3JYo/lIUM4VRvNOtZIYdrZ4fAL1CwUOQ3l/sEcKq3ScsQ+a4HtoZjXmmuNhRyJ7jbF3kvTev80Zdcu9QTcY5d7SKfafdWZzzf/q5SxLOKHRLmIfYKunmz0Q9xlcm3hJ1782uNuHYT8xCtv4chjrPrYDDk/plvQxHX7FgRgPX4OPlxqgfc+b8QXNeNC4Df9lPvYOiD+gAnxHUTTnuir3RFswf2IeSGH/Sj9One+PykmyfwufSJIbh/QHwA+lTffDIAeW0bEgOBz/HT3QR+5Qn5Xve5N+hhzu5A/L7w0UFpJPBH9DXNH63C+SQ8pcHvihZ6c8qHTwhSg09DelSc6hUrF7sD9/KLAnF+9cuDwR/Wt4cgTjRujC/fRtfj3cHPlrHBmFMU/6yboE9ZzyN7oLDnLvTt0hFq3G9SrwJxvtyJbpzqyHM+7ZWo/jQtt09CvOkRN8yjzZD1RvR5WO3OS+n7y/ok5LPsd0FcfrJGDVw49I0f4naz9nuAD63DXRC3sBzskwhHMto0uM+SoRrweeshDfygWZdcQCcFn6hBD5KTkHPLp2kQ91vX6w49PG2+gv9Bz/fuhR9j1iueOK9ZAS6Qe+Xz3RDHyfqxBn4+4zBPxAnG7XOCnJn8aiD8VJuPO4EfMjx88D45sl6IPgzXgzj1FW5VDBFzou/48uHkl9oyCD2to07Dt9N7d3tg/2zbAhG3KPASuPPmSA3oZZ2bGn1s3zwfDPpzK/YDvc+U5Rbh+Z4fxXmmvqfBPOHlSX7YP/WL4ve6YlGv0j1KhfnBCU0KfN6Y4Is4Bbsp5Lz2phf3Ij/YZ+3QI1bmijjX8s4hWM/44lBc18/yFvzaFMipPihkWRDk23YWKubtvhLKqT/MzCpXxIE/XayB/B37hhp5Dss7/DEHI48rMV91+Qol7B/Ks6b1LxzvDH7J3+MD+VW/zBX5T0aFG6c5EWmDwq499r6IE9rLNXif9Ed94GeWmDPkzGYnD8RZy1RewP36Pl/Qj67MHfxiyneH33HyBqHXBr/mj3nsu94MwPrpvEk+rnvHG3NOzD86A1c9X/ED/vr8KPxpqXUKnksEmLAG689aapEIl8raVZi3q4hslqjvRNo2JeapZiY8YITXmiO+iKO0XhRy4cOIUPjVExa5Il/k5lVf4N/CvV54ztwQkedtmS7y1X3CVMBvqWkQepHmbyfwb8LTTsJOW6ziRQTkjQWM9IQc7oz5oZXaVvCbV1MA5l1PflUB/ik44I24auUMG+Tw+hv+iAsqfvfk5K4u6dcgLlmU1i1RPk3uty6g15zFHRLxV1mJL6f6b8XnrRLxiTR0CB8kh82wu+CHrbLeQHGB5e+pRf7T+mDEwTYXOgNXChyBOL+Jm0W+j+p4oDifw0MwxyK7RgV+nvWUCvVIqVpv4AnbK/w4VVfkz2ljtp5mhDcFKz35cVrv1W4832IM5iHkF5fxhnBt17/+OB/2sgr0YpkfDvmzT9abiN61UwJwPvYPPUAf4Z0a4ErrHY3oU/udBng16zVXzAGZme0C+h93USX4rV6D81vuogb9KSrdOdVbK44OiD7Isj6CvACz4KfgV3wgD3PdhB6a/4QanyuqXcBftvV+oP8SJ6HfGbNVmB/Mvm6DHzDYMAT2TKWM0+T3KD/og7wKxY99iIsUbxL8V5KqxHqW23zBH/UDztDDF5xzA56VlSrQVz1/pQ/4d1a0B+YemStdoL9uju6CHZr5g7Ow7+6K/Z9p9QReS/t6JNqnygk2KYTOw6ME9Mee9EDcNuNau0R8ZZH1l5HEULvv4Lykx4cgzlrp1wU/3zrZLqU4NJumAD5NWSPk/54cIb9r5vgLnP/SA3p9eogr3i/3cqdEfhF2zAXrad02KBE+F6x2wfw389t3GfVJkLROvIjqhY5dZcSvio2BnOoZM9Z2gp7XTfDjF8nvW1ILP+Wk/wVBnx932APnu5sFgn5zfR2IE1WdU8Pvr6jrkuiPXZbD1G8g42Qb+C1L/tydcMdgYZTP49Xmz88T38r8RHI9lwdD3lSGduL3t+qCQO8h54WenN4YAn6f/I3ouxk8zwNxc7f5KvQdD17vCfrVvKgSfoY/FHwN+Q1jmtAXs7XAmTPamGH78T5nPgpEXFR3wQI/Sp7RH3kJRfttON/upAjoJ5/+JOqd8rcGgb7TujxA/2qNhuton6I0yBdMb3FDXDLNXdSz+TzWIY2huMyNesg7t2QPfpFeTNEOvLr2owv3o/NfVYX6q9jzvtgvy1FnPO+Jo4Hgb/sOJeyP+Hfd8fzl45WCH2V9mOix8ls19K3Mu06QR1l+9+GXyYxQYr617vNm7G/OETceRw6fzN8Z2TXslBeneuKcG93wI2/+NpBTf4SSABXwJ9XJm6Ne8H0H5GGewhdxoIIt3pBHxXZnxIHZQy0S6ec+3TaJ9EdpZyP8QPl5bvwmve4LFySSU5un9EmkZ+dndoHerxUM4W+RPr7iKujDTZbbS4hfbJwRHj//rD+nfjCKrX0S2YGHTwchD0M3qx99gN0WDQG9Zf3QA7wu/tUP9F+Z5wz8z2hw5dvp/gsrxfsPukAfUUTb0Dd4nMGL30Kf9AsMfhFZrpIfRv9TC54/eYg/b6DfK+6AHyL8feFXNx2pw+d/eAfwYlrPS53wO+qmBWM97ONOrO+4iy+n+mTFyF683/Pv+COuvfm9QeBx7jfuvJriDF1mifwgWS/5QP5ktXfDT2t80Yun0Pp+u4b68qqFHpzqmRW8Be+7IyMQ+o3l/+uzSj6W9SASVJ+Wgv9PynYk5ZnoZihhh06e7Mupf4K09D7WW3nZhd8h/h5bC3qcKH9eTfzzXRv8gKZJ3jyPnjelHuefus0P8k3TIuYXm2R9i86n5Lt24Pml2Rroh5U9LvBbqE/4QF/KTemS6Fit6Q6J5jJYVtZi/avTNMj7KfBRQN6ba1x4q8yYpt4b8Gs7dqo59TvIOt8O/TPeyR94k/NoJ+pRfX5Vc5qTIW2+D3lR/LwP9H3FLx1YX+YtN36LCNtUJvDrLS/IA2lMO/hxc/oQLmXTDVfg/gu+90CeVO5wK94n+5Q/9jejsBfXeU5qPoY2as5feJ+8qd7QDyw/DEqkD4d87cEj6cUaTjL4vdz6pfdoHePuMpK3udU+PI4U76NH4adYeEsNv5R2azujZbYu14i8qTV3sR7PJl9uoec9fhhxaes9b/4m4VNYvUR2RpZFwzvofF6vkEgvzrKp+VTCk+f+wfPP5vtC3kszWyTk03zmzg/Q+k42MsK1k/O8OdVjlvgJ/n9rh+A3zbZ20N8yLyX3ojj/+eOM+O9kphen/jPSN1bwo9vTKuGnyu9jhEsJexXwO2q1dob5aGF+sJNMZ5vAXxNdAvguGuQ6+YpE+KP5IRT7O8tJAbvOvjEA1/W3FMiH3hMRAHrSLBT4Wm5Vg56KTtik84Tr1svSGDqInaWIO3d7KPl2ev4/FsZov//tkMjvOGmmO/pY2OXzmkzv/1o91rezJ5gvpI2c8if4c96BQORdsJ4e8G/AqhBO/VyKDC6IS+2N13DqR6KY6JBQVzPRG/rm5JeU0E/1MxTCD/XPbUb0ZurokYbQeYSehLxz+8iDU725/s0GRo8tyFFxqofRPtGJ85/1hz/yViyXBD8dmubL36H3izrGSL5WDPPiNMejyN0KfP1B5leSh5br1YJ+n3KCX0h/sBHPS3vKk88iIPxlD/Bvc50H8jr0kx5gTkWpdQi3Ej6MrIc9qWv3hf7BZtxF3DR/gjv8c5ovWpGXZH7WG3K14tN2zKHQP9cJu5H12qDPT45XQF4oIo+BHlqnO4v5ZioV5unkNgm/S8U2JfqQTF0eyBfS+hYfBv/0f+PPdXSjD35EnO3SJX9OdkOrs6iXNr4n7J2s5l74H/N6nOHHq9DZ4W90dDlxRg08CvIZybXcuXclul3ufAcju4I9poIf2rywjdE51t90hR821ccVfZLW6X14B+33tGvYv/69Yfwe7Vt5F+Ik2pf9kAdZ6W6DH3d6qh/sb91oUU+eHebKpxFdhpcLfJzWKQEHlLcY6V8LlSrEwczx/Yz02rQxSsSpMh9zID2p4C1//gw96HQ55POHI/wQlyz89y6D33d0AOyDhUoF7LDiI/6QN2m7hb5U0OjEqW+/pL0IecUeduVwKO/OY6TXsvVdEtmV2h4V+vRdczgjTqp92QZ5duu2rN/Tub/aDX0ke7cPLyNCmVKOPKP8giDYSxk+3RL5byskb+if0pqbyOsqXOABPc14sQP2xcLHVZgvq33sPiP+U5TYJJonbt3UykhPcTM688fod5peRnaw7l+HhLj0dCX6DU39ypefUlH/icuQR/HXfLk74cmqq4zs52VJXiJPa2kz5MH61zWII2SWPkDcyBHdK5H+ruMPsJ+bI1Wc+qUYfU4ywpWyUWJ9xuoe4MW4t1y5G53bkxZG/KJw1/ClFMd66z7yWCruuPGplDdy/Bz6VxwY44f9yJ3SjfWp/3DlRrr+qgp5EXqZ3oiupZPXgC/jLquFXfFhK6N5d1msT6I4Sva+Xoa+iBFDBP3k3WHooznbE37S1JY2Wp5iapGGtxP/T7kHeTZlkywfkBC2CXmQVbK+RfaQdMwM/MpN9UGcVNtwX5pL53+zB3aF5Wk73r/VWwm9UXuhnok+YGrMe9NGKsAPGb6uiPObJ3cw4rs5i/34GJIHk28xsvMT+jyR96X/sxb0yQY0fD7df3wL7C3tdXf4MfS99cC3gnMif8bYcxFsqnvTHfNzHZ/fY5QvneXTJyFvYukAo8KurKnufAjRR/ddRnZQmWz3UdxIu62Xkd6re8yNv0SMsKgS+GOZI+MZPSBYzGXI1cm4TPRS2AB5mBbjxT8n+fP1OfCH2xYn+KlTJ/UBj+1TlfwJ1MeZGeyffnfEwbPXtOL9ch5TIM/C9FkH5hysu+XFE+j9b15itN/rZP2A8ES7UfQHKe4S+oTiv1ckwpPNWz0Qd3acqQM9hrQp+MP0vIlm7MfmPZ58J+VlFXLQQ06LQ6L59YXb+mG/nEx245to/xsu4DphmifiAtYzHcibKXVy4TQnwRjfgOcnPafhpH84OitAHz6vqIWf1lCH88jtHAK/S9GVOsjjnKlukLOmGy2McD93mRPqIByz72A9BXnuXEPreaaFkT6hONsrkd0/qUaBPpit9z04zYkwn7qPuQPLHR6YJ194vw/PWxjiibwpvdMNXCdP8YXf3/H4TYb6lVmumJfomHkL58E+9AI9KdIt4J/JD4v8JuMEO/Yr4/gg5Lu2pAH0aO8R+SDZ39sZ8WXWB4MS1bMYX7Mz6iNadtEDcYvCfRZG9J1wXAm8qDjcw8jPxqrl56Nh/2nwh+awGnELn7oO4APbKeuvdL/xddBnrsnv8xbtT/OfoF/J1478E/OtAeC9boMTpzkW+p9vQR7aF7lgvrWxsJORHqP5RsTXzKNaGdVTuG1T86foOqWBER9n8AGJ4ubW4b0M8YNFrsgbcnjcxfuXfaeC/DC2DzCyy/Y0KrkeuCM+1z3nBfp3PH+Pkd2UtXJQQp7Dyz24X8F/PflJCuj9/iP4SeGjRtyN3pfo3+Kp5B+QPvTIDUb+y+y31LyQ9PcZVkbzSLT9donsG92WfvRj63a4Cvt1Uwcje0bxrhL0tafZxUDyLee2G6f6tsz0NoZ6tDIfTv0FCi3djPw33c2u8LMbR9iQt7vyd18+j/LchpyU6P8mhTv8SYr3mxjJkUnyem4SP2w5K1Ffg93+Kr6UzmFcD2sn3H7QKNE+FA1Tok5l914X1K3kvDWAvLTtu5WILxZdd0EepVHmZ5LLuswG5FnWPayB/ZR7pxl5wY5f3PhEYrzbJajL0Y/1RN1H7grO9kNe9sD/qSlrRd5Q/lolf0CfJ19myOt07oLdVbbLGXn42txuieRgzp+d+H7eJU/o35K1nhEuOX4dlKgfbmVbF+Sd+n03voDkg9MlifKE6uqVnHA994dWrMek6JKa6ZxHNWP93aOchD/qgy7gYWuVHXpWxqkuyDP9bVdO/T2zPq6BPFumU8AvVlTfCzzpft6F51Jess955GE6zqih35um1DCKX1bMtkk0l9XSZ2WIt3+q4jPovF65wSh+U9Es/KCaV1Soa7Qu7JRyiY/W9wI/F/6sEvHSl53Qt3/dDRGn0i60Y30+q71Ql2x6owX9nWa+qgR9FD8p8pSD+12B9/qJ1xjVDThiVJz6LWct72fER6kFPfCzSQmd2J+qx4VfuaJJ9B+yTu+AnCxbo0a/JuunLpCHxX+Kfk5qVxfou8Z5zqjrr2hUIB6scfTgebtniPgrO9cO/jBNdcLn9W4K1K0UD3NFXISNaMd5xP+ihN5WN0GBOrN8SSH0WkcHnlf3vujjVaV1Ql8FU3a/RPnCmasdDDjn8ERczPFoAyP9JtVDxMNzxjgY+Gq+K98PxaAcvyt9wY1Tvz7FC/cY5RMV/lwrZYEe+pF3Wfq4AvZLlq4N+5H9aA/komW3ykDx7PSbDvhzcsJFf6rtkhr5GrkefcjzLJb1Bdjbuy/h98EuPphHaPS7IaFPQqwC9j27e4uVAS+UkC/Gb+slyrewmjpB/8zfzmaR3j3vmPQy0enofnzfeF+BOqrWh7vZatr/q50ScHSvEnn3y6JckMdZ9Eg99rf4L1fgQ+soG+yv3RVKxFkVQRdAT1XJLvBTZy5ogP1TeEDYUY61PciLdhxzgM4zn25mtP/Zf7fDT6Hf6GxYRvuh7EEcTzffBnqqkO0P9Dc39jLKvzDdEn7dyjdF3UrqKhX8FWxfI+jF9GE77ObW9S6oM6vwboUfKm3WIOzXQi9B/9Z9KtTppm9ql2j5BeNcUfdd+o0z5k8ae/rAP2kzhJ+6/DcF6vAXJCqR12k80cgonlT4iUMifa5wtoPtFLgKP1NJfTfWH691gv9Qs6GX6elFj92AnlLyjzvmyej1/dhvhU836jjSJyjgd6047oI6W59/RJ83R4QKdV5Guxv8hsYcged1F0WcKvPmAOg1c6iIh7EHNajvty5SQj9O29zDjHT/NxywU6U1Ndgv/Xjhl0+XbKyb+PyhFvglxn6hQN1L1YAKeTumj+oZ5Sdp1zng97KPUqJPls+9AYn8xxk6G/gjXukOfE/LaWVUB5me5pBIT8jptIGe4ztdYd8x40XwR/b7DrxfdoMdec/GTSLOVOTXgLyfsYVOiEOk1/Ux4OI/XYgLWVI6cb170BX+ZOmzm2wGfW/QLpF/2OLexyjfvOJFh2QlfPWtYvQ+xdmD0HOKanrwuTa2Fte5Q3rwuf7OAPzUmQMdjOyCwuEW+IEy/nZFHVX+xB5pDPBd5DWrlwt/cM6n/bgufKNDIr9/hnMH8uS1uxWQN7qeJkbziIyxd5CnkBYzCDwzNzQKv/yUTtQ56kOqkZ9ovSHO39hzD3637Od6cV6Fyf3g56Llg4zymYwzb8Dvm3NFib5cxrl9EukhRTJ9kh6W2Sz80kVLlJhvptfcgby2PNwv9NXGDvQpnLRYhT4PuTcvIs6wbIcafR6Mfw5IlNeW/pCDUZjP+KQd+UkLTjujTtH4PyfkjeqvNkB+b58h/AXFH3Yzyn8xW5thpzue7kOdxswM4YfK/aeVkR/HsbgB5+8zwhXzQjL9RX5g9sOD4L/c1x3IV0x92QX9krOD7Mh/MT2tQp1gtqxv0z4V8n7wj/5DJ+D79k1OqBMxLnaD/NCdtmC/q8pF3Dbj416cd/Y1u0TuEUW9DXUt5hRn5JU6utqgH+e6dUiU51j4rgP2edU4BfxJ+v9ZGfLBx3RjfZnNKtS9Fi9qR1yi8OV+nFf8LCXyRzJ2DQAfCt/pAP8nRDuhrlY92kX4v/zvog7B9Oyg8CO9P4j+og4Zv4lPHP2NjNa9/AsnTv2LHMZ6tgzn0SD8ZMvaGOoaTSJfXm82s9+IPk5fhR3r8HawdsRBbgt9aFkrI7vGOKVJonyQrD/62SIyEIb9AT05S14/+iK1tAs/emk7owBq7tGzkF9Fj6rQR0C/oUkifSD3bBsj/SLrq06J/lqaBxjZp5lHq/H71lWiD0H69R6J/LlZzXWM+oIY/3NS3C9sEPaF7otGxBm1SXXw5xb9WYM+KupiJwOJL+PactR7ZvY6GJ2TPt0Gfi280s8+IL/O2VLsr26T4Ff9ujaJ9FXL0X6RR1hjg35WsMkF+O+4//9xwtn9jHBTI/M/6WVjdzoZfMivG2CWiO7Lg9Twp+ksg7AXitU9jN6rZEIP+txZn3WBPDJ+2SVRno3ps17gXelMJ/jDKi4PsPH0/8ea4Gc2JysNb9P/a0R+neK3Pkb1JZm2Rvi962rU0Je1gTZh1152YD+NB+3Ax4yNbuBP/dYG+A0dUWr0N857zlXQx8d90P8zBgcQNwp+wxmfm9NUvJ/09iohH0wfOCNe6bjdwtBHcohVov4JpmlNjPqOZe8Tfnn9kbuM8j9NSVckigduPtLPmun7HRbom9LnNkb4o2+6AL+U21Ou6LurOHEEfoq8fCf0GVf8OSiR/Z7p1cvosrWkQyJ/nXao0Dcn7VEib9j4xzHo+4VcxjP6/PcmRn5Xn7/aJcqrNW29IlHjmooOu/Q/NDIqk6gemHldY5/Reba0MOpL6HjhihRB/w+5xZCn8+cd6OkaGQ8pT0Wx4Q78LlnxfYz0qczoBsQNSrod8NcpWn6Hf9HtQydRJ/t6F+hHUgj/g3lGE87D7YACfUp84m2gd92tOnyeWtsJfNNv6maXaT2OH3BdsU7ox/mV7bh/bkw9ex165D/wi11brTTsw6C7YhE3lnoZxQEVGy/i+XtkPCS6kFbfhZ0f8rQa/rzcVovINy9Ry3hOmlAA8HfZA2/MiWn9uwv1Ivl1TphrwfR2+BmXjXDDXIvc52ySifj0nT7Ih2UpSuT1ZT9rg7zV11chnzv4mhP6mmVGNgNfTBntwE/TmCu43n7eGXV4xhnCT797hzP6CinevQM/8oIx7oZWwpuSncDVmQ97o5+3dt4A8h8z8xSo88xePAi/59guJer2srsGIQ8zA+tAv9oZSvhbtDsbGOUrO36tg35QOb6dkR88/2iHRHPZs5zrGM2ndfxTCj++6Scl+hboX7kK922qj13oX0dt2I+Z14V9YUprAr9nP94NfVk/xpmH0zn+cJyRnZ/eaYP/O21MO6P8ztTX2qT55P/qkxjNAzQNa4L+s3mZjW0iAH/8IKNwmOanTsxVM3/VBntWsaqTwe7ur8T7VZ12Qp+ZIkeXRHMTtStqod+lR9jBn8WzbKyC8nzOPoD/yjHtAvwF+od6pFYULO1lAWQnPn6NUR1u67xu9hzRU/JfoCN2oYVRX/TcghvA2T3vKtFnvyihDn75jAAF+qCzixdEnO97Jc5b73EF833V76sg/wtTrKI+a6lYf+6uE6Ke6jtnA9WzKW6fwH5XPN3FCDfY9ibIy8JbPdBP9Pdvgj4qnhyEPqhfacb3CyutqIssXHQXfqsSWb8h/5I0+x70ECvrZdTnVtF+DXqCfYmrmO/n1Qm/zJ5j7gaq31N8/S/0u5BnXQ2TifC3lSPuaVR7oy905XOtEvkB9EsG4C/PCO2F/75ulwJzPBQz7kvUvy7/jJ2RHzX9mB1+ksJpVlZE8rXzgtDP7/aBHozJIg+JdT1gNF/ZkVQm/MTjVVif/r+3YCepw8R+K8IbhX43SmXYRC867m/4Z/Ofckdf7KLibgl0faRP2F8vCX928EQl+rqZI/olsiML04Q/ZPufzqgDMa2pZ0Qn+X3tEvTMoS3w55ij+iXqF+74rUTS0X0fvYE8DFO3nZ0n+vz+O9RHGZXtkG/SkAboYw6pj1GehOKLw7A7FnAn8AfZT4QP5K8l+tCuqRXne0KBPpOOqhb464znH8C+tU7ohPzLDu2A/0j/ZBXkW+5zrdA3TNMEHipO3GHf0f+rRd9sR00vO037XXRO1HtdvMIa6PcnrkI+GXutjORz7ohGxDks/S2M8uRzVx1n5N/J/dUKHE0b7Aa9SBNUYh6gS6OI+/T3QT90dNZA78obrUZfKG17NeS4wy78b+lpbcAL/Z9Wto8UnYgt0FtYuQ3yUP/zbWkTCma3wy9jOV2DPKBWZoc9nHmnB+spau4BPZnntgDvFzpU0Pfzg3sgBx2z3Q0vET1cOy/R96w/OpiW5FjeReiDpu0qzB8sTKuVKL5tOvEA/XWt81qB/+lX2hnlISqeqGfkfyp6RoF57YqvTkDPyVnhgHw1pzVADpc1exoS6H3i9iLOsizAGXMFMra1gx7Lp6kxh0AKaUK9jnG3An3aTK+q4K/OfK9G2G/7rYgLpWq6YF/pvesQRzRGV7OJRHfjjkv0vD1HnAw62p91VuyL/hVXwxv0QfttERcd5mKg/jsKg0kiO9qq8MDcqMq5XdICOhetkE+OjSKeUTpNgb5KxV90S+Q305+qgz1Wel2BOi/961dYEB1g0nHQow+zMfRl3WNBfrPisQtsHe33y0eF32KW8J8pvqtGPVb+LzZG+qQp9ALkU2GLncFumHwPeSN5EQr0GSnMtQj9JKKFUZzJcfo89EHr6V7o4w7NbQl29/VKRn1AM0c0w57MXVTFaH/ZvLt4bpHqHjtMiuA7ZdJB+vx//yCfQPGFoOPNCbI9T3JtygPwZVHEfdZP39txCnGS3A4b/MNF+xvxN/d6E6N6G/2oCxLFv3MnnRL+56VtwPPs33pwrVC2Im6fNWAFHmsLmlHfbw5WYb5DtrIb+kZRqcpA+G3SVoL/HAWDbBThcdpB8LfxlgP3y2poh3xUnP5bxBsu1QJvClvvIz6c1XWfUd8Lxcu3gNtZXg3wk5c8ZgfeVf3XGfO8Wt28oM9nl3RAbho17gaqVzK61ULPymvWGKbR+T17DP6Y7CpXzKmqNDpAj/nv90POOF60CfzW2tA3xOpplxbSDVU/s0mEF39VQD4Uz+tDfFCxth1xoKK3BkRdad8DeqxjQZ478NxU2wH+LRvvhbk0uesawT91/k6YY8KONgAvguX9o/3IvWCTIKf33se+arWd8KunT2xjNFdDUX0Sft5MXxuzEN49fAX2UGZiK0Me0oU6vMeylUqDggrW9TOhT1nvt8Pe1ObVgD61LT0smuh9zyHY99rBFsiHimHtEvltHW9dZ0fpxX79E78rzm9jS4g+v7smUfzRMfYgG0V6+CkJ9bEOqZVhLknlJfQTMX1aBf3GHGAReZCGa4i3FHW2YH8qnutkTXT/8lLEgaSm24zybHOPVWL9PmN7GOXF5vZcF/swvQH+KfPSWon8SNqcu4zyxKUPrjDx/vVsF63rt+v43LiYSxNov+5VI46UEd3Gsoj8RrZCz8j9pRr+c0dOPejb59ce2LuZ0X2YQ6G9oDBQ3F/vdYFRHwOHpZPRPHbt77Wwo9UnnODf0o+8wKjfvmNaI7tIgqLgf8Cz9D87YY+Zl9ugP6V9ZYc/PLPWAnmyeZ6dUV/6wvV2yK8Fta4Gqv80/1UPv6D1Th97QQYw42fn4RfNK3IyzKXnnL0PPcKk7GGUt5b78AXpSaLfzFaGOGVJK6N4vjHAIb6X/gD0YnXuYlSv5nO/A7g3abob5j6Y99hBt6VBrgYlLazpBPB0rKvKcJri7PtOMJLjqXeUmMOU9ki7VEHn/tMtRnOSsg7WSLRvFS3tbAKtr/86owMurGpgWwgoa/+CH9coP5fwwBgm/PR5TyoMzvTij/8EP6mPi4wb9P2njkEvUX/uZKgmedZ0W3qb7MiK+4jv5erbJKpzcgQ1M1KU9K9WMooHmgraGMkHtqBGaqF8jWdq8N6mO5cY6fGFbYPsK6KHmWekRaDXOuR/KE61SRRvM7/+gLXQfsacklDnrr7DcumcFrRKNlrH7AtSDb33sgsM+YnL69k2orfem+xh+vvLRaam5/nfY2/R+1T1wt9ZvKcdcSTtoh5G/WZY0kWBL71tDHldB0/BDjG92cWKaD+d7knkV8gNuyB9TvrWu0chvx35dxnVH2bK+L6XnjdwnlH+ld5kYfQ+hcPu4T2t7Q742UxqBfpYmce0Is5WMa+dUX8FR3ID/FrG4j6GORdLGiCXTfb7TEnypLkcdpL+XB3se21ht/CrrrIximPqrzUziqea8h9AfuevHQBumGR98yOi++V2zLnIDO+E/HRUi34+Pv79jPROrb0T8tNc3M9ukR6k+g7nrd9VzbbQ/f9ohN1bcbCXkV2T/aCdUb9W7ao2doPi9GH3IWfTZfwle6qi1Ib3Ntl62RACsi0mQffu7ewY2T+/1eO5qQ29jOqP9Y1XGeXbZN5+wE7QtWwvkFyedMcJ/vb01e3gb8dmB6N+HIq3L0vQUxL7GMU5TVOroO9pzyoxh4udbZSojtx49y6jvMa00DaJ6sy1HzWxagrA/3tEIpzWf3uF+VGeaed16Rl6D1nPp/4k1k/E8yrG9TPK09MOvc+EftDDDtN5JVUzin+nj3Qx5JDj6dhmnLe1uAf0nlNqkyj+nL2kjVGdgWJ2tUT5DcZjNcJPN8cmUb2bJfyutJboJrEC+23+uZlRP4vCL5tw/pmV1WwYrev9O7BjrSldwBNzQifWp7/Uzw4TPhw9LUFf2lLNnsNg62KJcNDUX8eGk8LzR7FE+ayKtWbpX+QtnmH/oQMPOsLIDjGe7gHu6s/dwTma7TbozaZjLfCvaH9SwG+4219poPpLvbkBerBjcx1rJvos46IfiL4NfFh4tEbIpQXljBJrcnebJdJ7LDX3gEvW+nZmp/f67RqjfUr/tAtyXFHHkRfq81Uf8M3kJPrWTXJTijmSpztAN5kXO9Dvr9hsZ5jDsroX+JV/eJAtofd77RbirIVbWxiJW+1vdeB709p+RjikH2MB/2Quq2UedP7hVTgv48W7jPp9aN9oxnNIb1CS4Ftzmh2ic6zaLwFH3DuF33qKHXSdXzKA9zctsTPqH2Gta8e1OdDZAD17jl3g6wlXQxwpYnPKpefpveXzcyH9p/CiNJ2ubw8w6vfFxj+QSqgPSPsZyFvL4/cl4ltTdi2Lpffqrodfwby9jnnQPj9zB/zt2NUCHLBeEP2s9NxFyMvXmxjyb1SD7DPql3ZAkkie5qucDBcJz8K4RPJBv9UKvCvx7ZROkj+k4Yx0lByuI48ywl+T+xW2nPhqg5ktIf3r8Z8hR6wRXSLO/ls/cD+9vY8hf+rjAQb6jrkEv3tm5gDzoPdaeg77m/9yF/RgzQ67hL6Rfc0S1V2ykc0S6ie870Evc1iuIi8+Lb4Leqv2tQfIE2PWm7ArF+wXeqOluwvnYV7oQJxe/4UduFnxXbfwO41TGb6iPKKGcuCNqaKBbSM9ZLlNWkp9Ir//R0Ie+FN3JNLbFDWtEuUVKjZZhP9U2wc9rbjEzprguC2GHmtc6mSg/FjF+6cgt8u5woC6qEdEvLZcp0K/YV2nwnCY6NPzFvA/O6qT3aE5MmduQL+xJnSzFNK/zlVJNP9Gob0kWUj+7T8lFdC+j/iHwa5/pZVh/tnyLdCPzFsakJek2FGFfe++KutB9Lx+EU8zF9ihD1u8bfAnGDd0Ae+z5XUR/+Qv7wKfZzf0s2mk8F/8TehLhR24vyOoFvpYsVc3sxCeeO2UoB8erWTA1WsW5JG1prcB97XL2oXeW1wDfbhwUjP8J9ayDuDcbpUCeQV1lQrDZvrgnwZG9paPtZtRHq7pTiPk4fYflYbviV6CjwOXM+/VMaIPxfQ6iex20+w78F8Y/7op/MSzKtkc4qcXypBP6fjwGuzMisUdyOvJebcd8QfHvG6h11qaGNXd6ae3II9YP2EQ/v501irs4vl2NpHwa1qDFEPrdL/AfiG9o+6KdJboeksl9B/LiBqJ8kgzTrZLNvr/AonRuSkGj0i03Iwv7Qz5Tdsv4r7m2gegT7Osl6CPbWAP4izWF/thfxpfq0Deg2OShVGenPT8DZGf6lzNkLc+WfiTc/PuSeQ3yXqiFvEwqbpRIv0q/cd2Rn1GHM8WMYpvZe9vZ7/RulR/iPj9zX74ETK3CvlvLusG3Wafa2OHia97Dgp58KMV9qd5noWRHpGZW8NQR/vOPcT7MxLaEBdVLDEzH7r/v9/hfaUuGe+IzsOPSdhH9x5GfQIlTQvs0wVmZ8zP3ry9H/pEcWkn6Eej7mQJtP79NkZxRUdRP/BDn3KTudB6nr3BIgmPLu0H/5o7q4X+PsbKHhA/HtoPvaewzIK4rOO6SdT7yHot+Zk254p4bWGvHXxvGbTAb1N8zoY8YIX8OfLeZL2E8CTrzzahn7ndRbzB0nEfenzm852Mvm4Z3s2+JX2mpI5RPmRh8D02hq47a4Xf4XQn7BD9X/cZxeML46sZzZHMHXpK+gn5g1cRX3Q4N+C5pv/Uslzax4pfoG+ZVl6H38ER3iDiqvVCLzBv60AeHXv0LiP+MZ25hf3L+q2FUV6qXuY/ovvUxV0smxwLTb9LXxBdNd1gb5EBtHQvE/7QZjaZElyLjNIzFOjVrmK3CHdWXZYoruWYIPjbob8HPU+vu86eIXzYt1XKIYdm4UeIB2Ya6xn1R9Y/aMK1vu0yW0HvmXlO+ozOZeIRRvmqjqXX8F7pHa3wK0gPLjGag+WoOce+IL793x7kc1W8K/TRdLcORnZAYVYj9HH9+usshNbxzFVcZ25tgr3m2HAfeZiK4fL/6bkDF1BPo3jkqkS4odXeZyPo/rr98OsUzquBfeo4Kuqx9OUiz8i4okr0XdQqMD9VahZ2bKFrJ/BFF98g7PxcB/w1ulc7ob+YXe+DPnJLJVZL+kNwPfRr87p68I/Rs5nBXtjwj/Q0Pa/+Ku7jCDskkR5d4Sbb/fT7b65jH037mhnND3NcPAw/seOTbuTxsiHN+J2PsZNRnxJHzwnQv96/XvgRfO4iXyH9MZEnpj1ay4Lpb2I1O0n/+D+Wrjs+qmrrXhRFfT7FiopKbOhTUd6HBRWcbcWGothFE7Gh8gQBBRS9FxRBBOm9JEDoLSSB9MxO78nMZNLbpBB6E0QU9X6z1vGv+U0799R9dll77SkZ/9hfJyjP734gvO/RzgeHiQMF3gK4TU90I/d3xCOHhXwnjUcMjvjWPVKK8NT67aaOVb8FtH/cVfsMTvLbA9SXI69vpR7vvrZAk9Fet3bqY95+h41+sPQE5Y535QHZCPn+drnpx8d75ALM9//to75099xjci8+v2mtROK1zzrGdezxAc63NO2jnWqH7VrkOzkpVbIA9nFzOfVX+6s22kvu0l943+54/IR0x/f9sqn/2R8XyG7IqYZKnqteXx6Ua9Hf49XyJfZPRKH2hbwtqKSclQE1invp6PZjlBdOixq9Z/k+6u3u/BLGJUYt+o3Ps+86Tr3r6F8niHPxfN5E/6H7c7XRb7u3cV9EX7uPfkBrZqmMxnNvLCY+ILJhH3G6kWc6BfXp3MUbjV/23gOUF+7G/dR/PKVHjT5zX4D7IPKZv6kHtLSFhHUfL9kj12M9nkoVxPc8YTsM9lLkx3upL7mHK4kjjLy9g/eHeyqLuEz35krGQfR/xzjP3qhW4lZCeWG7FO+TmtifyMv/4r0cdUeHiV8k/0q7OqxXC+qseMNylXiR4lPc19FdjjLu7F3eKANxn14c0G68OMx9FT3a8Fl6pwSFeY73rOb96Ynbq9AvWvrsNXbVqYCJxxadkmWMn8XTPrKTDgv4HKJ+bJOfsK55Z7hfRt9wkvvPU9VJ/1No5R75HON8cy/9gVHVx3lOvFpr7MwxO6Uv5KZXDW45fF9g/l44c8zEn38LSQTt91wZjt9NVsW+OvrWMWFeQdYhyn07a79Mh8Mt4n/Ux9zzjf9LH+2kXho98Ve+dy7spH3ixhRLd+gPVycYP83D+7mf3fI99N+5u5uJ43ZGFtHu817dQBy1jA7y3EQ/eEwiGOj7hHavp7bJxKnPyiCv2MWf/irAE4Ze2S+oQ+d5s1GyKYfz9DzKpwbGkyKj2uRl7J9tLbzPPFqt8C/JhmoFrjrqp72Mu7qXHeY6uAtzaEd4v2k0eQ/JR4hL8rxyjPNnfVnC+7ci47QsgJxOKje4kPoDjCe3bN5Du8ZbavwjdlWH8f/G+RT3gvffdbRr7dsLeA+7D8VSzrlj1eBMS44r7j97X5YAH+Hp30S/mWdXWG9FnOTOBWzf/rbT3K8f+xiX29H1NP3jVvhc4Nx4Go7T/+dZWCvfQj4cLqZ+Zi9r5vduu7Ef3dJE4mCc6mxzbra3E/fQsueIPA/7Kdwv5tHMOsq4l/18NfvTyzkpyK+P+ewA9fFem/+g/zPqgb2COnPeR1p5//UKyy/gJy/+13HGK6J/PyJRLIidwfPreblGCcS8rJLxaedIrmkvfH9cgXauq1bmfdxba+RvfoDy64WwPXovzl3PFsqhlv8ck3wM8F9ruH933HNSRmN/3HLE6K0rTzD+7JxTw/Nh960W5jOf1SSoM+auOSjg+ZWrq+RZHOQLdyjkrn2sxeR5rm+nnuWZV0X9xH6uje+jZ3Tog+hfzzJB/rBdXsK45wvLTwr5EGZm0b/syaunXeEu/mf+Lj/G/W793EY5Etm4l/4GOzvb+AN3l5v1KSkQ+ive3CcXQ0EunG3OV58UWcRzXUz7sqXrAUEcAHhE1O213y3gveFtbtFitDesSJZhv2op7y03Zz/9D25hihK4Ip8RH+sZWEN8i33vIfbLrSrnfew+72P9Afe6vcQJ9ioOyTGcx8YM2mURe47LpQRkJFDuuxPb5VrYfbn59H9ETj1FP3noxYOC9fa+3iQDMA57kSCvxXtOK/enG76fv8L3SQ3MM9H2gD6Pdb7fp7jQJdhMXEavsD6JfeJ9vpZ2LfiTEd9oad7Pe90eGNYb0b8LaqkXVRw+JWXYkGmZjGtG7z/C+EDE9Db6wVsuOW3yjuZ1CnD4bhe/ID/R+jVXoRdH/tJO+9+bUMv4kP10E/2Hnr87aEdIS4B+LrdHEZ/vefwX+Q7znlpAnJjnsWb6Ve2w3UXc99UnaF9KZC3tB89zewQ8l969TToY45M91L88j9ZS37m75pg8BL2l9kdFnpO1fYtyX/3YQhxQqMsBicN438whXsld02j21VntvG+8N3RKMfZ/R42A/+VoWD6xjkFLhmD/2nNyZQQbipV/Yz5G7+W6OtuqpZaFl34S4OdkW6PS7zUzyLxG58oy2jue6+t5P/Z6q1WjYPhEj+S+8RYHGfd07z4m8di/yUsFOEZ7dSPtMfuNWuIcvQNMHpzs6uT+7bXggNxH/TdO6Rce6qPd5f67lni6Uecfk2fw/dpWxvOsPxKVcZputQq5bHWrk1/gFzq3QmoZjw9IJNYnvUPBG2AdzJfu+P3+Qu7Xlh2HhXVhelRTHLlXNAjwbJ7fmpR82GN+Zf0Be1m9IC8mauF+WYkfDqlX6G3y615BvWi5vJnr2vd/v8hwEi9kyHzMa54au+hHv9Zi3o4dld6Y4DvC9x76l9Eo4/H9PTWKei86slKmE+C4lPgQfS3Ee9hzebsGsQ8mLGHcwy1oU+BprPFH5SEqjOWKutD6fL1civUoC99f6O+6I3IWDtSAdEF9iO6px+VCjHdbtYKXwLq9VW6E/2hkFvXkiMO/SjPk+9edMhb99JXIWYwr5Oh1mL/8gKBevKyul3H4vlu29MC+eK9ZH8B9e1utRlAPqddu8E8uqJFU+FGGtuqr6GfvbPorI5/5RalnBQ7KdpzPv3IUvGNWWF8Dr6/3yiaT7xrWV2Gnx8xqNXrrfacEfDLWB6bf1qg8eR/971HM+FHMO52yBes2/qBcCH/AyUzF/Hv6NWkIzy+uUvhFbbdIkQflJNcJ/O2RWzr0VsixCbuV9su1hxV+qSGvHpOv4Se+M1mR76pv7Cdu0tOzVZEXFfXCcdmDeW+vZ35yXMEJ+Rv3daRX7oIcfLBJRmOe3vcxXqlPH6U81k+a5DmM+7UdvHfdfp303zlDg3Ix1mvOVgGeMTSjk/In+vFWvTy8r53viyhHPZ5Grp9v6XHpYGLlD3I91iUlJOVYr18aVfHx6n1yHebn3WxBXnnUhDbqTe5lrYp7zxkelGEkJNxBfTlm72EpxDz5y3Q85rd/PHEy9pI9Cjvr2F3HBPW09aZm8eP3U9tkKfozuEEfg564ap3ciPn6IlaRJxUVvVdugCNj7FK1YbidSVTy1RwJKfRj59NWYUC372bZjXkqL6Z/PXrwPo3F/FUVyq9Yx7GZynXvv1/Oxzr9WqqF+P50uZTh+3fSFf4mufSwpGJ+j9dJDfr/bJwA7+mdE9JzSRBRIIVMmK2QTMbh6ukH8XSto5/MOzRAuRTZ3KrgNYs5FbYzsE4xyfoa+NF/CwryY92vOhTxaYnulPfQblGdgAcq6oODkgqFPDZW1uH5b6XJ33jdlCwf47nPtUhX9P+hXQp/uOfXoCJfzs44pKfR7wlVtCftmwP6Kn5/fx35+4+++IvCPyD3NBmc9VN1xFXEvfy7FEPerEqTfyGP76d2mYLxHPAzz8yaflxQx8Y5/4CEcL4b9kgTFLKesYq8ePuXEk1GHKrGp1EYx9xs5hW1rOjgObBH+ohv8D56XOE/k7oQ4ye9BnXqBvT300bqYS8c+YU8jXLZL7Ib/V6UQ79Z93W/yX46umcp53tYtTyD/bU2LLfRr27HKG+cQe2SiHvi1bVyEOs/oUNPQfBetEtZB2NFnnai3b+aBfnsvWpC+j4LSq9RvI+e0864VMzT+yUG/+u5TtNxnh6qE/Aa24Pq1MW+7dIuV6IfG6qkA/3PqaH+5vZo1XuwjxYl6Wi8D9uP5+L/4fv1MhKlLNF63CurUwXxj+jaNq3ANlq1V4bhdyebpQ7zfbRD8ll4cLM6WJf+OwX53db/lcsp/H5mh4CfQbJrBHW1vY9VKXhm7XkNej4UiMmJinxl+4ICfRL7ZKaa+G7uEX0PcsW/U77G/043KOphSMwhKcL6batX8Dw5z4ekHvItrVRxP8ZVn+DzorwdMhzrO7CKfkE7slJz8f7+bBO36dEkl2I+HmsQ4J3s2nz60Vq6HaB+uGPmcV0POfKvYsal7Iwm5fnaX854XkvuMX0R5+PFevoTvO2NehF4mC48KD+iv980m/28rkkQr3Qr8hgniRlyUOYDwFMwX6+EIvjGJoX97v2pU0fg93atlJHga5L8iee/V0L/2Y4xxzQC8/N0hdmnQ/fpWZiPhUfM/RaTp69zvIXUi6LvOcS8rFBiqyzCvuk2V/MwLx17JBe/H1Wnk2D3PJ5l/HrVRco81ceaiOu2t9brH4i/xBYp9LXoKQcU/uyomJBshHw4naOr0d9NNcJ86c8OKvzvsqletkK+DoxV4oymHJe5BE5PkxLoc9ckUs+z36hS4LGsPnuJo9NNjVKP/x8P0G53B9XrDjhKf9gkt5Go7Av9AftuYqvEYL07SnQkDIeK0Uo/3OBqnteYj9vlEHGeuxgvdAKF9J95n2zW7uivr1bS8f1Cr4AHxvm8mX4du0tId6OffTKF+dblxbzvZNZh2lf6iU9GgxDZfYx6cvTlbQr54qyq/+d+bmScK9TRZuyjN3J5Tu05Pu2C584tV/iN5MYGGYp1unQ9590TE+R+i37ogMZjnQo2m/jAvmolXnVfPv1pkR/v168wnl9yGTd0ewRM/7obP5w3vkavx7pcvJH72N7axryTmKYO2oXe7nXC8bcm0N6P2NfGe8ndUkd7Q6dU6Vy0/1cRcVue70MKP1j0zJDxa192VG/Bfq/1iSlMWK1dIB+6FVB+ez49rH+ivw8WCffp3DITF/ujjn5X98s2RfzKfrRcp+L3D7VR/4l6u1XIO30mR8soJ5OZ3+f7z3H9D/4/sZx+J2t0sYJnLaLvHuPXXRrS7gCiPxnDehqem+sUvGQRw/cZefxRnizGen6XRPkd+X2r3omBR4X1O5y/g8uU9/oDPoNv6dWpwAt4N/uI5/LUdDLvwqlpo75kV7co5J709dOP2uu6A0relK5H5QOsZ3F432C+ex+Ufhjv4SDzVJ0lIfLm6ZwA6wi1/HxIWIfukyJ5Fe02lyrt0z+bNBmfd62RizAf52bJRtyrV65jvM+TcEijsJGnxynzHLs2a2+ch+8Oy9M4D+25Cp4vZ3A1/cj2Wz76ffThvZR31vgqIS5xVAHxEZ4jVQq9071io4xBP5qMX8Yz3E89TOqr9W68r69n/qFT3WZ44ML2AuSze/tOvYEEdVtN/Zq4Tv0F8koLBDhYZ2u+tKE/mc2yhoDPrYr8R3t5lTaivx8U6K0Y34K58jNxFakmr+e3duK1PRccVNopy3K4DlZ7iRbhvrpzJ/Hv0e8f0sVYrxUB4h3dUyHaB85t7UL8dVOc/gf3yxkv8bTegW3Ub6xHfLKE+90vLdi/mkh/r92jThEPiX4xZPJxnPD5wkFMX876lG5Zg8LOiB7RzvXyPnhMh0J+xijxJe7peh2A/fZFAvEE7vvHdRL259ZoI8/ebqb+L2E7A7gF+0SVzsN52biL/qteNa36FuRHVYeUop/7Fks+Xp/Po77h3rRHz0X7Y9Ppz7CnZenL+D41QBy5FdyjV2A+1vwjT347rMfwvBkdjFPYaVV6Ae+HStql7jlH9Brs564tUojz2pCl9BsF9skZyKUrGhTxU2dbNv1w7hk/46bWu/sEddWsvxPlNrS3IJHxfiexnfq1POSXW3DOmrcp/PJO70r6h3tt7DT6S8kOBQ7Qvr5OcV5Cl+2XYrTzfYI8g9eHUzjf9iyjzzuNQdrjVr8CWYj5nlTBuJX39hodhAO1L01Pklh1jvbE8z6oMnlAz+5S8GR5+lUz/ioRTToD8q2yTJ4wcT25Exs3YS7tYs+kkHbB/4IJWovXK9NlLZ4/p4n+OPdkEv1WnthmZV7EzBrtifXITJeuWM+jufIz9vWX//AmPdOs8P/Z9xUr5LObmSCQ5055ltxFfadMkSfmTWslXtU+06D70O76XDmN+VsRy/i2HVVNv0Lkl3s1CDvn3nKeQytup27BeJ5WAR+gs6xeWd/mqgaFv12bm7QvnvffEoO7nVWstbALnVrm74h1SMdgPSbu+CcfzadfM4FzNvmtvG8c0rHoX2qQ9YK8PTs0G+0sbzF+7qVBtaB3HvPSDxg9+SDltTM3KEOgD7rf6/VYz/YC+t+tu9rpT/PW1Zj82pSQZmKcPTKI74y4eb9ST7uygTwuzogT1KesB43/yV5Vr8AfOm/UGTxd18O6hPeLn3FGOyZfI6B/3XFAppAoeLdOxkY6s5ZxEGdjA3kArIZKeRTnPn219IfcGZbDPP/oWw4oeZUO+ZlfFflWG9vXmgD93dGT9ms9+puSxvhK5JZWxbxHLD3C+8UzJfw7PGdAFePh9mkfz5dzZyXvC09TrQBnroVV9A+7C5IU8VD7whqTj5FQyLxi6wm/DMH+y4xnfq/nJpP/Ejm4Vf+H9i7PJ77CXV5k9NirailvrbC+AbnqNqUT9+Ren04/gnNLPfUDOyzXgV8FPp75FVkt2hfj/yBeoR+4kiy9sZ9H7xDUKQwr0vzc7izUfUzwdRT2tHV/pUznfRcriD+4h6oUeST6eUAn4PNzEomvcyf4eQ957YCCBybmmzZFXMLVEPeFMzZXX8J8XhFPv4/VGdA5lBPtivtRS/fok5D3KTF6I/1fqsgHcrf4TD5raK8Cf+KeH2C79qByZb/adjP+HhrXqsB3uRsbDX/K5R16Bb6PLhTk5dhTsg2O6pUq8tw6T++nf94+ma2X4w/WNP0UDoLE5YxPya4QcaTR9gHyoTt7Dms3yJ+pXkX+h57u1OfQn7Ya+qlnx53Qm4kHUubp20cauT+d6bUGH3lpp3ZA/nvSDf72HR95raLO2SNBJsi/b/A/1+QocLY6LaQjMV/1W2Ux1kOXaFfIgyn5Ri7POkR54mmqUuAWY37poByIOKfV4BsCdfoy/v+8l3gd94rWf+71PcTz2MMCxK9Ypyu5Pz0/1eqb+H2h0a/cG+MV9Tqt2Cb6Vaw/M/UHzNdnObSDnS4NlOe6s1HAJ2N9myevYLyBYnP+Pw4qeNKtogLa9/ZrfoG+Ji/WyFasy+41xOF7ewWI53LOKlT472RgWD/Dc7rkCnjMvCU+xlF7DWrXIVjoZ7Yb/2pblvEHnWqSGhI1L9c/MT9JJXotAwxR5AeTz3zMT9X1NTwX7h21zA92on0mTy25UtNwn5y9UVC/wbMkaOz88e3mvP7VRLpNp7ZQD+E1fF7vxT7dso74AfemFsV5lOxGPYXz+NduxX1qr6oWl/H1APej1NYQV+iZcYDrJ2Pq6Ud055Wb8Y9pVPI8le0l77G8ckjj0a9DmYq68s7RPL0XikrJZgW/nzWnyeDKkwuV/iw7QRpZoPx7hf9YtvkU937LjEOmvS4HNIHxoUolf740mvjT4Cbj5y89rsgHc1/Ip9/HusX4X6wjdQZHF9eie3C/Dc5hXAL1UqCPyl2NgjrHzuc5MgrjjfPxedp/jwJfae+q4vmRomrdgYbe3cF8RPeyg8Tduh/VKPM8Jh2g/Wh9HxLkSTon/OZ87ykzecFz2/Ql+iGbjf9ucLLJZ3iokvaaMzJ8T+N8js/QB9H/D0r0O+zHuGbJxrqU7tRq9H9xoRr9bC/tc51XKcCxuS9sM/7XmnoBP5DUVOm5eM60WO2Oc3sm3ehzGY3yOgFR3+kw/O/GOHN/Nldyf8hzVUL+pM+N39Z6cLvBr0yv0g+h/4aWk5fUWlzN/CN9qM7kVUeUMS5ifxvSP9H/NVnq4CJ0hzNu4n7vN3HsSY0KP2zEknbdgf993aJjMc6yEr0M939FNvECbkuhbsX+mJCnPurto7lPnfsbzPl+tENQj85+vEKJj2/3EpfqXt6i0Fc95zUbnOqOdtph+midIr4S+cYJ+hWcczuV+PawXsdxv91CXHf0VyHK/6hHDqqH93IJcRh2r1IZgnH9u1aYJ/58OvUKT2SVAndhnxP8J7+kkH5K+9MC4j6ih5xQ8kEnHGAeWvTn+xR1P50jTdSPvC82067U0cd0B/SdLfW6m+d9j8IPplE1zHvUd2r0WcxXXirtRllUb+yhW4pl3++4L3OpVzvhe80PP+OLnYxvef0hvQHr/3mLXgA9YuYcwf4S2ct8T29Gk6IOfdSiw7zP5VCD0eM/S1bE+9yLig1vdVObMn/jsgWCOs7W/lyF3edZ4me8ynm1Rufg9VhAUY8iJr1VH8e61JXSvy7d/caftTZdse9jthzUDTzPZXIXFLzXt5AOyPNDSMZg33WWKuorW+MTjd/zqRzDc53cIIloN1BEO9X5Ty7veV3VqPMQCL14qaTxPtpG+eX+mi0e6tl+3Yl2zuTqi9Cznlgtdfh+UJ2gzo63p9/ka7zv01PYh6+X658gmnhvkaDOofeGSjlDPcKrqKOsH9ToC2h3UbXOg911zzri7jz/q5Ht9K+XC/1jiRnaBrvurCQBvsAdXER9v9flnfRHW3dU6xIIsDmrjP/2oj2aDb/vQ4WGP3V5QGlfLS1iXZmo2w8Z/PK6dl2Dc5y8SEsx3qWZMhb60I07NYT1vrVc9+O+OZ7Gc+T2a5bLoBjXzBPwn9spPsbBo8Yf1K+xL/7Mp1yN6d6ut8Eujiklj6eUHVbEJ2OajijqEujSBspXdYOaCH/g12soP2OuDOkhfL6iUvO68N7SiZiPB/0yGs/7yG/OzWMtOgn7obCW9q+6IV2GeMpLXvIeRZS1KfDw2nyIvCBO9UFF/YiIroeUOKWxm4hbl+1t+gPWqXuR/o3vu+xX4CM9TwblbcyfmyPfY97HZcq/odf4avR3PH90o6bj+Wt9eg70kvRlmoL+HqhlvDbmrHb6ZWNGHtRluCd/3WBwuiuDeoD7OVXIjxjTrmshjz/MEq7vU6m89z23NcqplvD7UfMFeqAzp0bPwb6xazUK//95p6zBePslKeJg1lOl+hvGu3m/vozfrd6lO7B+T5STlzWyZ7uwbvT9yQr+IfeMT2IhtzcVG7/p7A6Dl7p1j6AesfNTlvaFQj/qO6F//C+/Is/MHR2kvmF1qVAvXjfXUA7rkA76SWVSnRYwwFoll/5txlUFRf73tdIf/Rmer8wP+7WE8anIh1tNnGdAgZRiv0/OF6y/462jXHPzfLIM+++s1Xohfqflhq8kLTy/2Ce3BBVxcWd3ngLX6J4KGj/8AwXqw3hPpOsX+N2+Jn0I/ZlfLk/j86czlbi6bvmMlzjzDxg/ybZ63ct7s06HID7bfx73I+LikEda0qbf4nn96nQZFLDoCQLebvuDbPkc65e2Uybj+XkhrcY5ujBeP8bzAum0y93IRuJSYj7o1DN47p2NSl6RtUc0iH7OruH5iPq+jecz6o+91MOidC/1r9BX+7UG8/J3jrRh3w7I1Qas97fK82KdXaejN+FBrwhxJr0rhf6Zn9N0E9p/w6fj0d6/DnC/x1waov/M+qSccSnro2olj/RUs3+H/OeYjkD7eargk3eyg3ox5v+9KubBa596XQzHYZcY+QOOwSXzlDiXfTXyB8714U3C+MyuBuZPRIXtk7+wD85K0RrMy/YUrcWB+SKOPLcxW/boLPS3yy4txXkbXqyoFxe5tE2W4By9nSLLYJ/ct07T0M6eAp2J8zO0lLgS++1q6U47N57nRTsrdR7GdVFA7yK/foZejd89VCCx+PycYv0W7XyvyvovIyt5n9ldQ4ZH6JEm+QHtJ+bJCownYa0MQBxz2DZFXUD3/mbZh/uicpu0Yr6X5xMPGMpv13swjuu3qIPntqZTL3eHqNyG5x6rV+prA+r0CvwucreSd+v8Wnkcz/s2Rx6HnIrzynzsv8GNWo3/v5sj2jv82utd4qrtOXV8XtRbYTvPxBGU5zMsp5bjPnrVL59g/aYVqAUD4Pv5xo57LqQdaO+1QnkX43cSmS/pGVFL/o6Y3L3KPKDRGYp4VtTRNv7eHpEr8NdGHN1LfUju2mPyUFYc1mj8r3eb1uN5n2Yq9ZxPa5T5Dn+XaTLnO6CD8Jx0E//s9VW7dEIxKF2hX+N8H8qXDjwvrG9N4rpWCHjJdXaHgnfEGlll6kGsPqmo5xPqf5R2sv7ayLwc54zJc7CKA8af8t9jOhT7ZkmKBPD/QxmMO/W6r4M8Z+6CLOkGRfTObTrmTyOXh8LRGPmdUK+Y7GOcIyZ1D+sg6R0dfK7Vpd3YH5fVaQb29xd5fK4zex/9j9atZZwf54UW5olH3t8hn6C9onzage4n2YL6Q86EbP0D65CSYeIFr1dLCfozZzHjHFZakcIvoc82K3hQZIxfwafoXhRH/6k9u5j4Xys+3+h/TzQp8DquVBu77PV//ILdqyWeRDjLpCfOj6xS4hOD9cbfUu2TaMrreuL+9GCr3oj5SsljvN0Sn95O/2C+wfXeVmbqJK0LagzGcX0x8x3t+izm8XqurDR5t1f5BLzmUuDT/vQzpggdTffsIn9AaFCrRPHeDOpIxD37L9SpmM9lNTodv3++VnihzojTG7Efcgrp3wl92aFnYWJCk42/9XSBnsJ+T64kn66e26bV+NwtVugnGtOgqJvrXlxI3JNc6FPUS7E+KWb8XN/oMHF0VeNvz0yl/8t+q5b4HQ33xwsDrNc8QV0da2CNwg7xfNEsiEdGVYSU/tyOPOofo38/ZvblxlrKWW1pVviPnbObzD5ZvsfoQU/v09GQnyeipQ3ypX0B4y7uwznCuF96nuI+c9LyFbhLz65Kqcd+SUo1/umLqgQ8nlJygLhXZ1SdIh5vDeogLsNq9FOvDdV0sF/ackRRN0LvbWTemFjt5Pmx0ytNfGZUjTbiHn4nXuqZJ55FHI9ncyv9b96pIXkG8sy3ReOwLm/u0ln433M1SiIwJ415O/bgCvI7e5PqjF19zh7mMUT33cM8D7c9T65G/+/J0h4Yz7PpJv84p1LBy+09Umlw9WfV89x43qzhqzuwkHwG8nCV/o39PGC3VINAYux8mY12SovIi+KE5QHtn09CjEdZzdmaCD181HSpx/tN5eIQuLvS2D+paeZ/N9QL9pH7UoOx91vaDY7HCujD+Dw6R6C3W+f5mO/o+a5FYF9bZQ3GXv2ijP5RfbhNZ4JQ6Naf5FEWOt8s96N/mRnk43BSq+g3sl5OMPmuedmGh/TXNlkE4pp7lulreF5YXjA+1lCvPKettQYXF1lk+BQuKRTKiQs79SvoSbetJ1+ZE5YbGIcnq5Z6ZkRsiHy/zpx8xketq0M6C8NXw6cvX/kU9Tatobsoz0PvdDLOq28E6G+3/lWgd+F543bLDZiP9Fotwv/6BXQR9JDCYsbnPQP9sgr3xqZkfZKEcxsFfpuosN23DQJr7xz6K+Q7v7YyDy3N8Io0HKA/MXR3O3mtnNdD+izG0VpqeALPLjf+kWfamOdgHfYT5+fcUqLI13Z/rjL5DdcXyCl8vjVXj6Lff8TqPkxc5KfEy9n9Gsx8FlXTXrd8lYyzhU7spX2i11UpcEXW/7J57uSkia/qpgbaNVLYQbyi/b+AtGL/HEyVA5jn76rlUup7O3Q6xjVpp/GPH6yWAXg/uczEr7v5mB/nhNujf+QO5XpZ92frzbjvB20y+vXOKiPve7Uyz9Uq36nXop17M+RJyOmhdSZf6VSK3IbzeGY37X53eLZsxHyE5QTke8uQVrkd/38zbIfivN4Vb3h7F/sZp/f+7jf+zwObtBb9X7HM2MGN4fOF9YtcZO6PN4yd56yqlfWY1/75Cv+w9UqC5MNu7YghvryX3S7M170i2dRxuDebuGuN6lAb7RwI9w//L8xjvNv5oUDAoxgzLGT80ckF2gf/X5lh/POna4Xxvn5Z+jKI4ApmkdfFaahT5EXaN5XLFNwbE1Yp5IXnikry90TvDJk4ekSs9oMcu7uc/n/3qzrBOlpf1tCP685IpR6m/dsUPEBOc67AXnAWl2oz+vnSdsb5og7u0a7Y5/OLaF87Y/26BvZyWL8F/jL0SsjUK5nfau6bXVW6FuO4fLmJg5XnGj3sdUfJn3SeX8Eva/2y0cTZ5yp5bWJWhYhXkPUN2h/z+ly0wt4NdbZrMtbjo0TmI0elhXQozuHmJvY/YsQ+2vVy4x5NJEB6MefBmx/UY5ifwqnMI/Bc20QeY+vRWpPfkVVn6tfl1EkBPr+lVF7HvL1cyHiefbxKnIl4cF+TPy4+g6sfukeZ37y2Vm/C76dV6zLss/GJvO+ct4rJ36nbQ8S7OANz9d/4XWeG8v69vpX5jTrGJxYdy6LcmKGRgjxid1Ee50P/2ySL8IdNCboAr0NW0y6SS//R0+sLBPq/O2SXdKWen0x+A10QUNRnCCvumoH5Tckjj6iV0WDk5aA42v3Wq+tkNl5z01i3xruiRcZhXQuWmH12eR7n22ls1bPw/AHR+hv15Y3Emdu9A4JxOZ2lRj+dkaTgxbMWJ3OczjV1jCu7SYnEFcv1fuYhOSODavji/fIZ7v/2+cwTifywlXEG5+mQ9se0e2OEevZDtYzD2zfXyHG8n12r87h/suhn1OOtuhz2esskKcY9EDfH5KGMKaL/R+e26Hno0IulzDd1z/eaujuNVXIB763dGoEAzgtjFP4kra82/uoVPumPP8yewXil1aWafBX6XTvH7/60Q8cwXlivqNfnfl4g8APKhSHG92R8Lf2WWhYizsq6tdjYBX3S9QN+HzT6V+8g++W5Kch6MN53a0z+0CONlHfudRsNvuGPRDkIOXYmnfwAkReETF7m4HTmLdqTlHpl1Mz9xB1a4Xb/QDvvBk2c9mQueSbtqAYTX76qk/ge65ZU6if233nE6Xi31sl/sa8+Wq/Iw3DTijl+3VLJ/DjPI83kF/KuaxPe+2cXK3gM3O0JMgHPSS1hvTxPYS3xkbKukjhe51K/iXv+0Gbwx9dUUA90Li6Sy3ERjvhe8N7a5mVekvtZmSIfyr7OZ+Kn/24S5Kt4gz7Ds1tcZuTVbYWK+Jr3gWp5A37JLSt5Tq1L/OQzFLtGX8I4R6zWoRAMg5YYPpf2KuYju2+kazfM67gV9EtaQ/KJR/G2VQvrajyVQn3IOyVg5GdmHflp3f3pMgEBtbjPGU93P2shT551vJb6nx3WW+EPkfsbTB7QggzZyQKO8bKGftB0jtc5EzA4wIeSBfg79zEv9QLrhhZhPDEvV5Hf6y7NM/7zLX5zHmKajD74ekCnkCA0zsinTeH7Bufn/uXC+N1YgwO3DqQyP9y6up04L+Brob87ETmKeoBWQrEcY8GodQJ+Rvev7QZPMrBSyduju+j3dDOKGO+TlxrlObRb71fGV77ZavrnL2cekPftKvorVSv1KYz3wG7yiEedDumn1D+XU6+wTpQyDuzuyDF4//wW2pm458jvkZ/M/En3+xxhfHhPDPnUrL99ehAOsWcXSyb0kAkB8knYU2sN7+X4OnP/XlKlA5h4Pk7+i/4Fko1+vjtIvLr1YZWJ53p9tA8ksVYRB3Q/SFT6cT7dQn+I25it72AcVxTSL2CF70/mKf3qM/n43/jkGAw03yQlHiZ5IfGUbvRu5hG63UMyAfN3Q4rQT/lXKuul4HnUu/oul9MYb2eKwXfMrjR4+jv81A+sF3I1CvLt27WMkzkj62Q55Ge/tfQn2uNzmaeq/lryEbiTUmQEDurY5Uav31FIHgHP7z7Wb3EHJ+pRyPsek1lHxgpVyUgmzP2oDhMIoyQG/fRmMC7rPFLDvCb7ynKhvrClkfagvFNNPi03Idv4OSdlcF1Dma3MP/J+V63d8JyxCaxD44lp1RcBVC2cI/BzuBM36QQsyLSp5t7oV2PijJVZJn58a7JAXw3rp7IA/ubRX8nPmK/7UiSfRHs/Gf67YWF7Gg5dewT1FL0sYHikBrUq9cDvk+U5tHtuAdfR2VYh52I8LU0KHi7PmUqeM7vAr8uh73yQJflYR2e1jIbcuCFRTT53UJ/nOYkzuKE/8wW4bGdpkPz29hU5Ogj78uACzUU/K9MZB7Deq5IUErNu0Xr8P2mjMl/v82rNwcDXZZj7q3aN8LxmlzDPyf622uBK388x++06VfgfYceR/+O8TD0b/WjN17fwPqyf1UGApG6Tq/G7jcXiYPyhXOaP2++UKvKs3Yg0JZ9c7lYhzuTNoKyAn6x2qlgjoRA/RLnntmVTz5KVAfFxH+6WNZTzWcS5eL+t0mHY1wPiNZJAjC0C+0jrKqUvxjvKq/Xkn85W8Lu4AzP0a8q78P2PeZ6eI9no36IsacE69PHpV+j/hTtkAJ5TlSuP4Z69slFWoZ0E1dtxcR4bLdRzYgoUfgCnpFJCKOwc9Z4kQ+HZHsN9b/cN6ByMc1aCVGPdt+SZuPElNfIV+te7SOeRCHapXkrewi28B2Rwo9A/W7hG/g199tsU9s++MKCRaK+xTO7E665EgVxzHq5hfNYdV6+PYpwrU/UazMvVOYxXWuU+OYn40YZoPTkZ8/Klid8XFCv0MKep3OAAm7JkBp5/u495Au7koLFP2jbJXPotl5On0pnVYnDL12brSfSv63rm2bmjqhX1aa1vyiQR4+mzRafg+xHrhH74mxr1Jjz3QK7ejXkObaWdIc/4JBmB415zNYT//Sve2EHeXToT37sBScU6Tc6UXPQ3ucTk96+pJN8b+BUiIC8jZ9HfLj9WkvfI+1uNqT/1fDHxt8ifh5/duSxH9rIQ4wIZg+ecjFOb/DsljC9Z++LlfLR7qIx2q35TI51Yr72qw0DMWjFWWbgjegFxx3Jeo7wOIOS0H/R/WLcn0shv4z5Tp4/vwcZ6UV8jEetCjcD3vVPMeZgQPu+Y118Kzf0/MY33vOyuMriGW/LkAXw+KlPuwbr+uE2RF6T963jurdhC5pNbzVUCv53XV21wbldukE2Yx7Z4BS+y1AflEoxvX5kepB5QrISXLwroSShGHUvNOX2/Qkrx/3MzxA/B9vViBS+JlZXOuLMV72Pc09nUauY7eirtDmt4rlAPk3ziRSSmXq7BcyqTiCO3picxr8fu0cx8E/dEvN4Lg2hSrNRgnscWG//77fn6CfrpLdbTK/GgT02c6JFqQTzZubpc3kA/Pyg2+uk75ToN52pUoRylnZMlT2M9nmxkHob3lF+vgv168QwdiuePKDVx7EtL5Qms+/B0nYh5nRfH+L77r0rdh/36UowQ75eZI7Q/dhXLZ/j/wfD5x3k9s0DJx3Bxtok79WiR29FOWYzuwP8P7mQemb2z0vhT/CViwV9w7gZhnkZEofEjPF2tyGd1a9N1HgLip2fTT2F9FZQoBGDsSL0d++b+eXoV44DKeJlTauL21nNFgvpV8tg/+IyHyvR2nNfuqTIa52vOQoPDLqsW+IHtRYX6BuZ3XFgtxOvNOYo8Hev6UnkU47woX87HfPbNER/6tanY2PNzEkwe7MEs4kacafVCv8gdyfok1mP6HMnEfJ5JVeBnrEuqJWIyHviq0QdmJcplWI/vgjoN83PXWknFPotNoPxHvtiLjPdnaTLzBBN0N9r9LZF857qsWjbgff0ucfG/nknM33a3Fhi+qbCeThz+yWzmu+uYWuPH9FbRT24tWafkEYnNNffhkBK5A/09f7e5Hz7N1ZF43Vhg8H9HUwU8MeJUGn6ifQFZif0ZPv8VWMdvN8l/Mc+fZhre9eeb5FoC+XdoAb6v3k6+OXdlmcI+1nN9ko37KTVWwF/vrM2RPExPTa1egmUel6fv4H9RG6Ur1mFJubyG+FbPOXoA5/jEVnUARLv1R/0G7Y2uluPo569FjNuo+ORitLekTGm3D0yT3/GankieEc8DQfIvukPylHnYBZv0IsivDUuY9+f8WS0kZn8qTWbi9bFk+p3tmRW0l62IXUa/H2X8Ubq3XtBvtzpFU2Cg7ftJovm7GIMHvq9a7mRhIcfkfcxeLfPxnGfK9X68nxwjd/D35bTn7CHlMooFrTdoMfNpVhPP4QwrNHzfThP5Aq0n0umncWoLDN70qyxTryS5hrhz97p4QR6wTPXTH+52bTD41JE5ei3xNnH6Fv2U+dIf+7D7t4Zv/8YU/RzztWaNor6iXZZr6j89HDQ4pbmV5GGw/lxK/LE7xE971A4VmzpdvdsNH4mdR7yg+y+lnee9OUh71L66Qh7Bfgh6FXLE9cQaHsoP6tTLezGb8QPnwmwxeTfFMoJ68wrT7w/iic9zJc3YVd1qiR+w83zkw3TvDhi+i6nZ9A869wQY37Hyt5L3xF3dSL4A4GfpBzu2i/hn73V+M/7/pslZmP+UDeQvdqNU83EOJZvxNOvlOCHebqRPyBf5W7lMwPkZkqyF0Hc2LhHEt50fs8m/4kQ1GTtzyRrmPVsTtpNn1X6xTJHv4awslAi8nptr8JnLCw3vQLnP1BcamK6buX9TqG5a/f3Sj3pasjyP501aJWfBEL5/iqLOqeb65F78/niRrOc9UC6niTPKYp6AdWq1fEZ9OFOAR5E//fI95Z8q8yX/laXkv/14DeOp1l2F5DnxrPAJ/YWdmYa36I71Zh3uXsj6PXp3jbAe541NQnzK2njDQ3dUpR7tTdtIvLC3pl4upn0ST74He32u4Zv82G/8IENihTiAkgSZhfWfpLIFz3swWx9APxfmKeLXTjCfcTHJrCXvg+zwk4fKfqhYrsK8JM6nO8/6ttrwxHb1EYdtL2ihP8p6vpx+fWtRnJSifwnbWU8G8YopsDOWbtPp+Hz+PAVfp9vFb/Kn34ijHuRMyxfGPT8plTewP85eYvI4u2UL9ap9OcTZOk4z+cys0dGm7lJsPvNKgQfEcPVYQMYRn7ja+AWfLJJfGQc1+cFu2Wojjx7Zybih80uA+o2bkqLIl3fb0oye699Mf4gdESRfgXNHhalzsNUnN6O9I0XGfr1nlwxHf/ZlCN5ag6rID2vfn2X4zr9P/AevqKY+wi2lhifhcJJYkOuzJ5l41ZBsNYVUJ8o6fD+41OCm20rNPh+dolXo37IU5X16XZLgmpCtASlB/2IKGbdwp8bKZvT/5gzmwVhn76IeIRdWUk5qiV/WMD6doJ10GNq6CvN1wWbyz+nPfvkf1vvPJdKA/5+3hvw87nnZugm/O7KV/MnOS8WG3+e13XKliXNoE17fTzH42acCxJPIniDPtzW8RHpDb/hwC/2NVt9UyjXdUWV41JZWG79BnyrDp/RzjgLnbM1Nob/DeiaTcl0qamQB5MmLMQpck3VFnI7GPdZjLeW1ta3U+O8WlZNf0Y7PlU3oV+8kg4cJ6wvwSzg9yrif9FidMJ/u/t3iMK82y9x/WakCO12++CdP7Kk8gy+5ooTzbl2QZfy18X7D3/Jquan/sLhBTmD/3u7VfliPd2NlFjbC27Hc796qapmHBspXM3/drYg3fPsVPpMfdkMS87qcsH1Lf32UT75lPHSxDsE5+m4ucbHWbbmyEN9X1wnww07vbPIW2Y/nMh/PnZli6l/8FDRx5SezWHfHPa/S8JR9GlD6QVasJg+sO34l82mcLqXMI3PbE4mvcyaqwQsMyzX74Nkk2sHOyWLasVaRV+CPdz9WJa5uyzq9BucrOUu+IJ65VNbBDmicR/4F99MNWorxj9tBP7cVvm8h76zPiiQZ/UlOJm+C+690HQeH0OgvDG/m7DLyZTlhfelRtNtljZKXvnm7Uj/8cBfrWNqDiqUnPq/faXg3z0tV4kJ/y2K+tvvoTkXeutW70sTlvs+TY/j91/HSgXYOhMfNfvqo/zhza4w/4t6gkdcf5ckC1mvZoWPxvPY81sN0Pyrlfe61/EJcmieb/nj7fNVx0L/2bTd8jzfmkI/Z2lJI/lX3/NXaDf34Mpf8HM6bZdQvvGubWSdY+9SaeONFu4xd1qWAPFNukc/wlTkhww99Xrz8Sr0zUf7C72PTyG9ujyknL48zq5BxW+f5QmNvfpOoAxi4mW7y+j7wU+47K2pNPvFTOeRXcd1U1q9xL97BfFrvsBrDq5JXxvwDudhPfIg7LNXkmT6Sa+q/JBWTn8dZ3mB4jN+NM/bazK1Cv8XMhcyjdW8N3w/ob02KkXepBUYv/tanQfRza5qxx2oTiH9zZxUZvM1T+bod8zU/z+DlZmxjnSN3f5nBHZ8oF+LwqzIlBR1u3cw8KHxO/1UvEyd3TlWT98qdXaDTsS+jttBPadXtZr00zy4/4zXWdzkKukp7eq7B+V/g0+7w2w1baPzkz+UZv9DyGOrz7oAUI+99OYzjOef4DV/ZiWpBfM3xZps6pxM3yHnEBaebPAEr0eiDzTnETVrD1whxmktSdAFeT6YYvaOiUJ7mvswxeSz7VVDv1+qSqAvxvyNeKcXvny039Vtn+wV+YOuoV+hXG5OoT9Gh/JEIz1e5AA/p3FQuIfgxj9nGPz2oTFvQ3qUZRj8s2s1zIC/UC3k5Pog3eQ25xWZ/e/PMfX1Zo9FTb6wz+tHXSv4B904v+RSsq0xdLPfHauP3/jpJFkB+bJijWyHPn95s+HSv2C7vor051eY+b6+QyTw3u0x+0fjvDF+bVcF8Nc/kOsMjvtZHHk83LVMGYCErJjEv1v6jgjx0cmsledLcH6oF+YbuwR1azbyizeS1sF7ysl96fb3QTp2fJp+iHw8UyGV44NHVrB8t7weNvfifFOrB9iXlchlePylmPqT7wkqZjXaf22F4OV8oNzwF161TyBfr73jWAbWadjJuY0+q4bmyVlczn8p+ocbIqbQc8ora3SrMet+u5G3zOIbHw7bL9BALvS/iufc+F9RroF9ULDP6zZjdzEdw23MMr/N7WSaef1Eu8T5Oz4DZjyPSDR47O5v8t+70FOIcPF9UmTh8ICSDeT9mmjraJTkmjnxFjZ7CwegxVz5j4us0TSXOYJ2pB3d7gOfGvqJeX4cgPz1bymkXRlPP0zEB1kdyLsxlPNF5QllHwR28k3VsnIH1Qrd1VKHU4flXJxu/4RMx3LdWQ6mpH/CxT+IwD6Vrua+t1gz9DhfMzWuEeannxlGuOp9UGT9MzFJZAH/RzQuljfp6Mu89mV5NfjI3K2Ds/1vyyT9m3aG6iIWh1ht8X58M7nvpWy1PoINnrZcdaG/6dpmOez96lvGrXVBv9LXEoNF/Ov0mD6DKKzBnreGlnF/P83UGz/JNhQB+i/yj7gw8DmO8336t3Nj5jwQMr+p3QalnovdSY3+Ni9UHMa//zeC62R9VG966/aWmzoUvW4j7iU5gvqOzP8vwcaVXmnPdHJQ7oVhPnyUTWOjua4OPGW70cOuvAPnarff8Jl87bK+VoZ33s01d3AGtxt/7ZIXhUzi/WbrwvvAp9HC3OY+8RO46JW7M81LQ6MOZlSZPdkOFvonXpID2p3/Ya+L988tlLRLwliwnf637yHaJgcC8c56JW/6nkfmQnl4hkyf0XJB5cZ63auT/MB+XrmW8wfNzk8F7/ZinSxg3XUleSI1v1Lux74rLdCOeOztFf6b9lKeF2D8/pJr8hvo68lHZ5xRILuRAT5Uy2Lu/N8uF2OA/J5jze12C/Iz2z0+jPusdHKDdbT8TkEbsk3u9ynyaHYXKeqq9MpV4o/q1xNO6/nTDP7CzXKlIbJghz9E/mck6JW6PBvLQ2N3yZCZfi+Q1nvdtrIfgbfMJYOP2jUHjL702RYDrsu6PM3wuDydqPN4/lGhw9st94jJPZIdWEq+RKNAPnMcLiAPttSlEPmY3pcrwYr/QaPzuZ6mMx3P+ypEUvLYFiHvz/ByWY+jn/QFZhHZvnqfk7x+6TYCnsifnyF/4/zVFsg6fz/fKZvSndL2Sx3tzueFrejJAXiz3y3q5HO87SqUe8/pAiuHfXlUmyHf3jqqSwXh9v1GS4e/sPkW/wT4et1QvhSL93iLWOfHs8VPv9m6pFOSh2LWFEoP44OmVrE9on1C5Ds8/U8F8eXtQjXRCnk2NMXWULZWn6DeLEwftPFIpv+Me+jhNVrKg7jbpi/1SvUFT0M4XeUI+x/D+RR6855KA1FLerNY2FpbdLE0YT30y85A919RLHPZ57jwNYj81JEsP7MOdfn0PeMdpc2UmXiOXyHQWYJ9Ke9C5uVDBU6V2gPkE9sRs6YP5WZNkeCneKhDm6R37XlnHKCKL+qpnhp/18rzzfYwr2vf5BfxvztZCzQVx39HJcggXXdsOfQDt9dktxPMOLNW9kGvxVRqN8Wam643cx1nER3mGByQb7aSrsj5Z5BY5H99b8eQjtM9uMn701UHBhW3fmcO8GOvFBLUQII76UI9gPw/ezH1nr8oW5mVXZupynJ/sjTqDfsoCxmnt/Cry5rpDkomjd9+skBH068YwX9Mb/p51pP8KCvCp9vRSOQSDKHqGzLwBA1mofXHRyCyDs0z3S3/I1Zy1MoN4nk0GB3BOQKm3dKsyfAq/ZRue7bg2w/+Vlm14gUbWkHcS8XroF94jLQbv8XiLXIT9lBHDugr27blSAMeNfyvxjvbeMtmEC2HZBvIOWhX56sKRuXqNdGKfvLCW/nbvDc0yG+O8L9fwWS8qE/LkzcmWQ8T1N5Nvx1MeEvCh21PKpBO//7BcNgKH1n+ZIj/IHhEUEsVcvN3gRwYreUCt2WWm3t2qrQZHr7ncn/aKCjmXeT0JcoyExiP1ZpyHGV76H+zcGpmD531eTv3Ue7dPmrEO1fl6If73fqYI9u9Ny4wfYmCR3IzvC/PI6+H8ma1zIO9uXSWp3G9F0hXnYKpXxuI5t66TePTPk6QZvxv5ugy/O/IPr3bYrj8b7bXm60H8rjVHFfJnQoIGsZ43bZHXEQBeHE0/opOaoxb8HfvWqmIfD9tCfmO7JCjgUXCLVb44Y87RpXjtt0aA73V/KDR8reHzHAGCvbgvdS7ORXuWgqfOGV+gHsbrMskP63b7x/96d6laGbz4iDOTRw0u3lvUaORbWY6cj+e31csvGFfCaiGfeY3f6BsXllIOed+tkkaMf/JWuRP6yJdbdQael5/BfDI7vUxewXMXxkkQv7tyJ+9F77EqZZ5JeJ+Rb+ahNaxnE70sZPgX2pNMfaU1fvKGWPdmyL34/Yomg3uYEjR8wF8mCOP7MVs1gPUZmWDw2o9n8h72DvBLGr4vTdJNjLtlm7jytWtlLvbltyFTBygUlhP4/sEy8eB9eS7rNbndgsbev6NFJuF9cqHh3Z9eJOdAv/s1w+TXjsiV8zneXKNXXZgha7CeHWs1BftgVJwOxn5cX8a4gme0z/DwqY9xN7c2Xf7G98cLOL+e5GpTv2xUkHxx7t6gDGAh7Qwdi3Ev3SlzGa9NJX+q/X1Q9mEiE+bJHJyjnguF+UHB9cq6jj9VCOM/Y/ON379XEfO8rIvzFeN2H9kow7Av58eafo3JIf7EuSTL4LWG+vQYAC6v/SDPMd69nXLG+22lqcsye4n0xr48kci6Im7fBMMzOTto6nM9XyUWCN6sflpEvGms8Wd4F+sE+g1yjD42Tpn/IbV+hV/X0z3AeubeyFrjx59aYfzpmTnEaztPFJh6H+vLWV/JbWsyeMzLAnIL/heoJp7GujtZ/sZ4+8Xpkn/y0ckneipB/g/dmrdJyXN4mcl3kTcaNBrtPeElX4X1aYlCPHqG+g3+el2QuHHJqRHF9z2TyD8fPXgP+dHsJD/rC8slflmOdqcUGjt0bsDUF7SrhY7fJT+TL9r9PY84T+cG5bjtYbkUh97w82C/2O1lRj+6sMzYQ0uSGXe0j7czH8YK3wPQa70dDaau9Lp8AS+kd3A14xLuDy3k7/auD1IPd17wmTzqUq/uQrtVq40/5+Yc+fofvEwy/ePpAn5H9/ZUyiP36QB55aywnP+T57GWvLXWwzmG5/T6DBOfTPYLcJueliraFfJTrcTAsafz9EEsUGgx6zy598RJL7Q7s4T1E9zCXDmG/RX1lczgPlnAOgzuxHTGJ7wLK+k/tHf4ZAjkyd4fZB7rfMyXo+jnd+nk43LfL5STeL9jhpzB638SNYIO0xji8Z3xWeSddXvkGPznOWnyIXAXU9X45/+bpgH6seIEvF324ix5nflT0eRxsrIKdRZeu4b3K87l4Dji8txeOWZ++2fpqxjnnC+Iy7N65xlc3JIg/VpWcp6pJ3lHjnyIezhnuSKv1b3ba/TtyyskCf0elSbrIdc2zCOuX/+o1AjM57sBXUBFcaqAV9a5LtfgUN5fw3wL2dRk8KDnlMorWM+HUlhn157czPq61qzd5MHxvhJknpFzfpaxC98Jcf2stVVGzx+2TA6iH8d3ax9MfJIjc9HwVT8yn8s6uYH1OLzBau2POOmSaZwH+0GfIh5rT2s2/NYlsQo9z+1RI6Ox7o+tYz0pb2kr43reQ1U8F85TtfTHA+8Cf5H7QYrpz5os4wf8d7HIenTsRjlhcSJ1PH53ScDU+U2oMjzWP6aS79kurpMYzO/e2fSnentW0c/rXBww+2pLC3GA0lQp5Pv5Ld7EkU7nMc/YfTKP/lv71lLphgl6dI2JxyTmsf6DW51Gvmf3+RTaO+7ASoNbyF8n5AOpUdYnt+oyDS/frbWGLyailvaH+0a8rOT4Nssn5HlabvyVEwNGjm3eJSN4YY5RG+u0KFufoV97qiah/Y5sg6fIyJIHMbDEzSZP8Yk8vRHNXZRt9C2r1OThDQ/raeQH/loZZ9ieYvI77phr+Ag2qTB+MWa7MD/kcIJGop2sDIX/116WxfvJfiyf9buAmw7h+TN26+Nozxdn/KWtcXIDzk9zkjDubK0lv4izuMDkRdwQIA+PtSCV/gVr5ErDh9MnnnLUO7iS6pL1Z5JsQntZm8m34omtkQno1+gJrF/tfp5Be8H9aK666N+GCubVuvvT5CeMs+s6+hdkfEB/wgHI2iSnGKAz9WfcZeXMF3AWlRG35banmvkfUcjz0uubkPFHv5NDHKf8FJCJ+N3GNKYb2j18Bnf/Q5a8hv79X0CYz/VFijq4MDbMNPVlBhXow/h+Q0C+w/fz4smz6TqFRn9f4iNvmvfGevoFnBkFxh8zLCQ9IF8GJciLeN6EcpNPN72COGb1VsktmP8HS8iLYl2+xuSnvqUmT89V+rPdO3YS3+3uzGZdSzuyhLh0t2+ejINce24p/VbR2SHeS05xsYlb9S+QH7CvjiST19dbXsV6M9bNdVJJOZgkzJ+/YTfzPazkHUr9uyJLpkOfiVUpwf8/XCNZ5DNPMuvcK87wMRfk0U/jXJZrcF43ZBh/VdIyw3d+Ry75E63L/bRf7IH55nxenMj8HufnfH0Z6zF+M/kVID+b8b4oQxKwT4Kx5FuzAznq8L7YxLoW7s4Ekzc1Ik9+x+er1+pyjMe3Qf8N++bfaxU/cyVfzuAgbl1g6tNkb2P9THdZPnE51m/JsgTjK90hX2AealPM/ZRepLS/79xqxjk20dT5/tRv8kq2zDV1FBZ/xzxId3i5ySf/O4N10d3/rtW3sE97xhn76elKHYcD0XUV65K4q7JMvvBz1dKAc3Y6nrhcqzzd8GHtyDFxn+FBwz+Wlmn29bJC8iW6tQWMG7k7dshGDHTubtYzQzyVcarPi3Q07pde/yNfrfdwkDB7b2ONyaNZtpN1LaUsQH+HO73Q1LUf22DwumNL5BG8rmxmnqN1RhmHtQ4kyqeYl/Wx4sX/2/ys9+J8pjIHG3LQAu3EOY6r0GNYv3lrDH/3zniTx5EYMHVnavMJl7EGlMt5FCCOqU/yoalrZs/xm/rgjRW8Z61DyaxfYaeV0x72nl9tcM63pxv8sWeGyaMvSdMgNsyt05X1rV/Olz44aDfGiMOJuYk8T+6uHGXeyjw/8+6dawsYR7CvDsq97Hcc61PYE4uJd3R6lhneuMU+s77jClivy/opURlHXBtHvc8NpJq6KT8UyHCsa81ChT/LjcjTR9Hukq0aA7s5YrTJ53mkSNZjnSZu0D74f78tjAdYow1PvnuwhPe0M1FZn9hdl8b6Eu6NXuLOreytchr77OoM1tOyX84V6sdHY8iPYL+imoj/Xab0W7o3ZUgM5MWxiXICn7ftIj+md1KNbiPucDPrw1vv5BteyvsLDO/XTp+ynnxjMv3L9mt5xBXLjFrqx9aX8UZPvyvD1Iu+Ww1O7bEiQV0Da3ge67xZz6Sb+gVflRIfbr+dx+e4DaXkj3L65AnyT+2uZdoV53ZANO8H77p6068tVXIb/F1vLVLGwdrqZB7G+2oSce7esN7OuvBXpJu6c51VEodxvZMho+lQfMXEhcuSFXn21udh/QA/LF1Cf7jVe52Jr31eQ94W65ZEGYT5vjtFGed5pUmOU59KJP+282GZibu9EsN6ETKlRZDPI+8GxeV5LZNF8AsNmWbiEJfnmDh7urGX7EMFJu/9s3gzvl07lbjhIzkKcWvND8qn2DdjYk38LSKLdTrcmlzDyzopIKj74FQUse6Q569qgzO9IFs+w7g3bpcsvCakGLzZoCJh/vt6Nflnj+7UAF4X5yvtjpd2kwcceEri8EakG3nsydUQ5NdVk5UPDu9r6qO/V0oh7a80QXeB0z2F3+9JNHrzoiwBH4uzL19m8dzHmX33QyL52K0sw0vq3rFWwZPkLkw3OPr4RP0d78P3POr02G6xsh7NLpVO6rUrTZzk4Q2C/W1fUqHFmMdP18p50Lc800x9sQv8koj1WRyjH2Fc2zcq/N3u2xnkVXf7FJh6XK+lS18W9HjJ2HOxRRpFQglbL4a8K5xrcMERu1lPyBpeYOy5N3Yp8oE8n1Yy/u58UmzwAo/EK/gprIwUE7f4V6VSyr1TzHx29+y54sH7s6sMDnN9suE73pPEMLj7+XbD0zrATx4Zd+8MeQTPq4w3euq4CvLy25fkiwE2PkM8uR1VIuA9s5eXKutOjIiTeCP2FPFKa1mdOL3Q4ZcMHqNrhqlrc7SQ9afA90A7bOo2o8+/45MZmNcu6eTXt35LlVPYaN+tYJ63lVgps7zh979N1iW0D7fKXTif16Trr5jv+wJyH/bNgGyTJ/x7gdyJ++F4tk6kfE4zeTSP76Q9oC3h/Qx5nTxVBiJhb8B88rO7q1Qvwz1zjk+ewrp/nikx2AeXqxyFQCpL12N4zsdxchVes3fLtYxzlEoaADUF0Uo8+GvbdD427vdekzd6pEjex++b4+QlBFxCC2U99J7OPL0J369Pk0Q876ZEIS/W14UyCYDGo19od1zQPefqaSS8RnxjeK9XlzPO53ySK6k4J2E9hPVfslTvgX1w9zKth1779xpZgO97rGF9ee86n9J/FJ+n5NevLVbUV3EWVMgw/G/pZu15hZGH7+N3L5XoNsxfW4nJw/g+Qe4gHrFU4mEYvrFBn4EC2rFCUnChHNrEvElraJY4Q2GQDmDetX11viK+D/leRx74OPmbge9EnUQi22+Nf/d0jb5PPqsYU7/hcLLBj10blC2Yz4kZmo35eyqWdaRt8Rm+27crZSL+d9YGuQn9vDVbwDPnWeDTIzhXJ+PlnV/M/fcenv9WhclT35etH2H9318lO/G8B/MVcsnpUymf4Dn9V8o+rNv7KfIs9tPfxco4cEKOXI/7bcZGU39jeKEEyQeerf3p543Tl9De84X6MnmCioRpzDVJWoh990MM7Sg7q0pH4ft7ysXC/95bR74na2GN9MX05SeRr8iJLJbX0Z87N8uPZ8E9UiMb8fm7hdIVBWTumSNn42L6fKNuQH+HZsgqrOtzWWLjfju1Vshf8luWHiGfZZqm05+dwfoa4NPOx+cHM/UE2uk5RzE/9i1+BY7MSayWCWj3s10yjvUESmUCcWopegQ8a8dUTqM/32YRr+JUBmQe9t8jafIl7JuqNboZAiB6ib6K//+SLLejfwNzJB3navUG9WF+7ivQXpADI3ZqDN6/sVPvx3Pnp5s6Up/k6DAozj/NUfKb12XqeK5/uXRgnOVbpTcVrpnGDhhaodPwf2+CdIeg673D4KfmlcpP9Oul6MdoZ1Kc4Wc5kKMnMY6WfIkAkMX7ln6JfXP+Wt1FnGeF/oh27touXYE7Of2jfI9xLM+SKzG/owr0Qcil/8XqeWivJodxH6dvMetzufcmaynW+cW1yjTucr9+QX6sTDkPibYtH2sz3r+TYvj1r/FpMuRey1STB/y8ahP6N6hcJqH/16frSZzDPmvVwvdnlSnuY+fsMrFiEfE+T25Gf1/OJK+bN3z+fsc5idosQcipEyt0Kfz6h33yG8b3/E49CYPbmcT4qDs5X4ehvSH58g7aKV4nY7Cus3YK81EvL9RdaO/RWHkb69i+Rpl/WJTF+8Oela8rsP7fbFLy511QoRdhv2SXy0g4Lneu1u44P9epwUv19OsWjO+WUjmAdsamGb0/p1oG4/f/WaMjEW/cGi1DSDz1gVxC/3QZ/XLW7VnyEtZr4TZl/bd383UKgfErpRaFLD0f6cvXhd/nRksr+jfKpyE4am6dqp/h+SNzWd9K0nzyEuRuwVy9EOuxP14eZN5DlsFjd68weZZfZ8kZ9PeCfOOHu1x1DoCORydqd4z7/plmv0/Pl97AReaE7RbMU16K4U+pytev0H7ObnFgeF01Te7BfPwYTx5X+54KPQv3XcxSmQPgTOR4BW+vc0Gh/IB9W7NDV0C+3xenuzC/rflm/1yxS0qxvuN/0p3YH79uVNY/fSCofTGuHsuNH3Kdaj7Gc3OBwfn0KdSN6EftZIminyrP1B94sFIIWL45RQ6i/bQkg38bpPoM7Izrt8s5GOctybIS32+IY51y98oCnYlxflhOPJDnbL/mQB7HpMga/D+2UANYry5b9Qa8/7NOt+M5RfnEp1thvRE8E9ZvlXIHvn8lV69H+7leU+9s2lriUjQsr1cSL6PyIcb9wSalfrQiV5egf2G77CQJaIaKQ6D+Q7R/PamV+n84jxmp5AF1ry5jPqbza5mM5f4pMPdR8gbGeez7fNTvZFSVsd+akqmXOjsq5Cmcn2nJ2oP4gXgBD7k1cDfnxdlWKIPIw7OG+TVuea7B1zb7dT1+33eXvEW/far+ifN1SxztYmtwlbHn+/yD174z0fDGzKs0dbe3JbJel1WVzjwdq20z7y/r80ryR1g9SmQbzu2pWGF++kCvRiEgErYL57Du1lo5Q561lQJcrX1HvsFtvZpn6pJXlutJtHPqn/onVyapQ797DONDHm+lqX/0XrZ53vVrmHdoxRSb/ryQYXjcDifIVZDnG6bIKOJdSw2O7aZkwzM6MZ55XXZxtsGXPBsvEXidsk3eh53tjjP4r8UlrDfpvp6k7RbnxdSxzs9h/SX3S2U9VzeQZOzGbD/99PaJbPmWQMgYSWQeW9hOQb/Xluoc+n+WiMV8oXiTF3NOicEHfrJTyxAI77FEUZ/U7Zevm7DezQUyDs+dGyetuM+DW4ircd/K0wjEi72zWY8V8oP+tS/STD3lPdnKde6RYPgvwvKa8YFw/6BXuyMTtJqBum8V4X31VCnrJvbdTHvYjUnSIXj+4ApBvqUzp0D7Q38ZsYL4XPsFpX2gvkpT961ioXTg/yvjBHXA3EuKdDv216BUw6PwS4LMNHFl8/1bqToG99d/N+nZmOf6ZK1C/5areP8wcvxKfH4mQ5m3VBjWX9D+mDQZQpzxOu2K90W7iX/Uz/xKwHzfCYz/OJql4KewXvfz/LvFOzUW+3P4eqnC+icV/j9LVx5g5fiFP21CFJItjLWQyi6iQyEVUlGSSkUhKVJJdb827TXNVDPNTLPv65256+znrrMvTYsQ9bOGEIWQvt99zumvO3O/777f+73rec95zvOwQ/qnRcJexi8VdLHgz8s17zDSfpKHkJHKpjgs72XYHYavnF5D/bbt4alo3+U+5a24qYnnSr96VFd4mIcX477EDOXhTTygPGKNGRofPlrMWRg3w9rpFsE5V/EoId5bRvA3WUdKWCq2rIkQl7DOc9KXaK//UgUnMuyHdu4Cu7BHOg3FujNpFQle+l2/6j9G5tdN0n61Erezopolj8r2VYhixN4p4FK890m7xjfCbSxxu5F+teMfiVZ8pz+sPEZmNU/A8y/KYByXrPfK+KisnzX0P9z3Z57qe6306Ptu7+CbMF7/yVIeSG8Rv4H7v8uhKFw/+wnHy76ySfPb/wgLHxM59inPcChP+Xx6FGv+Y++A4nnamoQP0HouQDIe7F7h/TA+cXMvPP/nUm4TnG+2+v+bI/spPj1VLLxZkX0L/N3WG3t5KvqzzkUyL2b5uQYH7ImbWOIvnT/hKSg/wUmrRa8jh6/EPLiyXfvjpyoei3Y6kir8WUZqUPW1rCa1Z/aVUinsgfiVgqs0rm5kQwJi/UnygJ/eobjLpHLxH5u/BXgU2uORKtFVt+4Jc7vY/zWi72S9XMRjsT4sTpL1adjovbwI82tXFkG3zehbwCMwft1Fmoc0YS93k/hCuqyrZpFP+bmzGhTP8IKL89CfrgLhx0f8A3mpZnU9XYjnPpxDu/E+yXWi92DrEeTH4IB/O4mvgrmXuphcqH8wTDskz2Wn+klyA5IPAb22eJSfkqnn8poangF7Ofdj9bflHmQRUsjZxqLf+HNA480LQ+ofvLuFDZw3pm/VeEVeG49E/Wbso7NoxqNbaTo+b/SS6BxsbOJHMd7yc3UejCuVvE6zJEzPi3/YLvoJthtCwhdkDW8VPl3wcoif6lk7R8m+kcTb0B5j93MqApPT36N/0B6hWs7EZ/9K5Zu6dy/3Bn7aY4qf3vyiRfTRjLXtNE3wrrn8N+ZnrzzRZ7Bd08Tix0sNCy7cGFojebZGDQve3jifWfDbVV7Nc15TxoL/vMxHgxEvPH8r9cN77AmL7hs9so/vE4f6Zhb91RllLPP0VS/B7DSntvNB4fuIFT0bc2tQ8vEj+5DqRR1N58vwPr0SKEriJtUsuIBnQ1qvk+U0GA7r6fOFR8acXs9f48XjXDwT4+5MGU+Rc7+d/hF8aj0LLmadX/J+h83pYPDnmQvqaCzum79e/HRGVJ76Z7a0cxX8AOdv4iD6sT2VoXNsDqtX3PupUi5Df7zuZeCqzX8C/DPa9Ss35eA916TwjVjY3i7W9feeDh6N+Xh/nuaNdanlu3B/vEPz9fa1sOT/vFrEot/1W4PO264N1Bf1m5XHgqf82KF8it0P6PnicjtNxQY5eBOL/unVLHE3c18d34H15mGn8uzPCWocPsGn9T+cp37A91l0xIw5+3kr/v88T+PPm8uFD8TqUSb8m7VTOji1u67/Ei/pXKPx3BsaJP/QmMXsw/P+zRFdZmv+XuEbMpeGqBTlzN6pbrNr7YJPotK9PA7tNzOVP8L3FzNjnzH/DUp+l/FukIVv4mev6oytaVP7ZWlQ/LlG9HbC/m90L5f8NzOlRfVmt32s+b2/rlX/3qBq0SU2vi0XfQ1rrl+mtTWuUfzJxr+l9CrKmVLFD6I/skuEZ9D89RDDfW1lOWkl7ptcKnlt5r52Ej7W6Eq+CO1f4KT18FsGo5Vfq8d+ydsxhodJ8BrPF7DYR9lu1ccJe1jiR9YezQ+6vEr86rWrOvgdfD2jTfOYdu5jA7+b4RJ/P9nb+TbY84+oHcUzla+LzHaKRjve7SDRC763iXBONYaWCv7aej6GH5U8lTSS/K5Xy0l4pJdsYsnPaW0VXSPjZAs3oH4b7NxJ1tdc8UNZh30s6SYzDwrdse0aH+/D+13XqLyZOUHRYza6hbgc4/vreI3zxTTwKnzfg6kCAdbUBcLjYH1t1zh1egd3x//VNVyN531ZyA2o16wSze95oUl5qvY1C18FhzuUR+SHKonfmgFmh+AHHTK++ZMDPBgFT0ijTujHRXm8BuXeVa76U7PqWPC0Z73Cg2oOqRf73GxmyQ8xYtyiT2VZlarXFjqg8a3hacITagQq+XY5b+0QHk9u3svxuD6lRnjwjG+aWHiLzjZo/V/082kE4I68J/wH/PNe0a827g9TEfajy/eQ6CtE+5X3aWON6nvsTFV/eFIpi45MTiWNlgSKXG5Ae/ytcUyK7IeCR/Km0mGUc5mPd8Beztmq+e8PHOLu8F/Gr5a8LGMei54ZL+tQnbP5RbwPdtngxZqnco1X9LusmY2ad7s3QLME+GrSXbi/Miz6FcblDh6F+pTl8yB8PpEv+FrzljCLDpmTlT/yk71ciu/7BEjyra5axYtw/4Ai0RsxVwRZ8n37ZNEVeO+tbnoAz3krW/iYjTnVku8HvsinxY8TYhPPn58oeEyj3Ss8XbbGoOqwLI/Ya9iHZm/hyViv+2ZwuvBslkgekzmzXnk7+7lEj8bwOBi8IOa8IF2L7+9yK65qRFh55TcFlWf5tmoWv/aITOFlsrb4hf+A+u0XPIn1cpOuux/W84/i//coPgI8i2iP5QFpD0rp4MdxfWep4ASsHyJ2++NCbKBx5uc7hEfRmuQS3lWjd43yjZ716DiZWsd+lHd+nfKjP7WPX8T1F910J8bl0lT+GfbFiJ0k7f9Oi/KaLchilyQS7uFS8d8Wyzpsbm8Q3mTbyXrh2zSgeyK4o2yN450NK3/qLofolxkXfak4BH8Zib3+V6Xux442knXq9jC/is970hXPs9gr8SaTWykL5bzkoXuk/ZTvsPbRvTreDnkEV2UlOPgymf/Jmg8U2R+Ed2BntfAlG0OaRe/FmlpHEicMVwpu15iwQ/JfzJy9glsx+gbpCOzKtYUk/vBLvZov9Jhf8XNdi5VvcoydTwiOs4bOYkB+s0f1Ti/ycwo+0xt4oPpd6RtsdJW7aRDW30AKLYHf7tUGtScmV/N+8SNmK//6QDuJH3uZQ3SJzOUhLkD/FdbzTZj3C3LUX9VUQHaM0xfs3I7r7zfyJDR8vYu7YQO9KI0ewn293Kon/46ToSdsVjbycDx/aZAF97EgnQYgoHxDjLyv+UodI9BvvtmhPMjja9iN/WlrhvIZVJbQMdz3dEB4hY2NPgZ/kmF381a8b3wZPSJ6K3kkPPFfh4Uvz1weZuHZWhBiCZRe4ND5GVlXwcfEgYOa33isTXn66veJ/oDV1637TSjAffF+Y4pEj9Zc1qG6D+/46ST6K7eCHpY83goqQPlRDu6B5+aHuRb+/lF5fKHwIlbyC/AjHQoILwNXfiK6vMaBw/wErh9xsPg11rZxOwbqoE1iT3Li5zof2EFJeN8lNYr3OrKXLoYdedTkY8Kfm8WpKGe8l3//U9tjCvyVnZMJeALzoQYO4H23HmLRT/+phYGHBW9zSPjvsmkq3m9jB8fjep5DedGNDkYeA3Cuk7+VdYqS8b7OCjof9TlerXqIw/IUH+SupseEPyaLRHczp4JX477WNr4Zn1dFzmvY4MxnGfud+TvzH3jeAJ/oDJtfHOTu6O9DbjoN/+udO4XvyZrUQPDrGze7WOJ+f+ZwLxjsx0weCj2Q5XV0G/rDqqEAyn27TvfRiN28GeOw0M1ujM/xdtV/2FHEybJ/h/gb8YuG+VnUN2IfgRfSutJDMWjPvxyyfpuj60QvyGgKs8R1KhOpVc6pxRQj5yU3g8fRnNvEd6GcwzV8Jc5l8+P5fDx3YjWZCOTSBn4Mr/9fI69APbP8LPlKg+38BMavo4IeRX0uauA6ySdpEvvSuHQvSzxzZ4CFjySmnIVX/I0O9Wc81qw4g4H7WPAkYSeNFf62yPzG+3+Vz6ckrtPE8wF8Tp3Bb6G97vXSSsyzLju5Bu+xsZqRZ8+LDohfjtL3cqvwFNWon6GyTng2adNehq6E8b8veRXWoRnpXILrN9VzPzx/SzkB50SR8/J5eL9uuRJnNhsi7ys8IH46KhvPGJbz5COsdsGIFv4FXzdV8P14bmWF7p8XBXXeZ3yqeXKR/UT8y/9r50fg1y+tV16veT5uR2R82mzVx+tdJ3h8a1pY8yoG1NI8JH6e3sJnxEHlZ+TrmW0hfgLtNNjFZbA/esXoc041aXzK3aI8sJmf8G8SFnVKHM+IZl4heXnlwqtu3tHMa/F+HKClGLc/1lJPfBa30mXo39hcSsN7fVvLcQC8l2ylTkewvyfQIvTHFR7JYzLG1DPsf/Nwh+ggGWd8nI1xeyqHJ+O+LyvoatS7a4DvQ72vrGDw8hmj/DwX9bkwRKKjN8lHDvx+dDk/1VXnYyv6I9nDyZi3N6dSd/Tf6Uw+hH74lxl53eaIRt6N+7pG2gPjd5SLPsSB6vtYsdPNWUHRcTcvD3IMxnn9Hp6M9z7qI+hWGUXlLP7fcj+LX/Z/HVyBes52862INx8v5EUo/8oyFh6et/cx1h/jlb38s+ApMrgQ9fspg6bj/qpi7o338PkZfAvmsBD3xAY/chvPxj6WkM93CN9ZpfoDPt0neDy6rIPFr3HMzU48L6aQH8HvbwsK7pCH7df59KCPH0Y7lKVzKdavZ/I0H/7jcj4P7fxnM4u/5LMQ78N+kJqrumDL0lh47da367nt+KdcgfJGNvNTUs82Ni7Eiw+V51HJPu6Gdkl1qv39SRsXYvxGNdNXeN+TSdSMdWVtmvIOVXr5QyHa2UXXYvw+7tX47QAvAy9llrepXuoL+0RPhH/v4BPIQzwaI/wIfMle9V9E7HrgpK3en3NQBLWDtEz4/nfwLPRbZhMVy/t6eY4QoSziYRg/r5YS/I+2Fibhu7y3jGScXNsovJzmygbujtcrcOt+vNDFj+LTWan8/5HziMTLMzOE/9x4MWJfoVxnK90iAZJ5vP9mBDZfomvRz70j51E8Z0hQ9N7MW5rpU+m3CsnXNdt9LDq1b7aq3XVhDucL73G2xjmerZJ4uHFZu8bHHgpxJuyf6zKUZ+TFHEpDefZ8ZvWz8jeY70m7+HGJD4WpB/bNbeuoF8b19I3qv+20nyVelOQUPVLjngoeg98f26V8DCdbFYcZOe/KcewZL8sfs7fTZWjnMwnCF2KtqBB+A3Nlm8Y9xuXyLjiW4tdxd8mL26K6SG/uEz+2Oa5F8SWbg9yC8ZmawFWox9UVLHqh25vFD2g62/l73Jdewc24PjaBL8H/D+crz1e3vSw44lsi4wG/i5hDws9wvV15pU+GWfSBbz6oerNXhwS3jfPABthDTofw79qKQqqvcpNfdSnvalRdrcEu5cPIcMi5wMgI6/Pva2bht8lp4z4YNwOZL8N87FStfofiDo0DRfYT5Dfwi58KD7+12UnCE+CuY8GVLU9X/PWMDsE72m71kfCBvu0lxAtsO+tpicyTWfwV1olfK7kT5tHzK/gbWd+iOVUIaRaJncGRfUPSQ9M/YfBtmVMDum58H1ScwE1O9c/l72cGAHn6DOW5CNQwcADD8vaR5C3/VUlBOK6/30TVeO6xZBZel4tzJF/Pqj7H239C+cGtOD/3xL7YqV3PCcMrxH6xnrUr7jE6l224f1xQ/T1P+PknrL8PnjvnlQVpvgi9rxedeGNzFrdhPIcr9FzkDNAICIce3ar4/LhUwvmXsg+o3lrPehZevNhSLsdzP8on2MHGT1WqZxMfEp1g412f2uHNeTRB4jJpNEcOgDa6HN9vaBF9SeveYh6I/pybJ/x/1uockryb8W3C625eEhI70/A0chn64/1kxVuNY+FrNieHNM+dO1j0HC9nnoT1a+x6HiB++W2aZ2O1svCIXt+mumeRc8zfaNA798hzjMuqlTfg/SbFkw9pE51i26UB3izE62v4TZkX6cLrZ64/50fJbeXv8PunK8UeM46liR/NeI9FJ8o8u1f5Vn9pVz/J3616rjtTqHzx41v0//81Cm+wrewA78N43Vcp/FfGsURKwHvXpUn+iO1EUPfFFbU8XPB6cfSPCByu0LhJfQHn4HeJ+7X/R+3jA2i/w9XKO1/XIPuM+WxQeJRtvx7mKOAKhk0n5B3Y/gzxMPzugn10VPRFCljyomZ4Sfo330l3yXm5mRy437WPHsL4r/bL8cgYWcqIO5mjWniJ5P8l8uP4vz6kukBbOpRvf8A+xVk+dlBxUld7CXlyRnaF8M8Ym0vlPG/k1Im/zvZvUPMf/mwg0V/OalT++XFMotdxnkPgrdZ3YeqF/o/fqX7edRUkelhn97Pig4O8AxXNq2HBk84q1nzJsnLBadpe9bHgeeqbOAnrbjCab8T82ZNH2Oest8qoK/q7e7vEZ4zcOrVvG8s5ERX4UfnfjRhWPbBiP6/B/aPCfDvu67WGo1DOFRnKy1WcrTxJm8IcFH/FfH4gCuv0GoknmLH1lIF6TmxmyQ/q7GbgwensQT6D8fv8KroN9sW/jWLPG3eGeSKuJxxm6F4ZP+6Tc6J5nFnyb+71id/bXFbPgi//XHXCjRQnAx5jVRYz+KSBn71K/IZV0q/mzgbhjbX+KOeD2GduTqZnJO+sQPw0Rk2d4oqvq2MZD9f6WXibNu0g9L9xpU/0xc26JtUBat4veZi2sjruh+sRO1F4QH8Kqa7DnXtFH8EKHlL/dr/1JPz4P1Wy+NWdpaLzYEzey5tRwS4lDJpV68EinoLfDWxVHp+lTs1fnGXnOSjn2UJ+E+OjezTbMG4uqNG8qLuZgd+xPX8uHnQi0v/4/zrmeiHgeZ1K0c5z63kRnjM2xF+hX2aH+V68Z7OPBmP+kYNmIZC/bb7m1V8b4O+E/3MPd8f1JrfgAKyvKugQzt3rNxP0K42PGlnyTF9y8XVYLx/cLfEz4x2X6AkZ053K0/+zm6+V82GGxil2MnXHueD+VJL4aSCPOqNeLzWqPZNaSElIMJ3/geJGtlWKn5Fv36t51ZFzkOhOpDE3oNwBWbQGG/36nXwh6hPrFf4OW7eg4jbd2bQH399olzwK27yg5nWubeUkPHdphup659cLn46ti1/zFKe0iJ6cWR+W+MmwJw+IXg942CQvJ3Y3D5TzS5aui8OaJI/L2sws+oZH3iWJM35Rp/iRNW7JDzOu2iW8ROamNrFPjJv9onNinq1nTCNja5nq6pQeFT1s48mD6mfMrJd4CfCEuM9MrhM+flvcJ6J3aXQtU3/05WWMf40w05to759iJO/Y+NWn/FauHOU5TczUfNrdDs27yWvU+fRAneKhpzTyW9gv389g2YefDgm/TO2YfbJPGLs7FG+Z1Kr5j4/b6ZToFmTze2j3nBoWPqaODj4NeySYyMLrFher8dGmbOUJKgrIPmw+71c9hxlVLPmyZzwk/oopcTQB4/65Qv4d7d7u13Vw+laSeOXACsmXMr6JZtF5eLJYdHbMAazxkV7Z1Ap7eHYKHcJzf90sfln6sJ1XoH6vt3Ih1s0eu1S/qGo3peHzYKbat8+0Cn7F2FzCdgmwvaW85IPqdR7+XUHin/qpSNfN45mUhPcc59B4bHk7TcB8n13JZ8Su2Sp6zca6BuVL/aOSHLhvuYOjgM8ftFj1JDbsU7u0pEx1OHOTGf5M4+pykv5fH1R8z7JaxV/8zaI/Y5xXTq9IvDKJT6AeN7yj+OALmnk12ufrRDqE+ZeYSjhGmt+HCPxJxisdonNqPO3T+EF7vdoFz3lFH9CYzGq/WfksfIGN+3m5jI8CxTn1cbEhCUpvS9zGONih9sRKn/Aow08h61tTufCQmv/zqb7UAp/yukfW9Qzx06fyfrwvF6o+zOWZOn6HHmDwGlhDz9nzkXXFGAVD43y165/1spi74xt0Xm0Miy6elVLCNZLQmKF6PMZ8FpzEohb1b11QxcIreUGRnht22wnhINu9LYLvGPbNXtGJsdnquUR4sj3cDe3bfb3q0y2u4w/k/jALPnNwA4/F91/U0AsYV+5M2orPU+k6byL2nuQTTXKyrJdbc5Uv+PlEzQdML1Vd3T0tep4bxKKTZSzLUPsmNkdxoocrhd+v9pm9DH4lw+2gyRjvB7xkQ30+9dNqyUvJoxUar9O8r8E+knjZSKfyN8fXkcTzjzSJzqd1wK3+tyVhOb8Y3YpUV+gxn/DADOvbzveiPr8FlHd9bLWeK26KjCPBNUTWFRGEX0prMM5mb2HBVfYPaX7I+ENkHEZLXKV2X3a58qpH5pnELa2w8J6aBQEGb45V4BSdQePvQ6L7Z0XV6nn0tRoehXVhRBL9hOuP1rPwKj/TqDxdfq/whBj/eUn0CDY4SPzcpzzKS76nXeN49yYrbvezIslbsfVrJOHFb20VPTljaq2spxxo1312ol31ki+p1X4o9Ii9wRsOSJ6IFevmYpQ3K5fX4fMxl5w3zPJGGXeIQ4jfLMPHMq8i+7nsr//Uqh1wc63q9g3ZL8d1Y3Ulx+APe7HmZ4wuZMmfXdUsPDq2ga2i64x9Q3QE43crD9VNBZL3ZbsjpDy1X4SU/3BoguJkHA7Nd9yivLTmU+08A/bDYr/yfcY7uAg43uYCGonvV4S5L8ZfRSsXiV3VyKno36cqeRIWkqQ99DXW/4UVagd+5lOczNQg18h4doj+A/A0Lwm+q0x4jGzPBvglVHTQDvWD7qmg0fDjjiumgYgTTozlR9BP7zfwfVg/u3n5IhiEy+KpD/p/kZtuxPW2Kv4H5V7EfArtdJWd78H1qArqLjxnudQL59YrNzF4K217mfviALomkX7Dc5+oJfCTGUNDostjezzIq9AO73h5IN7XsqteRaaPrhD8ZyY/g8/P7KqPvLuep2LhuS9a51unYkLcwZzoF30ts0+ACfU6r5g7YSHqv5F+RHkT6ugYvr+2kO+BfXU0VvkEExtVF3iFnxbjOV3TFFd1qY8kfzH1AA9Ae3/nVfuuvJaR52L+4Nf8/1sCov9qecu5TeymVm5EfOZUCnXBuXb2Zol3GTMylD/rjRaNo9pK+NC6yPfT3ybgUMxufvpM+ivIy/C8387peywI8lLYlwd8tAffd7PzLegXe4rkr9uKDqqO+5UObsPvkyp4PybK8+WqE00dLPxkz9arrqKrnUdiPPUr4FMof76XJT+sZyMLT1GnVtVFORDkn2FP3JNOHRifJ/bQLNUr5v6476iPnRhPq2NYdLCm+OgYgBvbPmDJ10q3i51sfdDEq7B9TDR5HPb19/eonm5uivI+zdkn+udWjxblX3qynLvAUXBsO43F+z7r5kdRzjt1vOiM4sptOGcUZPFr6Ld3KukhHDByVyuv0L81LDxuj/l1/3fmKt76RIBkXDyYo/qlXUr5EpR7rJZ7oT6LsqgnxlWfPBqHeXY2jRAfs30T5Hz87pFSfh/LaWsOTcf75gRJeCLvLeOr8JlZynIu2sXq91kfoJ8xH44nUCH8ybSFwIdnu6iFL0X7/5XFv8AR2W7S95g/yyvoIvz+vXLBDVimj3OEv6SQoWtp/sR0v+rGU398nnDRMdx/wivnO/M6n+I+W0sJuFbzjlZCPrvN38TrkUh8wywuk/NxQP1+q+qoGP8PCfFR4X3LYMFJv3iAc2H4h7I5FoHoYTH8s+AWU0nw050aNN+k3cvCIzU+U3B+xs4GmgF82PDtPAkLZ+4amn9W/M8s/NoF5ZSJceArVHsguZxgJ9eO2M9DUN4RD4P/yMryKb9uUYXwE9s8QcGn2SJ29Rn8H7GvZuPAa66iW7DO5GzlQvTfvFzh4bKNbeF2rF83p3MvlPeJi/uivTZVUj2upzax5DE3NYgfAHZ1dhQ2lpV0keD1ilT3N6uMD+B5xW163ojYlTvR/0czNK9kQjmNwLi4WfvLdh5zBezfPfmciOd9VkHzsYGPXE8m6vNvFoNv3Rq/V+39LAf3hB3q2MH3YLw9FEPiJ+CQ4tiXNHA61uWTqfw22mNeGfUGr/qJjST8Y6O9wntvHQ/yU8C7BXfQP5IvU0WC92Cv6o98HFk/MD6TankM+nlbEQtv01MV1IH6353H3+J6gYeno9zJtZyO/n44l57E59pqEsKTJ9wUh/aIrK9nYLDPTmYX+nlcHkVhvF3WQna8f20mR0t5afye4EvreCzq1ealGTivxe7k/4TPIY8ET+Vu5la8t+nmTzDeJu7UvP2mSP9jns8u5h9QzhAnf4Jx+Xqe2k0Xhmm84AvLRffCvO4cz+p3dbxRzquFlAFD9fk14gc0H29Wfq4nG9Tve14aA4dhm98o+pPmj0GaKvFFJ6eK422J5qlM7eDvhacxl+Mxj+2r6HdpvxK1c15r0Hkw0MsH8R6flLLkD39aT+1o3+0Fun7sS+RLBacesU/kvJVKW2XD2ir4EdtDTMAbDnt0r9onWV6ehPsvC7Dwuk+toATUd6Jf8ZJDalj0tuKb2Yt1ev9OGiJ46FV8o/D/5tJ4XP+phYXHmRws7XlrIUve1MN+EnxLxG4A77vVOcTQs7G5mvhLHJge3M0LcTA+vYW+x7ztmSF5a7aEBkZ+JXQj3kA7jygjwdNm+WgDxvOReEY+jvWlgwswDi7xcDvG74ZaGozE8dq53B//91orusfDQnsFL2FcVc6j0I4HsjRveZGLZP941S+8WdYzdbwP5dU5GeFu4G4axb9sp3YhzvpQ963RFbwQ54A10YKrMhKdhPOieSog+7kVYj4gfKbFyj/fJ1vw42Ypq/5MZqKejzfb9bzRv4H7wy/00BrGdm2YfuFRsSL283C0212VQjdsLY7jKLTXCZvwnxt/NZKB/S7uY4mPG/WrhM/MurOJRce2j5MEX9eQyY8In1WW8KPYNjfzWMnfqeVp4p/ao/ijg0HdL79P5x1o9zmrScJpsV7Vb1hbp3nKuyuEt866KSx6C7ygna+X+ZOu+g5bixh8cLbJQfVDzWjQ+NE8p+rrJTdzJsbPiWxyYrxsSuSbMX72ZIoeiq2sgaeLoMoCXo1+fLSM/BJHb1S+oSU+3o3LR/JUR/hrVp7xIhb71zjlYRPrXfwmBn/JsIsjBqLwQW1ipFMYhdksfKhXu0h0NX5sVPvpTBW/hP2lZ7Hw4Ng2BeloL90/nZJPkUyiK3FTi+Z1jsijBXAUvrtB8vaMgbXKYxaxf4Tv/oGA4E+sqArFlf3PpXGXmSUs7fylR/hibZ+G2JCAWl+WfO9ThZJfbG23C9+o9Y6Pn5XzaS5fgo6alHdO57KBBI+5zcELcH2+m/8W/309A59oXOGlB9BBx9bTA1hHnXHC41q7tZ3xOsbdVXwnxunsfB6C5y7y0LtSjpPBm2BjVt2G+aUseavtZfQs/v+lXPDJ1pOFylv7YzULz+ywTeqPTa3V+GfndoKukxVTI/yu1g05qqNeUC24SPA3LBRe4XS+CniCdau4D973jiYWXYi78vX89WMevYXxcn4FtQtfvEf5sueUseok7JTzN/jqZ2EdmbZL9n1rSJbiPKvC4h+yol0Uj3WydonqGgWDsh7aetSr7qizlMdh/3q7hLENGrv9tBfP+yifC5FXlWIqr/QdAV0foqqVN6Ikg+5G+3xTq7yFi0PcH98Hdqvud9wO1ZN2N6u+wJEGvhTt9JhX/Mm20a0sfKz3u2mw6BcnkeB8+7joOvxuQT3HoryTJXwbClgfLWlN5j1hEn7aLi6egH38kw3Ku7TLzzeg/H/qqDfWu5JE0Ys3PisRf4h1dweLfsTUNIbem3Ugsj/j+acdtACffVqEzxA6MW/h/489ynPwVwUJ3jdinxogIjSGyPvbbgzyaczjI6v4KvRXseab2GY20F+47fHAOX+xU9d1X4X4t8wjfnod30eXCa8ncPOSt3tTo+K4xi7gLJR3LJMkr+hArfC8W3cFNN7yfmTdR8PGpnAs/k8N0Wn0b0uWxqfbk8RfYXvBL/596xO74hgdpXQfynvXKXzJtsj4gD6b8U8BHwKQt32N8P+bp8OqF1HvUXvteaf4MWxbmJ9DOeRUHP5Kh/L031WuOgKhZtXP2JSs+nk0WXl+7m8UvXOrc6X4yYzfC/kW8aNWCM+FZdaSAxvKiF1a7qEkGZ/AzVdgg/orWv3c/5XRa7i+0Cd6IrbIfiO6Vl3ciufZXqz5NbF1wkNgNaRTGb5PzBP+eduMyHyQ8ZlLsWjfUcUE/5rto3p6Evfbg9wO++lsPucIXrOcN6C86QF6XuLMDuX1TUyXddJ6r5ENjIvCGOVfaCgluI1s17PkdVqTQyz0zTnFPAbl352lvD0PhCgN879rBt+Afns1naQdLqjnBjz37zLV85mbSLfjf9Oj6wo18irU+7Zino3nRu1U/+C1fnoO33ctlzxSi+yqg93HL3nLxoxqkvWkqkDwpEZTGc0F/u5sG0eh3ReUcQEcnkk76HyMi39DFMR8vLScn8UGc3epnisSWON5W8qpHYImthdIeEgi41Tik4dDav+npdOvKJc3ip6BtaOe7sb3uyr5B5Tzhp2nyXm8Rv2Dy3x0G+bRIzt4ENrj8jTlK8tt5DswLqMXa15Fe4Hmj/3Jmnf2lPKMGk+7VZe4MY/X6DxR/eqcDTQW69e29ySub1sc4OewTn6UrDotu8tEp8n61S96c1ZUncbBIvb1UQnQ7BE/kDG1SXW2NmWrv3NXAUN32XqmgSWO9EYxvSg4mx10Ee7b4BI9LnNoo+QLGBe4+Dn096YU1SVpChJwIobXxabgTNM1/krMsai3p4jk/P1CuZwzrZ4ukX0ylwf5IPaz+LWia2KkZhD8jVa/JuWtfN7BudLuC1jsEX+F6O3Z6n0UJY6zyYIXAb+q7AM3NfEvkpe2VvcLd4boBVkHfaLfZPwe5t14fmatjqd2j/IJpQdIdLpeS6cTdZbE3cD/YiyMrL9oh56par/f7aGeaMakRtHnMIZHzkEIDEXN535oj84puq5E5h/2F2t0FqfL+rFLdUVCIcUhTtlNb0i7bGXotRpcpLpSR5s4Wda1ch4ghIBblJ+9qFHxxN5dvBUL0JlY1ZFJ9LPMp05u5QXaXkrviP8woHbH+gB/hv7wJrDw+q1PUt2pN+qovxBQfcy3STxmBx8RP26N8njl1ar9V59FEl//oZbQDLbODSyCZ+Zb3Bf9xnPEP2x95yPBg2d4GHwcxpfl4ke0rnDyftQncn6UfJq/00kIaz/arbzHr4XVfr4iR3QfjS/s4iezdW5VXrcCv+Ixo3J5Oe47USm8VrYvQiT5R0Y8iV/5mhx6GeU/UMe5sPtK4igR7cyxhHwg27tBXc8ymBslPpKuceE+Hok3mytCmhd1X4HiODhG851uDCme7sMyykJ/3Zqt+ZqR87rkvXxSr7x4nUrZI/jzPYqPmVtPCdLu8dwfC1/0Bp6O59wZEL5C6+4K4TO28go1HzLXT8hbtF3UwL+j/a7K4R5yPV3b5/yg7pdrK/hBOU/WKC7jC4/wNVihApI4zcpi7ffXciXv3HyPWXAzN6zReR1ZhwUX81eDnB+sIXbuj3Yypytv4LQavhL1WBGgL4VnZheV4fcf5EmeuvldE/fF/WOyeKCkX+xSneI+PuHLtsjF21B/bzqPx/h9frfGp7Y0keDxjFTV8+udobphFFS+/0GZ6p+KzVC9GL9f+DqMJ6vYK/n7hYIDNw7mSZ6d7dcAncGC2XM5ze0u+4rG7Y4wC//Zkx7t7/hK4TO3vR9Uvr6I/SLj5kwq34Rx8v1myS+0cs7pakfmVQ78NoP3aL2n+hXnPrtCea56uFSHZ1FYeUSXBjgB55Oj6/kH0VfeJvyF1u9h1X97q4iNJFw4X+xJayCzwJdW1dJ8HIBSP6DD4nfKU37GNU0arxiUwb3Qnj+nCY+mbV2D8ri2lXF/5M0eXcrgwbV18SufdZ8QfQx78lCi6mHNzFHe/yvq2RShq7tVz2VAsuZLUp3wIRo7I+MDvx9UJHlq1plS5UnLq9e40IlYOf9ZZ+2i02N91sLDRa8ohaLwvPYtooNhDa8msTt31/HveM41NRyL/6PKuTfeb3IFdZLz+BbqinkxN0v1PvpWsORTtdtV1+0dv/LGDfbRInx/Tbnq3U3fQHUCIFnD0LOw1jfpfjqhiM/g+5GJnC3fN/AxGJDTZtE4tG+XGMoEjvLplZqX/GCAP0a5kXVK+HqmqV/GdkM95QJQkLOavsGC+3MxfSf8u0VcAbuiOkD3Yj8fn6pxWpudhO9odJjr4V9cmMSXyzhPFz+pdVOIJI/2zzS+Bs9b6eRCOaglsOgmNQRoDfxjt/oVD/Sfh/6EndbhUdz6Z1V0As+ZXqY8uWPa6ZTEHXx8O86/I1J4P/wyhwMa13yFaSf80V3ieDH8ewtTeBLu/yTA/wBwO20t7Ua5X9UIH4ttfpDGYV8dmsxbsN+1LaYesi5lip5BbeFeksQj23AS/OjnfpJ8++113IGvZ4UoCfi/d9eQ/P93A01BPz3YwkWYDxO2c5rwM5WqX+r1RnoH/2+q5FLsG32TGPoH5h1BFj4RLqP30R+dSmkHypvHyiO90c9KSD5e9SIKYugSwQk3Ui4CkIMXc/aXmJ8b6UPJwyln+f1v9fQU2u+DDOXnOhmk8Sivtk3xOynxyo8zspSbUHzE3lwk+SHN3Ffyc2pZ+FyvDvJS4RX2UhLKO2Gne7B/vZZFK9Bf79RwlRAyL6JDqP9sD+1Cv1ZG7G88b4KPD2Icdsvgp1DurZXCb2lb4KPVF+g6Kro7p3dL/ofZUc+yLszdxcsxEQeVU734xSP9i3bdkc2f4vrgbP5Y4m5lNArv172dwtgQYlNoIcbv4wXKn3V7A3/0n46jbfBT9trMt6Ge/XLoCJ4X3SA8JcYRH2+Bn/bOXbQF/bG0gg7iPTMi51b4s6bEc2f4WxdnkMQjE4OqazapnRDfs8W30Uisw0tKWPDhp6tpK/rZfo7/q0srCd9LcpXqqVdl6blrQJh3opwLMqmz8HGk0/ViV6bSpefrvupFPKn7eu6K59zOyidY0U6pSPSunUuFeN8tJXQ/5kV8Aqfivh9ayIn678nUuMunLsqUdaaR34AjuXYCnQJwrWQpfYr3aQyQ+LE+dfBfmEej0vhx+G+nrxE/vO2dJmrHc0oLaCme38lHgyTPhPkf/P9LgPaJvnSC8EUOG95Ov2B8927mS/CcaQvoN8mrLGfw9VmR88sH+P97N3dFu7Wmy7pkjgtyEPX+opjEnuxaRhmo/9c1JPi0Xyt4EtaRsQl8C+z5mdGqE3i2kaIuAGBvLBfBf5CSQtUSBwgw+FCsaX5aiHLud6i/KRCk2bi+t5F94jBM4F6C53Hyg3jfzkzXIy/oogBDD928wCe4M/PaEBeinxIT6Hfsn8+WUDb66bZU7il8htXsQrk+D2/F+P28WnQlbJ3rSRx/PIWXSVwtRvft9ALZf2wvNNB8OKKGJQt/i3W5V/gpjEeaFFeUkMPrseF2SeTHMA8LimkVnlfu4dGyrlTxIhBVTlxDzRh/33ppGdp5NhOLA3YivRGF8Zagedo/V5Ksm2f81A3Pm1VPt+I9nqnmx9EOLjf3kHNJtq4Xd1eRPSXy2fMjtRMGOXgX5uOpnVyD+nxerHiR+9tVn6qiiVrRPxOLyMTzSqvpK7z3qSrxK9fef4hMGAo3vK1x5EKPnnefbFK/tFlNbXj+rlQeCTvn3Y9J0pSiw4qbHl7LUVKehyTv8KJKkn3qTaYOjJ+mQvJg/ORWSRzONnQfzUA95jaQ2ONLO+hplOP1sZwXvquj1Zhn9yULnrJ2RYfk6xnn1fPPmKcP2dVveGMDi87BdW5ag/5I2sF/4nn/ZqpO0R9+jhU8Vzrd8bc+X/hS8tooDv01yc2zMA7/2kxP4f8/C9UfHWqirzDvlqbzBvw+JYckH+7usPIcfVdBS45gHd9FwgM5IkzAhZntYdW1ryjgD7AuDsxQP1FKIzH+fy6Nha/063hahvLWN3EfzKMlMXQY69nwZOUfTqghya9Z4FPem6GVPAYO6OgFLHxKcWHKRXyoKYU2oD0OR/NZPP9TZjkPHKqk+/BeF3noehkHZVQl+XVBfh71i3HwVtQ/MYW+xPWIPb8W7Tdmj/ghzDd9/BrmtTNR8+w95cqDdH6L+mWbgxSNcTmkgkX/sW47ZYi+e4bow9hSgyRxrCMujS8kuPlOySPzsuA43al0HupXX0E/4b3blvBSnCN7x3Mf8c9mCU+7ZTXqubmjiWZjfj9ZRMIrOyKJ+mHeLygS3mG2t5MD168oUfxxYYHg+81rfTwQ5QWSRV/GKvFoHOM/H42R/MJo/ljyGxeJLqX1SJn4sazH2/U8cHuIClBenzqS/CWvS3mjYpvoL9T/riLJSzHdjQS8vDkgxN2w73nWcKokso4UPjTb9X4yMJ7HxPEp4AxS5nI87J0f8xUH92tQ439j6xSvPqBJdVkK7IoXmxAg0ZEfUib4YL7tAP2B313vYPBFW1fmqv5rc6Oe674Pqr729I0svEpT7eIvNYN1fBna4fs9HIt1+elN9APKqQyrfTukjCcJHiuJu4g/OJOFXyQcoF/O6DwSPpthJfQ/3P9jLTv/0nXyH4yTp+0kvBeTwyR5SC1ejhYdyk3UD/83ZgtO3vwvYi8JH9gH9I74q3MFr2gUtmq+2x2p9Kfwsu7UPLTpRcLDZvaoY9FrnhviObArT29Uv/WufJL3+sKlOhPgqcTBpt8GQvwUOtJid9zUoPzaRog6od8LKrkZ3w9Pp1/ggLphjvrTetUSeACMXdmcinqN8Gpe0+5aNmT9+0j1C5YESc7HF5TSGjgQjfm8EuvFX8nKq/R3UM+XA/dSLsZLvEPttDHpqo85IkPyzM0GppOCd86n2fh9bAKtl/08oLi9LaUseg/D/UJfZd7npxbJL/IITsGaNlPPK//4xW9n+28viT5QTKvyA/zQSpJn9ppT+TIagiQ4nivKlA/jiSYS3cfBrOvpKxkcwv+bnDwG11fX0i7xU7hoCuKkJfP5IPabSTGqF3OiksRf42/R82infXQc/Xt5nOrHjAtQEtYXNuX+YQ/vpytQn1/yFN95hVt50dKbeIV8X0yC4/21hMQfNaWKhuNzGPNm8V8W87d4/6dcitOOb6Ye+H5aFq1UPyjtlnXOzqIL16eV4sVxtUb91C/WE/h/jP5NvBL98NBK+lXs9QzF362uVH784yHlu8/1ci9cP1qp+mTXZ9ERPL+wVHGJNZmqS55YzffJOjifhLd0XI3g0s2L2ujE2xhfs1XX1Z6rOouFduVd2FRHOyBAMH25xlfCaaoXsLdNz8F/F7HsT3PTWXiSF6Upz9/YIMfgfU438XqU15Eu+Y3GiVWCN7NifKor9KGdVwhvTC4JL5eRIbpww3I7RK/X9kcrjRM7N5HEDs7OpVXIhx68nMGPYh5vIsL6dXSP6kL1i5d8MaN7WHn7/05VHPHXDpqLuCYvZLGnnshT/rZUZjnnVTaJX83cHxKeR5tVp/im+Q5aid+/VKbxkaHN9KDY1UFxd1u/Bmgw1oM3PHxE/PJ7eKfwwxUpP1thiCb/qfuB8DpPsmvc+OtS9bemhEWH2pbdTjgmWpH+nwB7aHas6mzHNJLgFrr6hLcbejjCo3K+k6WfjqcrD+v+KuUnmF5Jo4WPIFHjFvwxz0X9tngUr3l9puQT2KobqBrt/NteSsL8v7hU8ousaUzr0B/9nZrv4/qE7IJfVP4uy9Ok7XJNGxPKu86j8WdnkfBaG/O9ind1NKif/KUa7gb7rDBF+JpsZ3yEvGPrq1IS/cIJdqpDPuWZRBY/y/EAbZL9q0bn/4vNkv9jLqxXO3LkNkrD97+UyHpsjgvpfL2lRvOPIuu+xGmurlP8eShL4pfWHy4CX6BVbNd44Vv5LLqDvZKEJ9da4xX+P2Ny5HyOfTx+K3+NcVIYp7p0Jczz0I6XVZATgYHBS3gKFoi/1jHy+sxwkHuhnz8u5y8wb/uW0mbYQc8U0hGsv/Wxcq4y+zN/joExsUD4ncwbmYSn93SIxqH8oaU0Fb+/JYu7wW8fv5kkH2CdX8+pt4YUH9t9O+dinKUVKo75ukySfPdqH0nc9PNaGtdN51tPxVGzrMf9Nirv3rQG1aWeVEX/Q8e40mj6o+ig53U+fM2qJzM6rOtCo5seRv36p4sdYN2dynmop7dY9S2ddarnWRimduBvUufyJQAenFhGok/RUa36kZH1XNr7q2oSWaWHSpVP/ft4knjQojqCLoD1X4Pmj7a2qr5BVpbmWTaUK1/gFXbRGebhHST5yQX57MT4yNyufuW2Up6O9vqI6TGxj4poPtrtwzLl2Vrp5fdEZzpGdMlsoQaSfMWmdvUT7PLouXVitdp7N2QR9hs+ul/1y5Z4lG+xsYEuwnOK6/hCta81frK6jO/HZ2/W97q0QeP8A2r4GnxudoneGfDCwutZ6KL+2CfezmHk21lp+Txd8CIlwmto3hPUOG6XNpK45N0OnodzwMZ0ehz3TS9g4HbNBwL0Dur97Tnc74sl7MLvRzQq/85zqRrffjOd/LB/es4n4VN5oJQ/Rzs+4FV8ybgqQp6E8QSL/Wjc7KBWdNiDu7gecbmjs/knfN/VpfiPmR4aL/7xIjqK3z0U5utR3vIqfhyfL2ern2d6OQkf5/ZUqpa8cS+/ife+Ok33+eNOiRtZaQ0UQjlmMU2/VMfTfZiPp00xJ21DGkl49eb4qRblPJNP2/HZL4cvxnPSC4R/xkjyarz9ohr6XYQM3+X8APbBNzXf4EQmiR+/o0HyCMAb/R7uf2U3XSr82jGi12C8U6vxk4vq6WkUU8wkeO9x5/Lxrs/h4ZgPL+UpfjhSnuShpNWTxCXH76bXUdA3icJLbjvOBF1zc3irntO6BWg07r+WqX8UHjRP+AZMT1h5UR2Vor9lrQ2R5H0Oq1Dey4e20wnUd34piT95ULPqecfaqQr9UZNOQmcQv1J45Y3jkXbF80YFCXEM87YGmifrZ5Xyov3qoDuw/mYkiJluNLaR8D7YE1n43GkPCa47wyn6BtaUCnoAn/1LSWim0vNoJp7zo0PwcEZ9htq5VVVk4nm7m8jCfeYuPoHxm7pJ8QY3b5e4ijkuTGOFiHey8j+58lQ3d1+j8hBdXCx66cbgBFqD9+qVJ/rixlUVDP0WWx+f+tPbduj8XeLW9bCumtol8WAZCfBrcAoXCv9BuugB2zb7SHiIF/vpBBr493zuhnHry2RD4smxLDyfxz2ir2r9tJ0Ho36VFcp//KWHfxd/YTZLXK7DR9PBo1z3MR/DY/fHEfIOoNuDaWftaFY9ib/raZb4xYK0VOqXSB9g3J1fpPbby7XCo2hGznvglzLvCChv6R471wiOdReL7lmVg0TG898q0bezSmJIdFYi/Sr5cqNcGqfs7JC4XO1v5/Q2Hs4hwcXVeagH/p9Xq/v8P+0Sb6PF7arjOcFFE3E9cj6ehvplZIi+JvA4olNq81MSyv+mlP5BPT7L46NYMKPeVNzcmDqdDxU+8YNbT7lpHfpv0na1i+8L6r78Uofq/hr1qg/VK0yX47m9d/C1+P2BkOJ5unrEPjCj69UOvyrI2yRfzM3ijz2yTXh0zR5+As+1lVVKNXvw4q9xLM63lKx8MjHn9P++qRc+UtPXQIKjPLqeRY9uTpnyUNxYSm/JeriX/hZ7N5n/wnOXuVQHMTrIMjHvK6MZeH7JSuUj6l+o+aF/1yi+6sIybsDvgnaSvBh/JU0RIN9i3i843RI+DH8Dr6eL4Fe8tYGGY10fyhSt/FwkfG9/BLgXXjxqLoGn1XiumPrgelOV6snVupnQHp9VsfDK7E3nBlxPKBSdCiPS/n2x7m7K1DjVT+k8DxPuhkK+GPPi7QA9gvp3OKk36pOaSL+hfhdn8304Z/xcRu/g06qiCtz3oYPGCJ9YGa/GOpxayumIp1hrlF9+Vh0JXiZyn+jTebNEp9BmaN620RFSv9i7fsJ+ZRT56Q74KXM2sx2B+KMrSHSKqFTOM+aWRhLevRfK6SiIv20zeaLo5BbKedjMZOUt+LqavkW5HTXUC+93Qa7ymdrL6WGUV1wjvBW0v53Ay2/GM32NdhqXQw8Lv0kuvYfvdwbVzu7dRP/gvXfEUmfM78AeFp3gbZuVh99WRZJfvaCeLsP/z9l1PR2eqXw6zVm0WsZLK0m+8IdtyvN/dzk9h3Kf9ZCF8flwtvrhIuefI3hPj4dq8Xl5FX2Edu7j4S5i7xTRHDznUxeVoX43hikBduFduXwzzhF/FPCd5+zWz9FuSQ3q3/dV00I8L+Ch1WKI7WbJe/8mqPpSj/sJvJrmx82Uj36awTwQ7ZdXyKK3fUOF8jNWV9I6tHtRDr+M798r588xrtq9nIqF+8hM5Zd/JKD4swe9NAWAp5R1HFWLdfo9weWZzzOBJ8g4r42mwNF5aBX1wP4Q2Z/vxvPf9fFG1Hepi36HIbN+M43HQrAtRvkWjwS4GOM8JcyHJb+xjHg3KvSo8sh9V6JxPXcVj0R9ssopTvw4TvoX/VXcrPryC6soKhYPekzjmqdL6C18JlaT8F+MCCr+5axdeHFs6cwLAZD4N56P40A5MZYL8fMWF+GcZ7ueuR/wIzN38Gs45/+vQOxSnryXLke5F5QT8nyM3AC1Iv76/Q7Fn94apg/x/Ust9IvGfzSPeLyTktFf43fpeeSeErE/DauGNuK9LCctEf5mp+hu2eb6NY/sRJXqDvyYpuPq+iaqlfhsLgtf6/U+El2iXX5ah/dctp9aUW7kvHsnfj/fQxJ3+S6yrKB+PcL0CT6rO+go5sn6jTQsCuN6FU1Ff6xyKQ78Gzvdg3r+4CXhI0vdSUV47qPZLPo/i8qFL9ygBrGnzeENBP0m8ze/4r5a7PQdnh9XQeDFNt5qE31385UGAl+NOa+BJB97dxmflnOxm/5AfTZmCx+UGROmKPTXYrfGi9+sYQ/6o2A7mwKsLqArUO5BHwlPafQuCuH3qXHqB+nqlfaKnD8Ff266W2gogBCerSz5on0z6Ic/xU5Ru3lDNX2HefJhOqdLHKGMh+LzmQa+GM/vUc0v430yKmgC4mA3J3Em4jmzdwsPpo0D3IjnDQ8SePvNHfUk6+cvfpot8RsHrcGB4vyPeazM+4hdivY9WEZtwpuco/rrH4VUv/D6Wh4jwPEPeDridFELSDbQTUmKA7ixib/DPPsslV5H/ToXSd4AzdlLvfEedaby0Z50UBSAF/1MyZsy7M10AvVb30iTZF2qoNyDsrFzHs599tVkw/evO8nC+/Zy0HC8b9xO7o/+uNTJrfg0q4WXyrg3QHdLfkwavYb237+D2lG/94KMeWBuZMUxXu0VfA1/2E6ZQlAym99C+feV0mm8/1MZykPxWrvwn5vuIF2I33dmuhO/v8OuPOaHqknGy9ZGegP1vL+KnsD/dS7agfWrzs7AfwAfJ+epuSx8ccYbpTQW5/5hK7ir5AtVcBq+H1NP38k+7Sf4ycyWepqN90jaRa8L/4mDBP/q9ut8Ht0ofOPmsiZ66JNIOYOW8zN4zjY7zcP7XFWm/OMzmsjYKUI8quvSlM+bsY48X6K6aH1zhQfVXBugHuIPstOfsAtDqXwcxBCDlxD4zc20OsnXMBJaKQ7jPj2HeqO9LkulrZJXGif5JOb3TD9iHowpontwPn5oE+2UPL0afgvAobg4Ho76lVaR8P+sctMI+AdpAcWhv8rdfAn2r+Z07YfONTQD93erokMicL2QxD82s5BTUO4rKSx6E1c6VB98i51uwvv1zNW4921VPAV2x/gdqtP3eCG9JPwjebrenXbyM/DrGXE0F9fXmcp/+3yzxKnADxKWeOmHLLgDrlAc+2SH6MAbS1j8b1ZLKYGPwro2m8/DOByZwrwcNzymesI/hegC8XMn0izh3f9QdV9OuPk/Wa9rSfCLcUXUSfAYbjop/jg3X4V2viNfcUTrcwl54+af7TQI3x/aLfaH0ZxBYezXX+8UvgBKbhc8udW7gY7gc16lrL/GQ1s5G++fm0/CZ76pVnQpzf0BMhBXuGEmdeA9Z6bwf+KvdSvvfVWYRuFF6opoBH63k1Wn+zyv8k38GiTwe5gXhwl5usZTbao/ke+jNln/02gYvh9yjl9kbR2BL9vo2qj5i2+7uAl2yZPZvArrydG19Dbuf9yr69OAAsExG51qeRf8tSPX0VsYJ/PX02R8X9mi+pedfMrD+G0uZQpf6jb+CtfjAyQ8OQltlHGetq/okOeW0Wm817120ek0QpUSjzeuLlOc5Jd5osNmrSwV/g9rQqnk1Rpjymil4OYqKUZ0tgrJj/uuLGbhKXssR/0azS6CmWLFMk3FeH0tU3UeP3ZJfpuxzKl6radqNZ7wG+v54Xe7+ukvtHMmEjamvcmi93LKTom4HrEThZdjVjbJQXddHP+CwF6bjbuivfu5tV0f95Csl2vP5fefF+QJ8K+N3EKz8Z6z4kl4WD/1ib6udX4lG5JIOpTD+PjeLnq45oA29dMVueQcblxcpvHSl3NZcPVD3aJnbHvST5Kn8aKP0lBg2woSPY4DaQw+OStUoDynl5SLLqnlWa16mzlbJQ/a9plP9BrM28LKsxQ5l4J/1JxYL35964Z8ba97nLQZn5/bxa9mVDcr7v2UU3Tvjf7bSfCkL7mEz9ysZfULRezNx9A+LxXLexsDXPzROVzcILxvdZn6lUc30UjcH+OiPVjPaBOdxPgs2Cn8CtD3Aw2X7UxIYLbWFbl6Th2ezxej/MwsjdeSW/Q8jRUhGoLrf+fRhRi33dfR6xIv2y31NI+H9f7rmKCnZoyJoU6C00xW/uxJHtGntVUEpJ2tWTU6jq7NUD9LspNvxf+rdwt/oflUUPMYHnPSP8JvulDrkeFh4GWMIaUkOhsVFcq39GeF6s9U5JAXgfjaBRpnOJBP286dM3ujPJuD8tFxtkVqnz3uZYkTHHGS4EaX1NBmvNeoDLX/NpRpfv7aQtXleCVBdWiSQ9Qm+VlF6o+clK35jslu4WszXnZo/OG+ImpEe1UlCt+2zeHnccIfvp3uw/yOtqlu1YLIPid2egZ1x2dSuvIxUYzwQ5hfB0gC9v3q6DOUt2QLvYVx+XIeSz7o6jieiHbplk5Nss/ZNf7yhlP5h0wnQwfetj0oPDHmyqDyaV2axcIjfohVv/yaAPdFew2vU73qSUwv4vljWsiL9eHbEhqBfXFNrPK1btuoePqFdRoX715BQcTZb1guOhu2xgBX4n32J9ExwZHsIuXlCtBtEs+0s+BVA0XUC/vixNV8F+pzT4uOp3AZdch4KiI5x1yWzp+KPy0geHPblz4SfvI+TMJTOsHO/2G8948n4LusUAkJ/nl3WMfL+WWqR983k1ywX57O5bvx/xt+jXOMrJZ13vyB1W9xVYbq8TXvoU9xn91Dq4TXtYaqUf/bixUfvTKbB0hefiH78PtNQTIkjlNJy/HpKqErsc5eU8DZ+N0zThJ+xUurFV/UL0S3o11TC2ip4A1jOfha5DPqQ9EJsN4O0l5cX1xLw+AQ25hBdqyDL1XwF4gfLc2ja7GONlTR14gDuypJeDlKorkHHC9LNnAyrmel8n+Sh15DT6G9ZnvU/knZoP6Z1Mh+CfvImaB+/B9z6VVZbypohNgx+dxTcGDJNBD1PL2dZb16JkAZWF9KYmmQ4Bh2sOgRTfNonsrkCrUf55eTHeP12wISfpE3fBwjOPGdLEQ0qUs1b+RImF6C/ThnFa+R/MxVwk9rvF8t+pbGoJDmue7zCI+y6Yic21C/S3L4sOALk0l4Ut44p9992EerYNcsieGzwuuSycijs93hEz4o62oWfIy1bYHuW13SKQqv+WiQJ+I5l3vpqAQIJ8g+TqPaKelV/P+q4u1PuhW/MmyH9KutUzMhzmD7ICBxKePjAhI8S49cvgftUxlNM3H/t0UkOjRV5SS4z9vLGTyexku5qmt3j0dw4jZ7HT2GcfR+AgnPBJdrXCa7lqHDZt3sVz/0j07ZR0yqo5EgQKO53Ef4HE3NOz/uoA/weV6QwGttjSilXqLjE82Pij/DqTrdW5gO4nk7ywUXb93mVT32Wzxsx/e1M3mJxNNN0U82r6xTv8nhOCrH+y2OVp7KmAoeKOtglfp7BiST5JnXl2scN9Wp+dkT0ykF3y9PI8CrbbFhmi66YFl6noucN0RHbkC05vNGzjPiN/+1mupFCOcl3d9rK7kE9fJsVHtjWhphOljuSvHnGodjeBLe+1O77sOmV/inzDg/gSffujNf8ReDdiguf0qV+tNjPapH+EW68FCZvYMk/Ce/ZfNB4UnZQXMlz3Sh5nVtqSPwigCXAR02a+JO1dt5oepcXny55tesKJd8dWtvucbHF+ap2f1NEe/FeOlUyM/i+tFKmiPxhSIOyblh9zm+woCkORvnBeg06j/YRRL//YzV/91Ue473tIiGij93g8RRbNQi+kDGmBzVAemdIHhja5ZDy4v2aP7dyhISv1JsPDXj931rVTfXs51Y4rwxqt/4uV/11fJcLDg5a4PyCLJb8+dubBH70JpQprqfl7tI8t53e9mL/y8tET4ry6gkccs8HaaA2H0ZJPiJ/rHKy51eoDjAFZWq/3hHnubZfJ+sdtNltcLLYAxz0BCpZ4rmj6f4dX/YZefeqN+0OGrGfen5mn+e30iE5w0rEFyAlVxKogv4RZnyIn/gUJxXUSUJf7a7isqx3gxN0jzWp4v4F9EJXyi8g0ZKDd0i+bmbRcfTSkxlkZXMDfDDYp46SPwIv6cKzsC6xyt+J2NTNS/FZ/t7qgN1eg+n4vrERvoFOJXat2gTDm40S/m4+1Wqnnz3Ws2Xm+tSfH2kvoI/vSRXcVL7t3M62uPRPOW/mlyr54jCVNFptbp6WM7517gZ6Y1WtJeEv21LAfUWwN1rEo8x7SG1m9oTqV2Is1aT5A0mhykT7TqoiN/AfOxp0/zX0R7loZ3XTMIzt8pFont7pITk3HiJXficrKfswmNk5bpVh29Eufq/5jmF/wi8dXD3Gl1yNd8xz0dTUd+odOrAgLk3RvFwq8MsftZv3RSEP9FaxhK3iIusrxhXz/tZ/O+3RcYVnvdgNkv84sZWcst8zqD3YZ/lJpDwlx4vY+gi2/Yw5eP6tVU0QM5flZSLz+gy5eVIyOZFKG/1dpb5tLVC26cqRfm4v/WoTok/LHBT48ly+hH390zUefG+R8+jC2qUl8UsJsFFZySQ8KINDKse344kLhKeo+0kfB+HS1lwQluDBB4Qq8BBon+YGEfAnRo/VPKVSOz+fguJe+rXeOqLcXCjl8rQoP2z+Umhc9vOIzGfh9WILq5VG6SjwG8MiqPpYie6NM/qHeaXJf+9lK7EfPkoTvfhHhXqr4msqw9gAWmP5Q+xfh3L4lPC6+ujx+D/ujyahsJ+/ThNdeiyQ3w/3vPHUvpd9LpXUjvKLaylM5hfW0q5LCryuWQt34b3nprLb2C+Tm2kDbhvQxFlIs913VY6hfaOdbCcn4sryCH2SDY9gPJdBXQc7bWslgXfNzhW8wX/yRT+T2txgFai/P17+C9ZL6OFl8N8P8DD8P9rARK97htc9DnK/8uteqabHbwT+2ttFl2I93wti+CnAi4+DPtl0na1p74s0HjaPi8fRb2/9Wi8aHwqHbs/8v2JhSzx+n4h7il8Vam0VnS001jmdXEdzYKfqX4Tb4a/7K81dIXwWKdKXrUVzxREuVUuioIBsng3XYn3nVbBWydGPo9+wL+j3xdn0Qz4lx7NJ9HBvq9SeZUaM5RPp8bOneDXv6WOpoOokWayAX/pDdHCA2Xu9Sv/0WY/dRGerwrRdbJl+Ej0CkYVcjzqvT+Ns+GX6p+kvGPvV9FQbIw3LKHOMKCq4niw+L0j52XUtyiXrsR6+X00JSIBcfpc0XcwakL8DfAWt2znfhK38PIUPM8dJOGPry/lH4SgYTHJueXdWob+kS01RDbU0+mib/D83i7BgRufOlnW5f+yaBme++sutdNnVdIObOwLd/MUvMfFboZ/xDwZUH/tKiflYl04m6789yfO8f90NPMOtAO7yCt+0Smi62cbW0dnML+W7eAHsaG8O/9cvLlA8JG2xiA9J/jnUgpiY/g6keC3M9uYr4O925BBSRjXBYl0u+BiXKqn01at+UED7cq3Nb6GUyX+XU9zxN6PpV2w81/IpU24f7SXC3E9cj4S/rR11WTD++yroJMoZ1Q+S1zxVAbX4/8vi3mx5Jm56U2Mi6gYvhQb7tH1vB/zYUmIxQ69q4zWSD7iSjqB+h13EfjErTuqeYrgWZx0BwB9KVvJiff9IkhfoZ0yyugDnM9GpfEhtOfIeP4O5Z0sVV62l8roM8xPyhAdXXO2j6dg/vQqFL46Y002Ay9gq2flMW7P5V+wftlX83UyH2s1r2tpHa1G/dqd5MS682IRjUN7XV7F69A+cYXqX99TqDpWJWX0EubTyBx+G8/ZWynnYnOqj2djni5w0UzgLul93iyJkav1fHRTgAdjPt2YQ6JjOTqOPkN531Upz/cnbv4HG+GJPar7uyuDRYfN66dctMcruSQ8MYl21b++vo6Xon4Re/EeHFxLNtAYlHttkcaHRwc4Hf0ysljzf0+6NL/DrKQ0yUOJ48uwnoxdIzpWRpcQf4n6P+6llVinBmVQIp77mItex3O71PBJzIefYsgJnNGkeJb+uj5EO4WPMo/TJR+rlCUulhAQHXnbe0yv4XdXxtDVwgOSSsBDm2/W8zN432Wx/AT6bWkGJ2PctdbTMLz/ex5+HOP97V2qBzzExT/jer1fdRqHOuk7vE9WqeicG8+W8wcndV0djOujs2kNxknEXhJ9JkcV9xe9iiLVMVlcyYLvXRagRSBs4Al8oeDZE0h0tKwAx0l8qFJxA7ek0tf/qX/bjvevX8sS/56RysclT3ctvYT2O11LR/F/W6bqhF3mlPlgTKvj3bAzBu2iOWL3fsDCj90zl37D9U0BPglHTEmSng/fjxc+OtvRJs3zCRXQ+cJvl0QSB/zDzt+gPe/P1/28zU0X4MAzdhsLX3GNg88TPuIy1bHrsPMU3P9ppsSjjF4ufhr9ddyhuqZP+5VHrpbpSdnnMkQfxfrXJXqGxoAa/hH1/TZD8PfWb3ZainodqaQ3xeBaxD+jvL9Ur9FaXM5jAbgc9g5B18A4lsRTsJ9HFWv8r7qelwmx/Xyah3bakcZDhGfbrfbu+ipOgMF45D2Nh17q5rPo13f8NB37Q9tyOob9fv5K5R1e7uNlILg/+hE3gU8gajE/IvlS2YqPvcrHx9Ae2WV6rnq2ljdj/N7hV/z93dmcBXz7nG2ip2meDrPke13hpYPCU7yDHsJ9R6vVXzAzoHlkHZl8Je77wcXdREeymqqEfy6FZ2L96hWtfqPOQfbgviEO2ijjNpXeR3lPlRFw+qaPeY7k0dhEp9WYkC385tYTPsUVxbn1PJK4h5FfZhvsF1y/SX5qRf2S00jSwgPpJP60a8I8DOvNlXuoPxyCttmSH21LDtFUjF9eQiPgL50QLfrg1rwafg3lT6qk4Rin00wSByZP5kGoT9S582NmvOinG8E4Ej6Bdh+JvlcgiafvQUHP0zbgWVIWMvIWbUMCtFv8xIUE2Kw1KIclP/1sJV8j/JJr1R67LYvAc2tNtdO7uG+UV3S1jB1uvg7/b63g11G/IjeJTsFfK7kK+4IzWXRgjc6V/Beuhx2Kn3rYQxLXHelS3PWP6Syy7H0cfAzz9HtT8wGMTCpDf9wZK3k+Vl2t5BFF7GjljVsfzVWopxXH08UBvoWWyfm3jv+R846NumBePZjE/+C+OdUURnnnp/AGrDdJJSyBsTNlup7/4VG83svZlIR+W5rP4PMxj4RUD3iqS/kz3sjjNNy/W/OjjDpWPqvjbskXsK4LMuCZVtcqqsf6esMSrsDn/4k678Aqq/Px3xYrOCrUBY5fiaMurFBFoaJyVKyotKCioqiJgoKAEGUkysiFAAkze6+be3Ozx82eJCeAgEqVqhVcJVaqtA5otUrryO99zuexX//wkvu+94xnnWefglQjdnLCOS/bq2WfezPNFSJXSrbYG2W8j1sc/SZE77S/FLysarKvyvcVfeQ/je419wtczTz6OX1RZl25//cv0Vd1R6X5TuT1ofXcD7K2xfl1fb/v5/7IULl1YcZf9bn7bhKe3GkmSaBuIMbcIHH1489TTxezx57p/A4Rc1zshwnruffjMku9W2W3bRGHzOR15hrHT1XuXp7Bv1nzg3PUrLYuH+XcgHXkPWSP62s8eHmz8bmAxUz6P8xpI163aA/3yy/Kh34nZrr7bgaXvmpWO/17rVku+x3IsHmyz9trOW8+azGPCj5K+8xECXxGLzGjnV3eR53GqVXW3eN3SSP7OamDfOANHfT9KKx1fccTJu/CD/Ngv3F5UBVZDk+D3zSh3+dk44e6vpM8lav2mVSZ/3ij+YWLy2wyL8u4T+y0Lt5xV8ReKfi7OtN+JuvuyKTuYwv360j/7pvl71UB7ieNqrMfOjnfT756V4917bsLgsbdH2M3WJe/d/8e7vu2PeY07fPk8rzfqXTxMd+wCvrwfF1v3H3Ld/fRp2DDTtdn1T9uL/G3qTttnNBjYoHZKH8/vBP/2H+brItH3vcK/QzDneYjwcuIdfbfAscvmri/uKfV3uHqIfJtrPDV6FXG+cOjmqnT2RpEz2ztty4evm+3HevqeoL08+1us084P3+FneL8cq/Yp2WcJaX2Vy6PtA+/3qPdpsXZqV3UQww+Qz3HaOvscN/be+jbnRgxxa4utZj7VLP7bZLjg+22R37/Sb45LudzSq2Lg/iqd9jXRX581WPF/5rw6B7sr8oO84DgNb7J/kQCe/Y+4/w8OS8Dl1Oazc9dI5BV3Bt7wR72/X2AvOR9xeZNkbd3prp70Qc37nb+isE/V5lnRb99O8B9HGt77MTD3vfHtpt6dyHMdFMnhPF6hqv/H/z7HjvO9QsotGfK+P9ss9tknH++ZH4n+vjeJOuXQsHJD9iQPE9vsRJm8C3YhZ/0Gmu2CXzPoe+WL7CFPuZD2u0Hcu4cSzFxTzqCtftdv5rV1uVPz9xpreuz2WO7Jd+gvdj0/En2n2xHjRbAP2Pa5Hnvbvq0jS8zTqBM8c41meDXveZkkauL683JYsckhe35zn+QYWfK9yuqzBGRv6k7TLzwVUc3eFrUa3fL72fusF/I+fdWmm0R/SN6mXH9JzfvsmPFL1flneOC57f6rctXit1hfJJAZGaZG8VwODvfjpD8Dk/s/Mc5dNLNupXe35+Xm3nC0CMT7X3y3mettvoCsQt3WteHM9hmLxW4XlRqHhW+eLOV/gyvWfveN3I877cbpMGO8Zs3xFEzOsF+IPsa0WBucnnoe22d7HdIjXX3rh1poO64pdP8XfjnSBi6/mWr/afksazbaz8Vh//wbcbFS+rr7XZ5L76U/nM/e9n+V/LHI+nW3cu3oN1ucfTZbb52BUgt9mmRu68H6O9wXZ89JOu5r924/lnDUo0RPE/O597nqJfsCbG/7TzzvZNH6dzH/UWPmSB4fLXdunss/xEij2JLv+2X53fvMn+RddXmmZ3Ovquiv1rvTu456aw3PpEDKyrNRtevQO3J1hb7ubz/VcSOd37abpvp4j495h3Bb+rz5hfy/aQs56dKqNltT7g89jqzSNZ3oNh84vTkLvOGvPdyqR3vEtKn2gPu/o/F9Nn6usvslPebAu4eWd/v2+xR5wfoss6O8q8wXwt9XVVrIs6/k03/TNNr2+S9zibuVXm40bq8xCvbjLTb8d0YsNJfcPD8Zu5V/7DNOr9YUYvLo/VdZY1rXHowFz17sMZ2y/zhVrvP9XcImRtdPXTYlDi/y1riE+27rZDj4AP9dqm7n3UTfcYnbDPuvvsJYcd+CZP20A/obw12lLMvSu1e2ecrlcbFnZbX2c3y4tFWe4aM923EDjoGD9M/85NK7pne2+Pua0k4f7f9xvmZ6uyNQhehCnud/H1+nT0q483YZw8JHdud3Kdw6l6bJfg80Oj6N/sua7WTXH5Hprvf2n/vXuIbPSXuHinfolLmW6L3P/U1uzyKwRmN9HleHHF9zQbfCZp0F59ppI7ubmulX9fgP/bZ00WBnZpInvtgt7tPzTerwvUbSnh+vz1QIj8w9FPeGyEuOWOnOVn+vrLUfiB9N0rWWJeHdLzTujjGu53G2evVtcbnGu/dZifJMOfs4n7VtyI2T9bz81br7uF5JGLcvdcn9VhJsx9cWOXq0hK8/Tq/+UU7zTipZ4uKN1MFfl9V00d/+067XuaZ3Wh2ybintprz5PmePvqMnFSOPtHVxP07P6+wZ8jnmxXG9W9uaUCPfL7BSl+JhD++ZG+S388ssnNEP8zZbF0+fEIzdQ7PRmyc66uQS/1t3HrXL89frfULU3YQb362lD7+u6rtSSJPouKM68/53g5zoRxQ0+Otyy/5ZcTdZ54wf6/9j6zrjnI7wd3Pm202OHu5yB6U8Xp32CNCTw/tsi1uvKV2pPQx37dV43uL7anyfke76ysy2NFkfSnCAEPJvzy7wfVtH5xQbe6TeTf1cw/2FV3WybWzMq2LNy0LE48d6LTSlzPhL7ttony2W+j1lIgtFDkdV0w/wEiH/U7mvawbfD2521bJPm2xCUnf5RnbuF8nucX59xPW7KL/3chm+5DrHxiyyS5fPmBcu7u7rMuHT/iin7qpwR7b7Pw8+fQleKKSe4HfacQumfmydf4MTw8bK+NuKLMu7/qtMvpvXLfXujyhJ5tcPWnCt5b7QLoixvUFH9mIvH22jPuaRr7MvZ+PVpjFMm9OOvfArIu4unPfjGb6KM3Jxq98UYR7I8oazX2iAFSsg3/Kmqknbdjr7iUc/EmZuUDOqehtdprzn2eajfJ99S572eFB6a9m/TLf97X2Sfn+tn3mTeffzISvOkrsLvn7mxbigVVdxt1HW9th3H0gs7YY14/12zbnXxr8Rwv9S6akm6Mun7vIBAVO/WHiScVN3F/2Xjd54FdVmadcXUrInCyG7bgXzM9kHT9rtw8JP1xaYm6Q90IR7MZT2lwere/sXLNa9pm4w90PL/3jnN/hpJA5LL87ETK3C1xv7KdvwFM7rQv731Nj/e7CpofMBzLui7UmU/TEjHobkHVWdtiHpUAvaq7ZJuv6T7NZIOfJHyPGyedIpz3VxXca7UZXp9Jm18t7ZzSShzesibqr+3bYv8o+b/PsUvnc3WvvFTx4dqjrpzam3Lr762/tQ16v3GMfFr0qpsD4xQ8QKDBPyGdsrimX+c5ut6nyeX2jPSz4zsiwQ0WvuSLDnCr9L3I2cQ/d73e5/iIJvf3c93lJk/2l65tfTT/nsd1W9P/BN1+xF7u6ry7kUnSnfV32ubnOuH6u73TbMxx8W+ygs+N2Wpffu7vGPCgHwtFE85HIkzu3Obs4oXWn7ZJ5Ztfa/8qBG8g0ZSJPvgrTB/plD05Ob93l+rslPPKSnSrn9UCpWSBwKSiyY8U/lNRg/yXvD+yz0a7uabX9l/hhGlLtLqGre7uM3MM9GOm1qWKnHt5iO0SOPNBkXR70s5b7fadVmiWynpsDtl3gsHmHLZbvx9eSJ3a0yhyQAHL0My6/anBDv33Z9bdus3e7Oq4W6+Kwv9pplonDaNZm85jLT66ysYKHR3bY+53/stVMEzr6c5NJF7m9MtW6PmIfVtkD8nlBhU2WRFH7grlP4HIg1wwTfSg5wxxx8RprXZ3NXX3W/j8B+P3Wxdnic01E4n85afQzyuiwMeJwOLzC/kTWXxUxi4SfX+kwrS4vptm4+H5Ju31R+/RWSiLY9HX2AdenssPEyzy3dNq/ynj/r8ceEf2ossfOEj145FobH4X8dHmnC3tc342E63fZJW6/LXaizHdys3H3yexsMr+TeUZ00NB9QYt1fvTmKuTqujD9wleX2/dlXW91UUecuod+9qbHBoR+VhaTlzKhxvURlLoUsacTPvXsIYH3AwE7IHpsfIGJFbvl0RLuuzgYsaNc3m6vjXL9oirtDPF7fl1u/HKhcOwL7v7PwVd3OXtv8Ip93EOR1WidHX9ri7Wy/zEh9OJpr8C3k1psjOw3q8O6+oBJ3cY1nlyYwT5PabL09bTWJ/hsqqE+LLnERInCM6GWfo1P77YuL+GHTuv8z7e3WJ+sf2ua8ycnHN9pXQLnsx302f7Vy/RlXtBhfCIHCguMTwx8k23cunI6rU/w1L7W+oQfxq6zLu/w0Wbjk/HvjrC+n3ZY4/JJvHEFD9c1GXdxY0kyv/PoN8qdv3utT+yb3CTjEzqeoZ/PNdNnY0id9Ql8/1bN5+vpzDeqzfiE3t6JGJ+Lw9Vbn8z3rTefOFaGbrdunNPLjE8cPZE44nSbGqxP8LS/2frcebbG+oTOpzUZn8iJ77LZx5/aiQPs9T5loavSjcsfGd1jfC5eUwq8Pm1iXbf0WJ+7hzLP+AT/yUE+jxeyj6Bn72l9nbP7ElKtT/inwJtXvg9EmO+f3dat8849zDtupfFJp4y+R/n+uTrr+nxttrzv8ZGbZ5E3n4x3kqd/C910t3Gexvfwu7pG8Hq82jj8TV/Puk8JObgljH6V93d7+5H9XVnL+DER4Fq7G7/WN3+0PpGTX1ZAp/d4eJGD7fXneX/1DuZb1s7451WBhw2Nxidxnfh8+pTN6se+uWYn7//Ew4fIyYwQ80+osH6X9/Qy6/u4n/Fv3G19oq+/69l/8l+39ztJcGlYDz4/6wIPE5vhh1pP/xY97Ogm8ODZm27d3rni5vkyyzr6XpVHXndviOczet1+/dfsYr7j5cbtJy5gHV/EZxjZdsK33nMZ37+F/NvsEJ+HuoDzsQ3g/WsP/s5P49Gp0Fl5Ff1z36uBLj17yvkrl+5m/tQm9nFTPnTX3M76V5fyPFPv+TywDX54thN+WNwFPwwJAddSDz/SaKYvhfee7AQeA4nwmS/O0VPC6bvA18EtrO+rEPC9IQA/bNyh9Kl6xYZydx+D/3trfLLwnBToQuSB4Gv9Tvh88AU+nysHzjEvuH0kVO9kvE+UXz/Ntm6ekXXw18oq6LWrhX3+owM4/tOz92S8kqXWJ4l+fWuAy5d6f9KT3dDryB7rl/ffzHB0JHWEAu+E6JeAy0Pd7OOjSuhzVA3wO72a9/7i6WsC9/N0/kNrgc+maoe3hNxd1vWZfKkXOfCBBz/5/T9KWef39dbdP5T7kttnwq93M05kL3hoqUeeeueO2+/nVYyzoBP6GtgG3r+qBA+HNvLp6evy4X+nn3H+5c0vT+xc6H1WPd//vNflu/lT9jDv1WnI80gy4/s2YTcnKxy+KQMOI5Yhl27rgt5/X8o6n2wGHuO7kUvxScQjb4uAr/Z06Pt3vYz3mSc3xL9oVrCPu9pY/0Q/eA92ko+X0MR4sc/Df4vaGG9IMfKmr4X336th3MMeXGQks8RY2e/UcvB5faf1uz4LNezvkWrj5Mcd7Yz3Ui1wmJIPHqtq4Lcb+6Gn4amsZ1km77W/wrhVlZx3JS+A318G4fs2a50/WtjA2Z9B6+TuRzXwl3fuR8l6YvN5/sUO5ERqLPsNPG8C8v6SDOPo9Z7d3KMat5P3a1pZR2o+9F2h/qBzVX4damOf/mjj84sBfgf9cwcD8Fejd+7L+j7U8+SueuA5UAtcOr31/1TpSN4veIn9faNye1PIpgo8ntJz8qUdDr/+8f3Qyb5i6gk+aQKvZ1Yzz8gq8FXQzHznhnk+UGNdI7AnG5ivep/72z9nN+dH32PQXUwFv/+gCXzc/zLwT4ljHbOyoPPzG4xf5GNPBvAo72C+QBHvXZhnBlzdQA7z+3fw3Pbz/klNnJt2i57HOez/zD6erw2zz/sakEP7PDoXeTM8FnxlROCzStUPUjchz09tQZ63V7OO1yLwtWe3OD2sIZdxpxYZn+vLHcN84Xr2669C/h4IMt5FfdDnWI8+pRAjsIj3f+LxmeSlfFni7U8WeA38vTWb+Ybv5n6EUVW83x3kc3Ye8PhNxLp75se08v2xKusKaW5the8PFjL/7Gw+Z/Sxvn1JwGteJnb9xe3G/z32rYNfi+ZPvN8OP9xcxXy1RcBrcQD5WrzTOv7oLQd+ycnU8e/hXEy406Nf+d0dOp7gS/S0+bmcR8cj3B+wphd5H/cS92Wf38y5ucrjUxcfDCG/trcDj+0enN1GJlDfMaj0G+sp0vJ1OAKdP/sK9QQXKj2fG6EPWkkrf1+7mzzh8bvhl++9fYj9OxjN30OCwGd/D/DK8OD/l0Gpa0E/+FPEGImnD8mDv0ftxM77dxf4/7rSOj/6e6m8v3uHu49g8K294GF+hw04P1c79Bmt+vIW5Z/FTczf24z+siiMHJ4b4P6vC3JsjPzujWbO7XCV9bs4cQi94EiJdYnPt0ag4zEePoQ/F7dznjdX6Xg5vH9qpQ24fj/dnOdJnpwWfFX0Gp8ErK7w6F0WNDkGfWO4Be9RW5CL53rnjAQeb61z/CP30xwXv86MTs75mhzrLhga6/GhCN7YtdZIocHvPXyKY2p3vbUScPqZR7/LvM/MCuMa4C/29E7hkxMe/UoeTGye9Ykd1Vpq/bKP8ibgm9CB/LkAOee7pBf94eUy+H5CinF20/pizs04y/237wXYR2S58/f6G/vhf8/OdHI2Lgg9TOtDbx+TAz+f5eFJ+qANlMAPH+y1RvwCF9cD72RPnxV8TAqi1z/UzHmzugk++m85fJ7TynloZzo+HHweuetfuBd96p9h5t+lcud4Fvx8uuo3map/D2lHzh7z9FgZwERzvhwPM98Qjy6d38JbrwDAPm59bqX3uv/7s3chX0/bAX0+X4cetLQYuiwIoy9epHr8Vc3AbWAF+53Xwnu7cvm8q8X6Zb2p3jhy0ExfSr7E+S3w6xVV6F/RrSqXFH+PlkCf16Xy3r4y8Dmkh3m+7+IzxtMPBH+f1qOnV2yEXo8UIw9HpvP5eTv4utM7Z6TgIjaO9S/oAx7+aua7PZXzeWcT8I3v5L0HGnnekMc6empY1z+8TylgTEnm/V+0YS//Pgx/Tt4IPj/p43lzH/LwFtXDb2i0bv0vV/F+0lbkY5naLws9fErBYEMC8y2r59yf0+H41p/dD34nrgMevlLW94iFvhOVzm4rhY5PWOyswWeQp8c8+Ahfz0/k9+t38fmU4uPpIH8fbEJe70Gu+k6q4vvELuzN8S2MF10BPZzwQ0/f7Uau/aOBdX6Wze+7ypE7rZ3ge2QH9PtZC59DvXPLrTMGuRIVy/o/2Mf5FKlCnjTEA6cvQ8B3Rw/rHuxlfUca0cu35OH/qExWvbiG9zx+dn6N+0Lg9+Ba9IL0XuB9QwvvT6mHT/c2w4+/CSNvLlS743n0/oQWC7xPlGEnHUiB7o6lMO6CNp5PaWB9/inIk7c7kL+BtYx7VQNw+rYLfE1+jPN87wbWdUsIO2dOD/w/pVn9Klng4Y+qv9SUoR9dVgec5tTi10loB/6Ly+HT9xpVT1F5bu6HXwfvZb6yRj7PbmK+m3vUjmxj3qwq1n3Uk7Nybs/I4PkfOpg3Lo395a5lnms7oc/3vHWL3ut7ALzfXwc9Pa3y4TUPDpKINPAC9HTeHuDyttoHMZv5XXcJ+9jXA3wvrmVdKYms48oexvP9jnPZpiFfPfvPPZ/dzvPaEvC7tNb97Z+9m/nSVA585+3ftfeIsP6HmlTfVv1G9CuZ98ts4NtWAd/8Rv0E/+lgfUJv8l5/kPEqVW5WNfP8UtU7b1H76lAWz2eHrJ7X0OP7vehDRd64bkNTeG94Dfi4oo73fc3sY56ud2oDeuawDeDlswLmC6td8Gg5n2en4+dZ08R+vPPD4X+x+hl/3Qi8siqY97oQ63+wnOcRq3ywnHV8XO3srsH/qr72vPKDv1n16Ryen+PJL/ePmcbpIdEvMv+MbvTRn3jzCZ2OSoG/r68xznza4J2Xou9MVrsrPwCcVzby+zfCyKPr1S45rwN/1U9UfixpZl33tAG/M1qwy323Ix/eK4CP/9yH/fJPTz6LvvJWAePldbC+onLge3UBemxXDXC7wyJvrlJ+3FWIn++NNrWHqtDzorKBW+5W4BvdCxz6tiAHRpYaN971O1lfYDnwS97GuNc2O/r0R/Ujv66KsL7PajnPo0PMV17+v/W55x/uYN6OdUrH6jeqbXPz+ctUPvQUA8fbqpnv7x2M1xWEvwKV0NsPu8BPnfp79q7DTzo9CP883gu+FrcC3+ErsQP8Hcjr+EL4vGM7dFLcBnyz9LzcW4Jf4Ntq6Li+D3nX4dGhGOIpzyn/NalfvYnxygrBw9c9wOMi+N033zvHBf7f5TJfbg/7Wa/86LsC/Pd1MV+8+vfOqOTz0Xrg8duI4inDODvFPmidmFtgwe932eDNrAS/o5rQDz/eAVx3NzJeTxXwWN4I/pO24N8eF4CPP/LoTRJ0jnn2rOjD5wSR+22N7Dd7B/t8r5X9TFd+XdgGfc5IZZ7bKsD/b3aAr4wC1j+2lM9QHfwws4P1ZYfB153KD3/rZ7zUddDPOLXDY9Rv8bq3HnfB2FL+Xt/szi//P3cC3xdL+V0UevTgTJ77rmxi/a+0Af956qf/fRl4FztYPg8GWN+eXtaVmMa6HoxwHvZ38Pw5Xf/HpazvSj2fPmwCnzPFbyQ/vBV6z9gNvSzKwP6blA88vvfOf1nXTzrguynKX9sr1P9aybwHvffEbztyO/LnF3o+zPH0WrHX7snnveHt4P/pTvjmmUb2/b7abU1tnKsR5de2EHz9poevGKGj57DXHtrA+h4uA/9DusH7jFLk1LIs9nvqDp5fGAb+b5fiZyxRf++bHt26/g0ZwDeunDrSC/uB34D6rxOKoLcFvYw3EAQeqwpZ36nNvDe3G3l9Yh34/1kt8E3fw7rEv+bOo0KeX0Pdqn+2Zb6Z7ez7lnrgV1fLuq4Mql23nvkFvwLXTzPg+/hG9O+efuBXXGX/Zye4+k7VE2K6iPOYSub7IYwdL34B8X8e3aL+w5XIr3tqwFdMO/ANdAK36fnQ3TtN4Lcv36jdA/6f0PjQrE7gOycT+S/xKJnvX/3gY1ke8LuxDf5/X/mhooX5lrZBJ5/0sN+EYuRhwnbwv1DjV1bl1tkeP7r5ivDL/MKDhyTEljyLXH41F3p+ppn5Pm6HH2wp+3q9kPnFD+30XpX/Z1Ywfq9HH/L9uY3w1SWqx8S3MF5mK+er+DdkfZdkIMfEL+Pu8wuCz1/VOTnsz7fAd5TasyV6/t+m41W28XdLHXRxYwPwenYH+Py2TOMndczr6cPOzhyifujBGuZ9NoTeEt5pHJ6neuen++JuztfDmt+514OvI6hboPel5ciTK3uZX/Q5gVdsGvL1jUaex+p5uKgAuDSrHnaS2qOhoN6/2Ab8q3YwTurm/7PLXd5Un9NvfFe38XxGBefJMPUz359OXC7XO1dcoGQKdvw/+5HnlxczzgnVq39mwe++TOK2I1aCz/01wLevl/UN3Qi+PlD9qEPtw2Q/v4uaYzTuAJ/NUru8Uvn+tCrkopxf8ndzIXZ6STzweFrpZ2YAfeAXGl9Y0kkcQeJGTr5m894Zpawv3Mf761TeTMkAHuE+5Ih5Efi/38B4hTWs/29tGq/yzk+3sPGMc88O6C9nO/R+eCPrHpHFOl/sZf2PabyyJZfPTN3vuHg+xa8g44V6ge9Ejaunq96eovwfUT3TpjDuR8Xw1+5e9d8kQN9RqcQpMi168WnKV0+XQr8VuZyXJ3Wovnw/ctCGgd8lveA1uRR59E0K417fA3zWdAK/A1nwTzDAPqZ1oX+dWM+58voG9Osr1V5KqIVvvskEbkk1rPNstX93F8KHo/Ogw5Mt843PhZ8Or8X+KlY//mlh4JBSyLxHt7BOsX9dP50y+Kgsjfl3dPE8Tf0UG0Po1292sv5TK9BHouayvjszWW92F+s7rvy4UflvRBf4GEjj95ep//WhQsbvVHv1wmrmrWoEH9f0ss84jU9ckct4B7o4L+c0qZysgy7+ovHB8kbkn13n/U6+mML4CzoYb/pW1nGEOOXgz5r5/EbPvy357COSyPreUftxaR7ryy1Ve0f1kooI5+FLKu9GdCBP5qh+MKD2+phS5r2wj99bzb+I38z357cpX+j4HRoX2F4N/3eGweerJbxfWeX8VQlL+1WfXMb859VAn+I/lL/f7QP/SYWMd36HkQH8j+1knOOrwONhhcvd/cCrq471Hcq31tm3ur6ETub5TxWf1za68XxfdzFfURXz/zQAXL/T8WY2KP0GkcfpDeBrczd8ZX70s91pomR9P9W4YVwIfL9VyXiHu6CP+388B9X/dlEt413cBfy3h7DbbTTf5+9g/FvKgNfgs6w/qgn5EFY/w0XKD6PWsd/bmuAbiesIBKMWMv/URuTl5BbOs0ur0U8ONnJ/zd9bgd/WdMYz21jHx62s70KVB2+Xw8fHmpkvUso+axrQhzZUMf6UGt6fmQo92CbgOtcSPwis5HnUCuTB78Ksr7+T8cZons0zIeMIYUIL+tdAEvPGZKh/Wf392yvhhwzVH2e8AJz2dhDXfEj9Vo9XgL+eIvgxWMP6ftbk6MD/3U7y1D/W9fu242c9mGbJD+knX/+hdJVrGSZGXvtB8yg8u8v9/UWAeaY0GBeXudqjTxfAeQw/z53lrE/oXfTeH+32/WHmu1np5c1W6Gl/PXz2WrdxfrEjneh70fnETQUeMv97O9nPb5rwFw735KfkBdZ1kCf2F5H3HiIOLAXPj7SYAQ9vCf2e/BXAj15g/PJeZgnj5fUa4/wsNUqf8cTV3lJ+valR5U0YfSha/U07df29Hv1K/t5DJez3zT7j7mW+uBU8BZKMK1RoVTtilKffiB9G/Osu32QVeQn5P+rDGdjNM7ayvusazIA8T1N/dEwLfvxhKeD3mTb8VtcH0L+jFwLnk/JY3642+OMdjbfF90Iv33egLw1Nwy/0pepNwz35Kn0YEvI1/pJujzt/pcbxLykwTv583sy5k1vC+KtVz+wMkCe3tAV+OKufONn0WOgtkoY9MLidv0taodurasD/ybXwR5XG9S/IJ05wUw7f97Xz+Yn6hz29zvFvTzZ/N7c5eeX7cxvvdbeZAHEK4Pdeoxknn79Vv1HjbhPl9hVhvtlF1l30PDoN+D3Xhz69An3dl5nOfhMb4NPjQb5PgL98Q3fBF1sLVZ+PRb+f8SJycdpLxi/j365xyLfyWee7ncijCz16k/zIcVuBx51N7l7iwb+pH210Fuf/1ALk1sm7sUc21jLefs3P6K5iv3/S86GhjHV29XMf38ld+L37nuEesZPUL3ppN/N1d7O/eZ3EiUb1Qh8Tqt09PL6lEeY7KRt+vkfPwV+Wcv6c1Yi8md2P3CzIVz1/Jn7v2zWu0mQ1Hvgg58DsAuRh9m72+7LGq0qWwx8Xes9lvsmqHwc9vEkhglF9b57KQe/cd/TYEAQfEreV/wboc+fLUr/sEpUnK8vBf0OyMe7euwzo+UsPrlLo758J378SIo5xMIx/cMSL4GFfC/wQyMMeS9nGczvXuDyS7U3QzX0vMe/mRuKW/t8ZK/y8byPw/UWV6wc3+EE7/DOlmf0eVvvh0gzrGir5Nc+uo4Pze3wB4/of4zN5M8+v62WcL1uhg8RO1tGv9sbH3nkunz+Uo9ce6kd/ShH9yCWacR5I3qHs/9FO+P8Gjc8/1oH8mkuel+8thf+oTuDywG7yfXy3MP8fIjyP8sMvp+5R+3s98L2mAfrLVv3mqlr6rn0XYryN/ci7c6p5fmMAuL1ZDr3PUnvev4z1npQHPX6q5/lf1E6+QuMa/1H5uF39bWflsM6MPPYzywKPLzWPsieVuogc1b871Z+dXMR4f+CeKt8Zlucj1F4/KZV5z/felzjoN+k8929n/WtDmi+q5808tb8KCxn3DI0bDCQD95kVnDfBRvj9KfVDP6F5TCfp+OdF2P+dipeoTOznqBc1L3Qtdcqfqhwu7mb8mBzNv1tB3CW9nPW/0QK8lij/2BnM81/Fx5Nh6D2jk3H+0Mr5WJHH+nO3s86PK3i+t4f9/TWCndCTBt8mFIC/8jLe61V7PrkV/orexrwDOciL36KHJrxtkSMFhZyff2rADh9czfvjesDXG9XI5fVd0FNFm56/HnxcnctKnh/z3ncXpD2KPnLMs8/dfX0bNM+gG31ws55Lb/Sw/tkZyPNPmvG/ZSvdvbaHdVWpPW+8c1vO3+nVjPea5rEfzde4TAj5ObkefB3KJQ/r62r8in/vh55+FcSvPGIrekDfandO+MeKvBGAXMl8mSHuZ73XqjxNxX+2KA04H4kgD89TP/RWjZtXJoKnsV3gaVQB73cF8Ot16vovbkAeXar4vbibvKbft/8YH/X0Nlc4B73MagSfr6b+L3/buHrPMvxNvaXg4ZUdxCt2F/E5cR1+1qh1wOkyjfPuUnk4rhR6ORAHvhKKWd+ISug/UszvTk+DXu7RuHJKgY2S37+l9JvWxjz7SnjvrDTiLjPC0NHONuTNK138fXeY9y6o0LoE9U8fUT/e79QfGrcWfXNgrvGL/B9Xjd9h8S72u1bzwT+uUXtQ/So+z56V7+/awfoj3eB/m8b1H8rAn15Wz/NSpfdbIjpeLfGTlRq3mNZj/PL+P7qB1w078K8W5EEfF3v0Jxe1RmW48fz3vAQ9DlF/31cZ/P1mA+NVdEDv6+uAy/p64CH6r5PHhazjhMrzTbs4H/wP8X5lAf6bhFzG6+7CfpiRi7wbovH+MyPMn5uOPThC+eWRLs1/SSVv4rAn56RP2ScbGe+yVtb312ro+FAx9FkdAR+BuehT/RpHKwuyvz+pfD6vlnn96cjd+zVecUU58JsRCz+8pHmYZWWcr9mt8I/tAp9nad71p2H6zX2UAXyuawE/n+ahf4SryZt5xjt/xI89ejF5frtboMvY9eTlTN/I+7/VuO9kzQN4qYd9bq0BvmaL5vmnAI/rNB/jB5WvlRuxB+5X+/DCeuvoY6AF+TW9E/qc36r5HsvQV5PVLn6+j89b+8FXRxf5xVekaL1BBb9/RPlhTSf0dkkJ8I2rQs59lc567mtD/05Ufrw0hPy7TOXCqArsxw27yBO6dy/7/W8p82Wov8CXy/N3NT5yVYjn04Lg64dG5v2uWPGu56XY1cKvKZpPP3I9cmm8xuFL+5nv2irGvbCW96PTiDP1W9b7H80rWNkNP1TUgW+R/2KPXqhxh//nwStKAB2NfTt6LnTyRI3mN1XRR+Bq1Q/+2Az8KjQuP74U+bg1m/192AE/Hcxl/e1F+CUnJDLe6lbg+7X6owcqjNYtgP+WPOYbqFd7qhP++5X6915vQb5eXq35JkXA4S2tA0hNwa8q88n8SwvIe5+u+u27zXru13Iuzla7a4nqq+t7gN8ZKs9946iHeqKW8+T1IuSdr4X9zs/hPD2tBj3tjU7y7p7SepO9+hlnGc+uhl9Gah7cXV2Mc30f8z/SQ9ytYbnGW/KIn6RuYb1vNMGHM7TebLbGd2vzoKOYYmdv+QfUL5ypfHhE4/i2ivVM6kcevv8K37epPJlSqfpLAnrTc72Mc5HqiYlVyJPXNc/qUo1veXzj3hd/pMvb0vj2ylTWdZXqI+19vP9CF/LsLJUb+4uhO/HjyPtvV4P3laonjssHr59sIn+t7ynm/6BH+bQGvpuqfv+7auDvZ9WOTlX/3MOtvN/dht/j9Dzoc6z+7q0uPk8LsP7uIPs/Ugb+/12OHJA6ItHTz2tlnSlBjQ9NY/8nUoHXHaqnndnIegob/y9/3tmZm1lfSwC8ip9Q3luZRv7GV0HszqHd6I139bCuh3KUDpZrvDgNPSq9hf1dK/uWPNQHGO+vjdgFowKMOzWscnkt+321kN8FVa8eo37vhmrwGtmp9VUKjytyNA+ulue/7mAfQaXzVdnwVWqV2qVPs87hmg9SrnrRRH1vWDZyrGEt4y3bxfjnKD5W1um5nwb93qB5Zaab9dyu8rMjQD7H0ETod1kD75+sdDwiyHgTMqCfE+qX7e2k3rN2N+N80oVf8E7VK3sCxuXX/knj8ZM6gPdnbVrPoHnAX2n9ZZHWozVr/s6pqqcNzYY+BoqxR7NUD7q+F7/GskaeD0sGb39TvrkhwnhDd7D+Lbng6exUzpFYP37QQT1XN5cjhz/K0/xAzU+I03y5/+r6b+1i3N9qPdzBIuBUq/nBk1tYd46ffc3KZF3TNP81U+uBktqBw6eZGi97GDlbqX4e0wH99mv+V9CDq9QVj9V8vo4AeecZaTp/FfN+lMk6XtN6kqGaX3aZ+gNGaN1pcgV0c0MFeC9q4vcNAX6/qI/1XVCPvROfrHl62vd8TCdwXaPwO5AJ3ZzboHa6xhG3lmjdWTf78yey3llFfD8ll/n/vhN8nugAvvdXgIdYtfPHq3z4t+aH7lG/uy8TP97o1Zxb7wZ5/ycWfP1c5eHiCj5PrCPeN6Qfv82rat+KHeHyBtX/0ZLH+XSskeeSByrjbdJzfaPqyzvDzPebRsab3cnzgk7zv3iKfL+kDj/Mr5Xvhmsc9RyPPh0gx6KvRa9mf1+zz4QDO3nf91vNQ35W83lKoL/PVd6c08P6cvRcj9L62YPr+bur2/k9/Hv1vIkkc05GrWL9M/J4v0n9BhdXQw8J6reaqPZjVA7v721iHffX8N7ryYw7Tv0Cj9eq/NXxDsu+f2Cf8v3NlaofxPH39xV87m2ALrarP32x1qUeqkUPvKAOPP3UoxPpXyP5MFEC51Xo6WOTmO+cRuh3VwP67TjN23he88uG6/lcUQ78RkdUTqqdKXULUudRwP79hd75L9//W+EywZPnkg88I1bz8nvA/zWqFw2tBF8JMzl3UjcBl/e1Xmp5C+fhdbnArWMT5/zbdc5f7v/caj6mrmtaO3bEGK1nOKWTe6pmqb+qts0Y8cML/Uq+4QQPDlLgM/kZ4hFvNRu/+HlCqgdvDhgj/DJX47KxbczXBR8kfKh1J8dC7Hd0GvtPQ89MOM06P4Vntmt913bO+UeLwOuVZfiZXlC9+vwK/AgPqV8ofiv+9vvz8UPfv9e4eoV2zc+YXmRcH4FfhKHrE63G9fk+dSf6tOh5U3yc567/Zbp1duLLAeDzWA3n30NZxp3rvpvJhzmmcfUhEfwsn6q8GV6Oni9+XuHD9nQz4OKBqnfObzGufmdlCHz9w5O/Etc6vQg97CkP39K/RPKaXP5+Ku9N0fqAhDjj7v/9YxP7SfHgfLFsPFnrEdegRydnan1lGXD4VOXgFYXEvd5pZL8dftWj1c/zS9Wz/lCvdcyJ2Hkx6n+t6UO+XhnW+lT1H6YWapy8E3pMCLA+8eO5e/fUztjvnRtSXxSbiP+y3qMPuUggRuF/KAN6qg0zX0qvcWrxpQq/I52sd8kG6O1Enbvne3BLkOeiB8l51r4RuWmeJa7UUYQ+t6wDP8DqMuhyZBv7za1mvs195mp5r7iRff7Qz/u3az3I8FTqvHyT2U9nB/eULlJ96ESmHSX7fdxbvwhKO8/GuH2Wav6mxqEP5KAH9nlyWPr4zU9mvNP6mfff7cz3kObBSR2H6P8V2dDZcT1fpG5H/Jh2ruY1eHCRfipRC9jvD23Qy1DV207kmhiBR7CUuOCHDcb17T+memdaE/VHg+o3m1VLPVqz5gd1tLKPy8uQd7Ht0NPDqmfPrlH/Ryrw/UW1+vvVb+nxhePPvjr2ecga12fkmSrO9WWFyOEZW6GnNxvNMNdvq4b4UeBp7uN+txx4zV9n/KLPLFG/5eIW/DBvazxp7HLr6OlfleibaztNrHzmNEK/FSXEOST/0OXdpiEPGzLZ55ltpkPGC1bADynL4YcTQfb7wg7jLnZZWKT5u6nGre+nFcB/XDvwvK4O+fT2TuMCPxXrkXeniZ4lL14LfK/cQZz6rgro1zcPxf6E+qXEDpDP/6f1WsWefSL4/C5f65uDxJ3f0/rsaMv5ebCc+T6pxg9wbinvL+pAXk+v4f2EFmMFD7XqR6irNK4x3XM675NdZpzg495StZvmUA9YsY3nu1u5b+/MDuj3zUr431fCeN9s4vuRWr/7hEdPrt9vAuNFnqc+xr8A/P6yizjRhB7GXxvUOOI81Q9zkQ87NA/o42bqzSdoHNSz4/zit7qwkPEqa0yM8/8WA48xady/Nk3jjJ6e4eLmJys/XOzxzZ5B8kpdPqqfdQ/VeMW+BuCbovLct9UOuHysMPZt33rq6S/I4ffzNnCP4alafzc2nn58U8qptxrrnYfOv7sefb5vvnFxW8/AIy7ebQZkvmI9b8bW4le+MBt5OKyUOoHoJ4HzWWqfn9iAvbK1CH7d185+LxQ54hQW+K2iwcTI88c1r8+zi9x53RcEnrstce3WMs7FMR69CXxtEXUMv/bkqeuDHot8y1kPXNa04M/prqTfcZ/Syz1trH9zOfAaTMJuO1BAv45HNG77WTP7Gaf+n1lB3u/W+E+i+ouHeeNJH77jnvwQ+L2+VOsfUjkPT2+B71fmsr72DOT/Aq2De7QJ/rmjlnPs5h78Yu9qfdOxOvSP0YVOPiRcshO96fcN2L+Dnv7qBhyh8jWMPbtE/YFxnpyQvu+ib8SIPFuNv7fvYeTN6R5eZf0ztpFHfnoB95yXtADfx9uJs32idXFPNqKHXVvN+X9Q87XndUKXj3r4knX8qY786MlPGd96n8tTcOtrrMcerCmGTsYX2wEhh7PbgW+NByd3gZ4f+mhoRh/rqWW+CZ5+IPrGF3Wsb6zaydNDnMP31gHfgQjzhT24Sn15ez5yZ4xHf9K4btYW8ryOrkf+j/MD76HNnI9fZZHHMHkZ8vWXmo+7sAX6/HkZ45kW8ogWePwneu7l3vpdYtj91E3/q4v3KoLEwxaHrHv/d/X4N1/QPLUxOt7QRuIwv+ol3/xbrc+I287z1d5+Je7QFw89jclH//ppA/pcbQvvLwxpv5pW6H2Znk8316lfXOsOlmjcba7ao5MT8ddIPZb8fmYL9sK4BOi75Cn84iM6WV9zPnGUo0m839CEfTYxGfj3h6CXzHLg698BPf9W6TrLw4+7eHY2fRwG61nXtkbgsjyicbJEzvPxnr0njaBHP8fzRLGPXeIK/vNrK4kr17VpvUm2+sULgcefW+HnG2t4viST59PVnpM8KqHn7U3YX7lJxCkkX1j4YGkIPNxbBvyHZ3E+iz4i78cn4/eV81jme6BF6TEI/MNVqi/X8Pyg5k+NaQVvn2oc478B4Bun+tcHmid4Sq3GwfLh14FM+olInxnxAz1Tr3QudVMCpycZ7zP1b9ypfp4x6dBxleYpD5P6DG+iw0/jnxuZhJwROSJ4ysil/mjE88R3vm/CT3v5Nu17s1HxWYW+WdGjfUXCnBMHNO92cTvn84Nl+IGu0zxYXxvxqLg2/FliX8k+jrcBL6k3knV9lI5cGT2ffdyh+TGRJPj1myTq19eEsateknwYEZx/YJ0fVoL/H/tyhSJ67i1Evs7oJ8/St5Y+FqP96LsmnvEkv97VO2n85rpi87+6NXfwTNI63ALgV67xUdGXDvj+T28+UId8mNKhely62rFax/brDuTDvQ3Q7fflyPXyNuZN2IJdYGdDxw3J/P5Am+p5BfDl8Uzsnk6PH6QxfWoc9PlVKvQY3QA/V3rrT5Xz4SnwlaR1bvN3cM6ULMMOGl2H3vukp+fIfMVaF/Z1PX6HijDP36hBr5qaBN8eX4o8SKwB3tHPIFdMCvO9qXX8WZ3gM3kD8uwb1fsnRaC3yUnQdcJ06EPsf9m/6HliB89UP5/4Q2R/k2qhr4An75LlHNL6gjPaoZcJW9EzopYBtymap7y+DHmYVAB+b6wF/x07OM8vyOLzuVL0jdeqwcN7hdBLZBn6x/UNjLciTD7ZxBL4Z2cFzyPqZ5qVYlxflPtz4J+OZuThnQ2MP78Q/J+t/sPP0rUOYBP0cHgb+PrAkyeCR7PE4xORq7PQu8Y3sv75LeRxLFkD/Q8G8U9PbsbemJfCOTUlDT/HXq3T9Gfxfsk64FcbQj/8VvM1x+VxjsRsRR+I07ytwBrw8/pa/t7Zrn7mXOSX+Jfc/ZQa/5jTBN3Gb4Xuq7RusmMT5++vNb46zs887erH7dC8v1XER325Yc2n0vFikjQfPBH5vlH7fYm/1/U71LzpGzo1/k49n2+r8uVvwsCjvIvzcVwW/qrJC7Er3+2CvvvUbj2xHvq4PIO/i5rRV8ZoXYXR/kX3qp98YgZyb6if968o5/mjGido0ThgcxbzxWpe2XC/1gVk8ndjmepdDyNnxqUD19Ye8guLVB6Nykc+PaB+ybUN8Ms9P9ZhJKPPze4Af6Pj4NfIGuJLi8rBf5Hm1f8yoH6ZLXy/pA98+BdCp0PXaZ5nA/ZMltalzi0lnjG0mftBV1j4dWqJxos1P+z7Wug7VA4/+rKgj1sb1F85m3PlJs2HTkmGvy6v1z4iq5BDMxLB4+ctrPP2APMdL+bzUZ3v9nL1V2l8Zm8hv0vtQR8ZFw/+o1fw/p+aGO/PFaxvYg50dIrGzS7X/nlna9+1vbng5at29AzjnWfiKCjRviK3ahz8P63gf1oBfHmTxu9m0j9s8ALpKyZ8Pg08vqv6hNTduIsnkplnVSN9ARu8+eQfCVPBd98S8P2q9r/a5Z2PzuH/B+b/WuMleVXYD75HGO+0Mvgrt1vzIBK1brIE+vyv1om9GtC85Vz46D8a51obYLyYxdCl2H+uL5DWpY5MQy83y7XeQ+s2ozReI3EveX+pxiePlVHnEHiGeT9uJL94ja5/Xib8PKB1zee1c34l1Wm9QZrqdVqXMVvjXhJPk/9OymYdO6o0Hp9PXHmi+gVbtG79uXLN/0gDD1sCjHdaz//it06PipmD3yBK7ciCIs3bX8/6jtUgr5/SuuoTm+CvgaehwxSJL8g/pvK9LwP4/7yeeacH7P/8fTLsh7XgrVTzIZJKyMf5NhX5X9aEHN6SBT1Y7UdxsBZ4F4fQG6akso9E9TftLdN+cFuBR+w28Jmu/fK6NM+sQOOSnh3v1p/WjP63Kx25d/kWfjezHXxkZiJv/LGcN2v0PHlE/Sxyrsh/W7XuypMfTo4fKSIP/M8dyJWbNd7zq0btO5uO3ChrpI+S2APu3poc3p8QVHlYB5zvUD/21GLgeFDtk+s0L+bcEHxwQwQ9a1aI+caq/7xkAeMZ5a+7wthH+9YhXyWuJnhYrnlRMXmcG9MLGPfVHcD/NQ+O8oZ52ChckYdDsllPKBU6sHHIn3pPfokdO1BpXd3Fp/XkP8Zq397rKtHPj4bA/y1Nrg/kYKXaR3OLmedABX+LvSFyyj5hqbf7rfYZLuF83bcZOMVov9xLPftQ4lzib5Dno7ahd0xeCn3/08OHxHlK5qj9pfIuR+Nft6drP6u1yLvvyqhPeKkF/WiP+qP9T8C332tfy1kl6HXHXtR82vXg99Z67MJy7QPYugN5WNzI+VCSxO+lPkbWEa91wqnFyPuBZ+nLN6cFO+fLHPxeo58FDs+2UD9X3Kx1v5p3OroQujq5G3oazIHu39P48NHtxK2GWvhv+GbW16x9C772xgv43P1gTr+N0f2U1vJ+YgZ+W/884JCSg34zpBX6+Cab8do1/vkv9VuuVP/uO2XAPdTGeXx6LvtLUvreXwC/1DTD/+UV0M/yUvDxWQv+1DFZ+AcGL2C+6GLo6bI2/GE3FaFndWSx7v56+oiNiONc9sdxTj6v+sEl2ofr7nLWN64R/B0qR37OWKX5nEuZL76JxPjHQ/+rH3J+9zrtiz2piD6AL5Ux/70afylQP/VBja9NUTn1udbFpMSz38G12jcoCP1OV3qLaBzq4Rr60u2OoI8cXsz50q169A1N9JUMSN6E/OMm/L6TtM9FqJ7xdxezvjer0bOOqjy+NI8+ZoMLma+giv4Kf/DkifhDpB5c4HNglcox7QM3U/tBhKqwOyamsp8JucjrmKXA9xmF36pC5Hl0Av7bcXE839RpXf3KPapfXVQGPi7TuFZGJXGWSu2Tvd6jd7Hbh+VpPw3NH41Ppp71Mkt+UlSc9tFMg54erNS84yr8OTFxmj8dS75dZYPmJW4C/r5Czo1T2q2r5ziSBzwztF70e60LnNbJvVo5aejhDXV2wOGrQ+MUadD/Tdq3pb+O9XxXDf1OK8QPMSOP9a3WvtzhUtaXFta+wKXql30R+k3VOvM87SNx1JPj0m8meoH1yX0Jx1Zq39s2+t+3ZzPeQ1utiB1fm9p747LxSxxYCbzzypnv5DLNEy3Vc0nP5zsi2NOnZaEHNKy0vlpZ12Ps/9Uwft79ucDPw5ujx4VqDx1I03qO58Hnc/X4K+J0/NHbka85yezv5xrPuEj7E4fDjJcY1rjN0+yzX9/7sAP6qdwCXcxKZX/S513gukrpsasUOfb3OvC/uAo5d3OI87ZF+y2Mbsb+ituGn0D4wd3TnQ7+eyPI5wcrFB8hzv/oIs2rL1G61jjVa9qna1yi1tVrf6IRGkeY24Z+6jPI4y9V3s1oBg+HK6yVc70ih/FyI8ifgxJ/k4PjWJ+D+zcB1rO2B3oak4GeUlJhx8n7DzYDt0FP/3WNiG9Evqd2QV81zfgbZmg94BVbeZ7QTF/UU8Lan0zzpyJ1qi8rfto1fyapjr+lD6v4l1O2Wr/0Db1zHXh/ocMGxK82PkA/nuHbbEDmO1TNeZfh4Ufoud07v+Q8SCiyLq43Tfv7VpeqnaPn9VmePJA4wOF48DU22VqX5xwEH1nVNiDz7g0gHw4m0gfz7CD8fzgfuD1QBp5Pa+b3x0Pw68wM/IBHNQ/j3JYf/ZXYhXml6L8lzzP+sQL6Eg+p5nl7DfL1shD2zbh1xCUzVO/9sskOyD7+VE5f+cFV8MP0bTyf2oQeerP6IR/3/pa8C1PIeVmTpn0K1O9xaps1Ete8M4t6xpgngMPSHOB5e7Z1cenJqscmBq3f1ZtsMC4euqGcetoR6uc57tHvMeV/GefysA2IfFsWwI/0eaP6t7RffU6JNYKvWL0nILICvE5Qu2d1q41yek0Z8mNp0EZJ3tI9nt4s4xe1QCft5ey7tZHzZVw++SflEeD6i4DWAdRyPvVqvURsqTHSl7YjhXjTdI+e5PP+HOqEYjaagIsTa77j7Wk2xt13Ua56k3feyf08nh3v1vPbRhsjf6/PdPlNCZ9b7TMT5vdxeXaGyJ/kCPrCPo/u5f2WYs3Djjd+6bsrfX3ldzO99bl4TT30tt3bn9zLeFjz0Od5do/oZ4fymT8uAjwuVz/pH731CPylXsLlIXv67R+FT+LB58+qrZsvNhk7f1WaiZJ5F2t86IJ8a138oUbrcTy4vC7zeOfgLO89uwy4eXaekyt/bwV+cZnk+x/27Oj3hdFnEceYXs99J9vK/48vZP+j0tAnol9AT70kH3x+3Gz9Aqcj2drnZZN1eQCpmdgxP2lm3q89PEv8y8wmjib2trM3cmyU4KmvDXxleOeJfP9sOfRXkm7HCX2cpf0A7u2yUfJ9KJ91FORbI3Hf++rIj3nPs9/k95NqgcclRcTVfloH/vzx0N2ceuyoH/Seizyl3yXepxwIUh8s/Hdbs3V5GEn1yMPzW5EnJ1dyno/12yiRb558dvL1mnbr4qpXeHaPCO7Jj1q/6E2jk5ADS1WP26/60AHv83dyniYCj38H4fdzGnhvtgc/oe/9Afy5Uqfj7sdWv2Sud77NGkRv0EI7F/cf08h+czcYd7Ht5SXs73pPvkl9VUcW9D7bG2+rjLcC+V+n8buEbOCbU0Scy9ehcaYa8ixGZqkfPR9+vbUReZ4eMgcEPstC7OdvNcDvkjLsouGroEv/cs7PKyLIpW9b4Qex/05TvUXWt8TjB1HYJ69ATpQE0B/bgpp/EWv8l3ufU9cBn7Ep1t0ne1j9lrO9fUsiyOF50NM9RXZA+OY27f/V24Qc3Zuq/RWLiRdvSef7UBF5mJ/kA5fJW60Vfl5VrP7XPHPc3WvQBj39tNEG5Pdfeu+LHD7qN07eXqD2XnkT9f5LG+Gfjzw6l7j2xETgPzzIeVPcxPqGBOgzUav1SYtD5FGdov0iFnr6g+w3rH6c87xz6EGRiyvoA3FXxM6X/T7djLw+vQv9eqP6IyZ5ckDun6rQ/pZpDeiHF2l/BfGfiZyduBl777can/qmjvnuaAVuv9R6CY8fnXyZXsL+pu3w6FIIZBz63nEP73KRcsxCxnu9jPF+pvJT7pOQ+2UPP4/8m11traxnQxvrk/wooesZGgeQ81ruV4vJhD4/r1e5kAe/VWShH/6zGT0oyqOreKHvOTrOUuP03yXPoTeNKDNOv6nQvMVdddblVX2seYqL0ji/PLw6+f9DPfRfuR6980ztg3iG1p1I/zaJsx9Vv1+0Rxe7Ba7LeW9ENv7pUZnoTx6dO/9DuFz9nvXQUcwK/KL+B40DZ08Au22Kp79E5PtH8MOYePI4BqOZ/2iy3neQC1+J/0f4PzUB+/f2DFMpeNyv90NUN2EPDa/VPkiq10/QfjLTQ+SBRdUz7sJG9QcEVL6uQT+6Wvsy2SbgI/n94rcLrCAPLr6G5236ua2V+edFsPvtIuybqFIb5fI89X6VkzU+k5iNHtKeC91FZzDO5gbkyRzNiy5M13y5eNV30ognlLcx30UtGu/RPmj7Ve/9tIT5pG+JE39aTy5xKcFXaoH6w3J5/mQQfObXc56MXc75mvAY582g9sUcskPP/zLth5RD3u2AxvP/3Ywc/ElY6wBWMd94raPq0Hr1pHzWL30A3cZ/i/4wfbXmBWp/oRkaz/i12oX7W7RP+W34+S7NRk7mrGN/M9Oxv4LaH2e/p1dJfFL0D3euqv/nce1Pe7nW109dq/1cNmJfDOi8d6l/806N84xWvA1qv6LBTu3rrc8nab3Gj/VH80ImVfBV26pxrRXwy0TNAxoaNAfkvdM0vz7Vs9/l7+9aWGdyGLn/zVrotrgROd2jcZcm7VtyRPs0Ra3n+1G5wPcT9d/eGERepL7IOoakQufX1FmXF/gb7YtsW8FXIBv99fgyzQtTv1Wsyu2lmgfWl4Ndss9P/USp1nu0a3/0rnLO7W+Ktd9UGnDdVc38kzqRkyM3Q183aN+mocXIkc5W5OH9JVqPpX01Tg1Cv6nJ/7vHx9nBl7ejr91aoXR1DfO+WY2dulP7PC6sBb7fad8fT58mv1b7HccWsL436rWfVp6e1wuw715PAR5nRsBHRTn4vCePfKmGFXx/p/or/6h+kjFt0HGH1mceX8F6V5by/h+1L/3Bjbw/XuPws/Kwf3+v8eDP1O80RdffoXV4/jnorS/Xs76I9rGdrvkIMZl8H9D+BQfS9V7AIHCsydQ6S+0n7E8hLz+3kfe2RPQeoO3IuYGVfJ9YCX3+sQn5tbwau2R+PvNWbgOvh7V+dKLiM1n7Yw5Lwj/6VDV68LfV9Cn6q+YLflivfopES57E7Xo/0ibwKX2A5fd3aPxwdKqeJwsZ92LVvydo/+bf6XjT1D86rJRzdmsleFjRzf1Kh1vZp/HsUQeI2zm3k6rZ7+2ql6QEeM+XAP7aU+C3yIvIw9k63/zN7H/qFrVvnoU/U1qh/3Et+Ie6tf/KIs1/mv4i72VoX8NhWcCnQ/NLQ9kaJ3mMffZt470fWlX/2YJ/4veV6vddil48LAyfiV9e9KppNZr/uM24fPU6vTdoQzN+pT0d7PPsbO1f+zx6kdz7JvDbWI//KPCc1kfNRy78O4x8P/YC/pi9EfAu+YiuH+My1v1lOvKmJAe+aQxq3y29t2NyOvicE1Z6j2N86efi/NBp0PfFZfDB9DL1Q2qf9bvb2PcZ1diHwzdqXf5a8t3/ofGYJyuAu9RtyDyFQb2no5C/w408n/wi6zqWqH5dtWsO5nMO3RJQOdHE5yLNy5fzwvU1SCcOdnUEebk9iH4WnwQfXVKG3RyVhByKJEIf+9uBm9xLIOv9se/zzDLmWaD3ch5Qf/uAxnWjXoD+Yxq0j3Q1cDu5EvtA+oC6fIYNnK/DNO+hXfsfXh3Sev4s+GsggfHnN+B33tsK35gIdL4moHrsWvpmXFrPOGUen8n4lTXwd9966nW+0Tr85E3Ab18Nvx+q/sZdRdDHkCL2eZOeb3NaWUdLlfalioU+fF/tcHL8lQD80qp+pjHp6F192gdD5JTAt7AIeEgfc4GXX/tbjlvKOu7Jhd7qyrT/dK32rXsC+26S9h96X+Wy1XqkPq3DGrld87WD2ndmIfrO/mr4oUvl+wzNi52jdaJHE4FHoJz1HQ9h301PxO91c5Bx+7Tvx6lKR8mJrHtJkubFlvH8r7Xw+4XF4KunjfzTyQnoaZWpfL+6EXq7rJl5/xsE3rcFsG8/2cq472Wy35uUnz271tHNgMZdz86EnmKy6ae2rhM5InXCoj++nwM/NSQQB71L7/M6T/kmxtv3G4Pktcnvf/D0eIFXWQ3ruiUMPA5vhD/3VyCn39T7P7Z0wNfXhLTvptqHE/zg6wL1o4/U8/kJ7c9aGVQ/6Hz8GPvSWU9eI/n/wxqwa+yTGl/TPhtbi6GnQ4W8/wfNazqofcgCeXrfUjrw/G8rfp7aCtZXmItem7SWfRwsZn2xlfD779TfX5ICHSU8AH9Z7dtztUdPUs82Ve8FjU3UfvDR4H2iyoVMvafmQm9fAz7y6lz/cz2nPH3afc73xp0m48fp/bW55CkOLSXPcmqA9Z1exvrk3hCRb5+kgI+3a7GnXw8C3xKP3ubLeuapnyBEvH3cKtWnc1lnT67e97qdc+pz9WtGSjSOmAcesrU/W/I6lZ9+5NvAJuAf1P6DHWl6P8wc5MmdWnddWMA5GVijclbrvueno3f9WfkuoPHmE9qPv7qceZI17+n2PM0TLLSu/uMO1ZefqgduP/ZzviILP9TrfuP608h97s6vdD/7mKb+hyfC9CPbrHr5eI133u7BL8B9BG5fZzZSz/UvtdNKu60VvL1SofGjJPIwG9aw389a0Xe+0nyMSZ5cFPmblKT9zEoYb3GI/a731n+Dz+mrjo8j26kHSs0AT19XEad8qwZ7PuZp/DpJFdR9xHh0NNKHvir4bKomL/d4HPioTOI+uvsqme/aZvosXq35OVdrnwC5P0r8SVcXs75h3rrmyvgvAs9QDnGI5hyNVyYSL4kKc14FliCPJ5fSt7MiiX6olTnEYb6rRu7IvSiuf1Y2fuWz0ojjndgAn6bXqT9gJfJhyTL01ns1D/5EEfxtMtEDD7wAHQwpRK/2zgcnT0wa89U34SeZm6b+vET8eHtT0MffDbA+Oe9FTsv9Jc4P5+lzHbL/GO4fHKn5KlM1DvRYUPuPpeKHmq154jFN+LnrK/CrtAX0npVs7V9TRN+kH/W0N0qx+zu980PyG2Ys1fvrchj/1DrrF3me7OkLco/61Vngf2QudR9XNDGPp/c7OfVOE/GpLenU3Z7u8ds9Il+WQ7d93nPxix7dRL7NrI16n7PquRPz7QEZ59oy+HWgXOsnVlO38riHn1jhp6foQ3BtmzXy/f5C8pUP5eLne6iE9UU1WSt07csiXnBpPvclfqv3JZydjV96fCnx5VM8uLwm8jfe+K6R+T27e5XI4cehtynlNiDw+7gJ/rhb69iO+amTH5di/eLHmpUDnczw+KHQex4dh54s55zAWfQrp0fUwdeLgsiJqBUajwrhT/jYw98tQo9x2vfQ4xvxA+as1fpn79x5ReRNPPTp8YNx8Atw7l6Xbdx+h2Sx/vUB6Nyv/U1KIsArwztPpX7gdU8/+b2M8xxypNo7NwVuh4rxVw1fQf1le41xcj7qafTIO7cgP7YW4LeV/grCZ1OL8dtGr0cermlnXSnaf2uC3pO2LQC+nlN9+XyPfm8TekiyLo75d4//RE4F1lr/R6IfbcPf+DPvfJB6Kbm3QOTCYb/5Me/anV+rO+w42Wd1EPnkD5L38WwV+tD2AHCNLAMud9eCz9Fzsad21VIvf08aftVrPLk0yil68NOMSvw6h9P1PpdGGytwzvXDD+Wevi74GbvU+CRe9lWxDYg8EPtW5r9f9duBXOTJsI3WL3rdewXUrT4ZsCZK9r2F+MJ9QfwufeXgc1XQjhfyjs+HH27thP8jCcSLzMM2cBz928HrwlZ7g7OTazl3zo4gn94vYN+feHLsTu/vEcuxZ2IKrBH8T0vV/MtSkyrwvTFinJxrqrEjBP8ZhciBkz397W8qr0X+lgfsOJnnhwr8q/dFbEDkSexG6GB2obGi/5U8R75Yaq41ImcCG/HHJGTQ3+ahMPnGUrcp55jcmy30NreGPIT3SogDj9pmY1wdegZ1ob9oZh8HxK8n4z1lxgm9z05lvtpU4v7LUln/LRXEYVqDnDcf5TP/n0PoYU+HOZcCc4Gv/w70j+wIdflXN+Ffit/GOSN6v4vPeHa0nJPxecRbJj9hnf/97hrkT0T8tXLwXm0HhP/7y/BvfpdBXvDwLNaXrPlvwYjWCd1KP4w52axvuN43/WkadYlmI++/GcIe6W/lPlhPzjp6fj+IHztP8zx9np51QhSJy6CPCY3WL+fVvGzyCo5vwK8VClMXfGGzdX7OhDDr+0HzS/c1Gb/bfxn77dTzPi9ie2Tez/KQ1zaFejCzCfpo0by5ddV6T2WJ3Sfn72/KoLcvqohLX1aGnfm+3icj9XJCp5F09NDfVWhddRvnjKe3OD10ZgF+m/eKjPv9F6qXSH6qzGcLkNvzt+MX9MVofUYS+tWlJegZBzcjp0MRkyrrKquC/yvLrRX+/X8VWqeZbGNkP2vKka/TN1A/PCIP+Xp6DfqC/wX44aEtNt7l4WseyJfaz2xqKnrAkvW21/mPtI7l0iLqiaM17+lwjTXCd8fTsR/En+70fq1fj/bwVCb0t1LzgRZAr/ODmgdea43I78nz0YOvrbRRgu9/lvJ8Zo7md2l94g5PH7nGyRviXHGptlDWl96IPrwsbP173fnNeD61T76o5XwYtYlzfYT2O/Dkg1vf4Tn/6x81Qujix74mn3h8dVDgqHl+f6u2AzJepErzjR/hXKsspQ43TvsZRs1XuycX+/cG7Tc1OVfjytOBzzH1N09qZf3zPT2vV15crP2VW22MnBePZkFfF2YYp98eKWO8nAj3syU8zXyL66Dv1yo0Lv+88W2VeZ/i3KlUuzBqA/w34kX8Qyurua8hoxH/y8d6L9x76WaYyx8v1ThlAXT4kwB+tTHaH1H6qImcuz0DfijXvP4ZWmf+UDF09b6nzwkfXFj8P/+Ww5NJ1z7FDcQRNpWjbyTM13tRtd/RsGYbJXJ6nic3nOC5x6bK7w/Uoz9esVnvq1rIfBG1S87SPOzIMu0Tqf0MTKvW36/H7n4iaCbK32dF6Ot0q+b9z8lA7l9SjRw9lA39RW+3rl46EA+/ztL7Qnzb8D8s036r4+rxI64tRR5MyiEPW/obCz2Va/8hocMW+Xwa+J5TpXW/s3jvao8O5B7rgaX0WfhVE3nrjRqn7ApAB0e0P9dbRdgde9eyv0+LkbOXZqDf9xSbVPn7Ua3LOqOOvKkR6+G7qRvNPhnnp+38fVKm9bs6w23QdUGLjXF8W01eTN8Dej/MFuAxsR69VfLNAj4Xn3X8P6D9MgaKoaeXq6GbI+XQr/it8Bsa35UC3+fxl90asSMcnQS1rivWxsh447UvcGYY+R+n8YLacvV/B3/0axvfhyK/1zLfQAWfl+aBz0nZ5B1XBKDPJzx5LYmGCfdAB83p8Ov51eS5Dld7b5/6k1d7+Hf/uAl4H05C7uZuBf/DNV8zIVb75fiBx4ga1u9PAR4HtZ9SUOsId5Vov7x16Gkx+cYB8Jtm6H1JLPaLbyNx3dUV2HX3F/H3w+ofvbPAJst4d2j/wdps9IioLPwrs1vIO6rQusPRxSYi64yv1br2sNbF+qHHWVmc75dpX5mp6+DnK7bhn89oRk+U++YcAi9Hf4iuYL/7fuw/m83v9oVtpcvTL0deS1+5mYK3+cDvk3LyBHeXaF1PNPegHKpAH9mvcunzIPB9NJ0+yuOeh56OenLPIfAG5O0/1J9zfhl8+nwQeLRo3wbpZxYl8H4aeHl2+oDQ81/roZeaDPwR+/U+iXlaz20rte/eVvp3PVmKXT/Ee14o4z0JPqPiTJTTk8P4PxMD0KPN1vq8sI1x/RH0PsArspDTlZXal83bp9x3f50nP2UDZib2aW41fR0SNI99YCHnkm8u/WD+HKHv2PAVWq+ao337wuAroPd+XJIGH1frfXPjc7AL5qfSr3lRCH/4axH022F+8HlsA787W/29qWuV32NZ/9Pap+W9KuTVjLX8PnazWSbvvd5M3qbQheD7K/WfVUWs65f0SLn2efHOkTE+1+/UTZDTSNw0ZTn84+m3bt1vFdJXY9CjT3lR6kVk/EvyiEvF1xBnKlms9lkJ59nfq6gTGvcC9NiSYWY5Om/k97s8O6RG9pvAvddjQuSlxXh0J/lokx9DH5qq9+jcGwG+menoZ2NXo4/lllAfnpSG3fv6c9gjIxOtQ9sEvdfwgRD21qFc6uNea7KO/i8NYN+Onse58Oc68iyjq5EfNUWcO9NLrUuTjtW63wPeOSXw7dH6uHs1/vPTEH3YYldgx8W0wQ+XNKC3xm6Bf04vRn/uCUC/36zVPhkPcu6e2Qo93J8BfQ1ofVtSNvwg/cldn4nlwGlGpnH7lXuSxQ44pnmCIe1nsysXf4PU2TgMP0Dd0YiIGZA/e7UuqEP7Rt+TAf19LXFyV4DAOsZrP6W+TDvg4iba//EkjeOcG2Q/Y6uhz9PDyI/4LfgV7tC6ub4aztNDWmc5Vu9zO1fjijFP4W+avBx6fVPzlZJTgX/uZuIY74fpc3OW5pM1xCqck9ArR7XSl8W8gJ1zdR5+85RC+P2VUug/N0xdwqwU4/JPajQfZEQ+8sF3K+s6EtK+DvdqPdJG5j1Lz5urlT4OrUfu36T6yXNB/C6LitHPzkq1xvXjKUdfvqAI/WX0Uu2jmom+FEhFftVmsV8TAh4vhIgvRCWwruRNnL91Qcbv80MXn2VzH8pkravx9Et3rp4fII92VAb6wbcB+P3oOvwVc7OQQxdrH9Ud1ZrPmYT/43i8cfrEg5ofccUW+EHuWRA6rvD0O2d4TsS+fyRsAvLngia978eDh/RNiFms+VfL2ee6Wuj7ugz8HamJ6M8leo/YiDWs/6/lnIM3BjWurvnLIqeErr4Im1yZb2MN593UbMafWc14I4PYwW9Uqr9Y+5nHt5oTsr6zG6Hfi9W+i07WfuV6b93kHOLXfWs0j2I99Baj/o0Rq4kbdFQRHxR+lfFMFvr2QCH9f86vAT9ih7rzZg7w2JWDPlepdULxm1jfQCnPk9T+FX1VxrlY79McKEe/kjqGqJ86+NNfOJ38m5I64/wiZgH0fnSLc1v5LmmB3t/KNc6vdSwXOH6VSt830edE3rQnqv1aovcFaJ1ZYqrGa1/UeKSeD6+FOO+Ky6DfM2s4P8UPKX7JgLcO8aeaB3hP+naLo+z4Gu03lIMf8NfV0IPIW/k8tBU4xq8Dfv8Oqz21lu8vTVe9qxq7ZfgLxGHlPjo5Hy7fQBzDkyMO/5I/J/x5PFn7l29Gj7ggFf/gSQH6Q5XVGL/4m75Jwx6dnYpf9vYQ/qFPG/G/zM83zr/8WY5xfqJDLegbg1vhyw7t239tiLjQ4AZHLj7/4/jjPXkZEPQtazZ+8b8cKP6/+zpEfxpdyfkXCYP/3zYiz/9STVxlb5HVfmrkhb6eBHwSvPVJvmu81AvKgOO1r2YO5+GqIPZyvMevAr+4dmNkvNGZ+H2yPft5huhHM5Enb7fhZ/6oFPyM2GacXbVQ7Re5X8rZMbWKN88+Er/4WQWcl9/lIYc+ywJf2/U+gtuzNE/Soy/x84/eTDzkTamDdI5e9IHeMnNU8H+0EXkSeBr/Umw29zx4+qjrqyjyROTXWVn035mXgj7wqMqHRZp/9q6HD3EU9z1EXPhIAXVLg0nERRbUoA/J/VLH5T3vvJb87gkZrM/n0Ykw1NWeXejk3wQTcPUpzZxLszYbl/+/KIDeNi3PBIQuPy2lPscfjf/Bk7MO/jUR4+oTrq2kHiDhD8R9ngmB33Hp1JOMykX+/KLJWHl+h/q17Gb832eXw38lHvxW6TkpdH65Z8+JvvtRGvZUWRFwKwtCT0fK6ON3icazPvLk3kU+13/Tre86jz5/JXxTgB/Ok3u+dUIfa5APR6uJB4zQ/i9tZegnuzKIdw5Jw/56qwi6W1AO/U5KxW9wawg9ICEbv//6NOB3UhV04+3fwTcvov6TUuBxNB0/6t+983+8yL1ngVtDMfnLn6XBz+dWGr+sozkXP+fxdfTZPRYi/nl2KXbjxxXG6U//8PQd8ZvneOuX/naRDcYv6zCp2HvjWunbNz+ROMQo71zJkvNiLutbV2mMrG+q3iszf6uxn6i+JvOe5X1eL+tIAV/3eevPFrJKIB4l93PKPq4P2wE5d9eEjPML3aJxEumLL/w1JAv7Ot97LvpP7DbsM7E3JS4n+WHunoh4OyDw21KG3jFP++1IPv6P/ijZb3M2fln/MvSDX4bISx9RYozY0XJ/n9DJknXEUVK2YN+M8c77fYLIZ5AHRzPJa5O+BC7+UkCfwKnaH3iE1HUO4ocSvhhMoR7G4xuHf7m/Z4GsX++dbfbONRdf17rzeYnA47MQ/Hxc9ZF5qaovi5wVRJ+NXvJ9G/GPYfV6b4/Gpz5JJr59aRD+6Q0bpy9+EdK+Ch4/rPL+jvHOr7He58B28FVYR19Eu1Xvwcoibh/ws7/j1dDT27XY3Z6+4+q1JqxTP0QO8afjqfBfbSvyZkiB2keeXCuHvxz9xmay3/QQ8kTsrX55ngyd+1cj3+Y3mCjn7/Hkifhx5hVQtzt5pY11dQh1xqX9j2s0J1xeWEj7q9SYWJHnTZ58lXM5sJrzzaN3h79lnr4g483ORT8beNI6u/3GMhOQ7Vzs2Rfu/hdvvCiJw9xtAmKvjQ2h35xcYwbcOdZA/9qLQ2aq4H12BfU+fbPQs77ZjP51ind+uXr1VeC7wpO7rn6qRPM/H7DufsK3VR96zdOv5HwuCGl+TBA5tLsUfk6uMTESpyzQ+ui+OGNc/Y32UTgtYqzgY6bmDVXmGCv4kPu95dw7mIMeX6j14H/z5FeuyOlH4OdPPHr7tcBrLX4ST88wIi+989fh/4YyExF+bi9n/ug54H9fMfLQ0z9Nl9BtCvzwkScfOgSOMzlPjxRBT8Xab+bsNPSJJUman7MVeA1fyf4v9M4nOSdHLKf/eWuI+sD4fM7fRXXGiF9G+ppFCf08ZvxyXqb8f57ePT7ussofH6Ruq/Rn49JdusLacalSEW2UastS7RGKDVBsFKRBKh1ooaFUOm3TJr3QTO5prpP7PXNNMrmUTC9IVNyelbpEYW1WcFsV7bhUyWq1UVhbBc3veZ/3h2//ySudyefyPOc51/d5n/J3+mzE/Jzvp705KR4/fdDZE2v09HtzvyISNXzUccbnaz2cSrSbevZtb37Fj+JidaJVUerr1iGer/ECxlNXurjH8sjjjFN2erzZmJdnfPT9fJ7BKPsYr/B4ajp62VdZFqffPNPEPsOnPT98ldfPv3NALG+POew2F6ib+/iix4tW8rTk2L4P8v/B/47zkvk6/Z1FVcp8cpLXuztNnjTfHfz8pj76Gye/TH1w85BYHe/uKPMkV7Uy/nzb6Ylz5peI1WnnH2VfcFmSeae5lV5+oI64v8UlrLff6/RlHPpmo1j8WOz14Q2lqM/Xd4gf+m2dl5c618p46WSzF1/vYxz/viT//ydHxG94QY+HP69O1fDhFbTXP3P7Bv9qskQ9v5r5lB1eHeK8l8fLSzKO+81RMZzgjFeXzG+gXsoq5T71xSWM/Xnemz+wo4e81Xd7uPCz9ZynucqrZ80MU882e7gx4Kuwb8tqvDlxXcyDlIH/Dhe6hvt4QzXj4pu9OeyhI4yXu9x9cf4vlhCfcLGU9dKNHcwD7TxCvMPZNq7PaW8OAuyczWvbSjs37xnWnz/7NOXz9D6vn2Y/5XZfis/xnSPMW3aPePOZ67lOPb2s317dLwE8/x9jXlzl7B36gSPb3P7jwT/Fuu7VPZRHv9OvVp9q5v1eqGd8HPX4Dm56hnZk3hDnxP5/Q5wffM8w/efJDuoNX64avz94bK1eVcB4Ll3LeOnkl3gOE0nOe719lO/5oNOLx2dZb4J8/2dMsrE/uwZ5vy85fQH9dg77Cb21To23+ngL47rfDdB+na2gvtvYwfjyxT6vf7xJrP/8ewnux5VjjDeeDzN+zGz19MpuCeDvSk4wbvpElHH7ijjzn2c8/X5luyjOZU4d9U3/APd1RbOHS42wf220k8//X0fYf7HZ40vY7J2f8ULmkVb3ktd7U0RChsf1/u5oiri0xfuYB1zYz7zN6Wd4vtIt3hzOKOuIcz1+g8UVgrBi9l+OUU7Pen1i3/X8sZciYnWbOQk+z5/HvPnHvV5eagPj6Emv/r8vRrtakfbWr4365pUW7nvaq7/9foTv9dGEGD/EpRT9iYlS9mO9mOL6vnKM5/VvA6xH/EOc+unuPg8nUKBBw/GM0J9o8eKR8Vrqh2gt9aJUUf+v7Jd5Frd+g/u0u5/yirw2nqctSTl7vZbvuTktfuNXbSf+Ubtpl8YLvDqR16f5diftY6aMdmTxLq7vgi6ebxdn2vn/85AYLu/6Xn5+spLzy9ti3vyNtMeLupl+cU4p655jXn/vCyWci3FzN/XPDX28/jwP5+r38rxvxhgX/9Wdm9uh//Z5811aqRf+05ODB2OSZXGCl3eb28u8dLGTJxRs9SGN4vsP9tCefC8mfsvb9BCHklWigvg+p5rrcusg1/XwEPNCiT7GD8UebuCuOPdBK+iXH2/ifN0Cr95dGVfbX+B6wB9/8aBY3TI/xvhh9SFe/0HwRTnBCN2u+TaP+Rj10I/G6U/klnrzbSolBD875eJg7O/XhsVwX7/3cMyoOyI/tPrL9MM3eHPVHo5RHgo9XpVNO+gvTzUT13LWm2tx7QkBjRPjCJ/V6VkPv4d8Eqs7JGh+5hDzEgubKb+b+70+xMOSjfv8w6AYPum/j8kM3uf9zo8AHrKogeu/b0gsbh6PSBrvP+HxY1+dEuMjOO70DH7/SlQu4/nyj1GvrhijX1yU9PpTXZxr/k4Z+60/P0CefXd/0+dVITEc3YpyxjGX6iVt8+K8c5EYlhD+/5pS5vUyezWM9yyJ8/lvPiYWH0VKmAd5opt1pBvjzl+70uxJNb63Z+iduaz0g447OwkATOg29f0cchqivnnfMdqP36boPx5v5ntMPaW+VvczsIX951c5fWQHYjH1zfIB5isybbTXwMna/Jg++jn/jrmBPpNv37fxfgeI67qmiXMOuo7w9+ebxczgv7l40wLaW9TanF7w7B/wCnZe6uj/rhthfekfnH6zPE0d/37VmMd7+Dj5D05+mbiCyA7Jtv1Mcz7BoyeYD7jVyw9OOzuNeE8P0P8fTcqM8dWNsl6ad1iNd9y3hH7TxgGdwucbnP7Fcqz1+o0wN9bywU1q97l5hPLbkRRzHz84yLrGDm9+/PhhPv/qIskz3oGjPK9lXd48Zvc88OP9tSrGO9fo1UUHOFdmR8LDGWwRC5NgD2xfEmLtFb9Ke/Nk3DqPIX65W3y5sNd3agrP9ek07donhyjvm49xXkJ5q/q2zRK/gPe7plcm8b13j9HfKmzhudjawPM6XacWvmG+FOTtgJfPbqz0eLva2GeAOSg2jyQhaXz+X14f2RtRxut5Ifqf64uYX33yGP2CyADzp4G9avWe65rJl7AsTnn7VYr6qzzu1bPXMc+3zavPv9YkQatPJal/FtfQHl1oIZ5kbhXP1Z+jtIe+b/L+CY+/sThOveJz+mQp6spfob7YnOR+vtjMfMJEg1efbfXqPg8T/3sgIv8Pzw5/6LkR4tyzD6rlqZz8mJ27+Wme65iHV7iyn/o/r1ktPer0kPkjT0Ts+Pn8Pd58y3oN4Pc1Mfp3uluzsQznj/Lv05XkY7vG2SXD+/fTX3s8Rf/2UadXcL9/f6eOeL8GjE+ni3WCj49yjtDVMcrDpi6Pt7ZefQWz5FfHP/AFGi9wD+V3QQHjsiV9xIXuTjCv7/SlPY97X9PPE2WsP4XuZJ5wQ4nY+/7+GO1orbvuF/FeTzC/AL4Ci5O8vHJhA/FJZWMeH6rHu5Dv1QXndnNfv5NmnFaapt5Z4PzTn2J/D1CfF3lzZe8epZ6fW8E4fGkT/ZJ8pwd+jO/vkjzjJYzze9eGKR+dFfQPpg6r+XsrjhKvi3yZ4Y5KKSdZXv+b9vKc/DzKc3rLMJ//9ag3r6WNchLIZ552azv18xNevXhBG/snchrJb1Pm4QKeHaZd+sr4O/wnlINcp89hd+Z6ftjWQe5/xzvz0r14fmk/cWfnktQvF/czLlk7zPXIb2V8dKKN+WipVvMLnf208/r+IepNXyPzu0vbNAP7gDk4sAOrG7luiRTz4EUxrttGd70L1khOeYR+Ax6ysITrhvlRuP93EzqF9fhJjLiORAf9xwfGqZduKGP+bcHOd/JTOh/XW/dN4p3c54ZzXtfFesH8bvppY2meL/j9uP6HRriviEfNwH5VrW5zqoP8Wc+7fYVDCfziMcqFve9fBjUP65p7lHGliy/S0FNDKeZpM/k8f1c6fwPy7uL/alzvv8bpx1108RsOtP8J+nvPh8Vw0XNHKR+rjjMftL6EuObLHeRfe7Cffsb33bqcm+W8BVOMX3D+F/bpCeI3O0Jc3x97fN2bW6h3Xksy/36+i3mXG4bpv5w7JllYD/DLk69NoqYPU6x/NZZJJ/TELVHm5a70/NazvezrOOX297uzNifM/IKSpAj03j63v0shOJvoB93bRn/mXD/99yfT1Bd/dftifY0tvN8Gt7/1WKdi6pGhNO3Hql72y2xx8mZy1aOK9d/k1g9y/3oL9Ui0SENYnxVOvwJfenGnCL73/lE+x7lyCeHcJNqJL+gELxbk6GusH7q4KeT5hZYvdvvks0J4Nv2DbyTUj337sXs/vPfFQubDz4eZR/1gSi2/ems362A3HGZe64UB4sazalkvUODezABLrvHXefOoPtbN84+5TqgfqDc/AHN3kKf27WD+/OY2yuNZF1cjv3xuP+XR7YPxSV3h8WMWVnC/tnfQvvq9uKnYrdc3uM7mF882US9VDqga318H6ywrOsX4934yQt6cBQfFcNBzWthPmjmiK/H5Muf/IK97rpN9M4U11DtbkqwvFO+k3bjYzrllq8cZ357x8jb/5/WphDrZB3XvqGQZb+dxrh/m7ME/TLarYn2vD5MXaZ/zv+FnDfUxz3axnvWc5f3MD51pkADu+/gRiRofjDsHDeZAqN/wgDEvT+vZv7W11Of/PMj9gl7Fe5/bw3W6VEo/7qNHGB9e1U+9d9r525/02RwxCwB/2yv5hk88ynpAj3u+NTivTs6+g3WtFl871uFxCWA95qapH95y+wJc99wa6uPnhlRxv/8bZPz17iif47U+1uEhD+d5Dizft6KbfsmdQ1znl3uoR7I6vLjqANcTfc0zPvav7sI6HKR9QJ8s7v9ClYsPseCr1M7t6S7Ozci4OI7Ehs4fdz9OPsR1AF8z8PLLDrEus7CZeYOpPvWtw3tvoL77ndsvPN9/DlBfL3Bx0kY830HmI/w1Hg54mLiCahcX3IfftxMP/tKABvFea4EDw3N8SsJYF99R8oQ7P9ISvOi3hZy+HdYZ42v8hodTu5fru6CG/AUnWhgvIf6x+dzuPV92P6vccwG/mNnm9bknaK9lj2ZBL8WdnrY6gfPjp7GOXyc+dP8A5emWmOTiex8akADe991en0Wq1KsXVjGfe65KBPpqUwfj9R3FHu+q10+vDRrAc70cZx7pQjv9nl9GGQ/8IKqWr3lqhOdr9UHxm186wnO1wMnZ92eNT8DyDt8d1LPQL5KWoOn/uFe/amM9HPPqumYtHxqEPD3bKsav+D13/RTijLXM74I/G/Lj+4xGcV5OPk0cyvFOxrcXPT9yZr+GoIcSnTzPD8Rpj/43QT+mpZt8idJDnMXbTWryuSBKO3Z8gHpvqoJ5nHelvf7QEPv1Ik5OwX/YcZj+9wUnv0sg51s5P/bco7T3+1ycdBfWM6C+aizERuZ5VnWx/2O0VbKsH8M919s+9odiPSaaieNfN+jl5xt4Dr/jzS+4oYZ5Q8w3g/4obCL/Xcs4cSDVTXzfsjaey+eHOCczEKS/Ea7k8w0n5B2eZrMjF8LsDz6R9OYvj9J/fd3Tcy96fIyvDZBPDnyqsDfLCojj+cQg46dl7n74l12qIcjXbB35qYGLuRn/30h7M95KubolRv67c5XMR7/R480DHmEcHOjh9y+W0b+samGf3lfT0mp4+Dj9mEs9tN+JpFdfGmMeen2c+YfOMP0E5Jnx/a2l7K/p9Xjv3nvC86crWbecOkz/IhZnPHTqBOu7f4wzn3f1iKjVAcPsCz23lfIOvL/x4w8xLnzF8+fhp5v7NMB8aVeU+YXQl7z4to35W/Beoa45u5F19Yv71a47fYz529UBj6epmvvW28q4Z52HU3mpie+TKaD/dvcI60I7gqwDxOOcQ/pgjHEk+MKxzuWd9DcWebwup1P0h0/uYx4ivIe4x3tTvH+9i7/g92b2EqfW2i65uN/X4+pL4b0ekIDx+DXzHG1z5+omnJMvUc5PNTFO3ZQg7uJcNeMzp59CrBexjtPpnYPxJspBbQt5bh5s5n6/6PQ+4q7Fuxi39USZ1/G5ffiaz+rvZufTLYw7nxln38BUNesm5x6m/N7Uzev1hBnvLezie/7vCH//lxivcyxOfVQdlrTVN9NcrweiIsY76uEs/zBOPM5sNvOas0/SH+osZdz42SPEr895h2e9ifnrf4oTh7S4SKesbhoVv/EuRpknX9bN+K2xkLiMB+Jqc57/YUQyNu+uk3XkznLmI9P76O9//AjrlHeNsE4z2yFWB88tpfyt9vrjZsp5fvPi3jzE3exzijyiGevLiTFPusCrOy0+4P3u4WweTrI+8nynhLHOj3h9txeTlCP15kYUhnjOjx9h/v3rY7QvP/Tmjb3lzRv6vofb2JCk/z1bS/zzl+ISgh49vZfyuyZMHHbPIOuVJ2LevNzdHu63m37I863s24F9wrmcaeG5CdRwn33e3NCbvP6xdR28/qST3xfx/kFv/t1W4jfB9wL/D/kX61vZ4/UptFKOXxtinBmqYJ5yRy/ftydGHHjoXq/fqZh5rU96fRPpGuLYTz7g8XI5Pwd+wzVV1Ke/GWS+NL9EcvF33xvy+pz28H6+vfz/4hHqy8Vx4qIyFZTPX3n5kzc8HKe0MD4ufpz58U1p+lmLI+wDX72Ldv9jEd4/7eQR+lPDlDetkYXWH3KMdj3L+fE4D53VxI/Occ8HXILvX6mPJ8Psb/1kjPH+p59mfNjRRzmZd5h/lxNn38yGOua3CkuIkx6LSMb4iGrpJ/k+r4L9PlOlQaxfuYezkxoPj/sw4+R9Ma/ulWD/5vlm1qdrB4hTmS0iD4XvPu7HW1HyjS8fkRnjeThCv6c2wvp6vccHlO/syJ2zlic2ufnUMPPkhX3sm9qdpB9X4s0Hm+vuizyxf7dnNwuYZ98c5+en3+nrepDrcaGVceSKRuaVh0rYP6HbWT9+o9Wrox326nudmm/8VMcZv52JiB/r0XnYycnfjDfY1um2UerPkwc123DtHbQ3DUPklXyjlTjy7KB0Wv7puNfn2CPWr3nKy8/+rIf5miOjjB9PlzM/O7ea63ixiet2N/oVrZGJ57QuShzVdBvxVtEq4tLy21lnOzPs4eicnkK8vqLc49OOiR/X+79h4pbPxen3nQtTni84vwGJctnCesaiJPt9hlPU/9Xd3pyBWub7w1HJsY30eBQ2NZHv5L5u9oneNSgBi/vc+u+AfO+kXv3VEO3wdU7/IV8w7fyHfqxnQMM2VzJFvuz1T2ka+mu8lbjBwXH68xkXRxsf7aNaDTlpSPP9Nnr4lGV7iYfIlEvQ8vhOnwBvumOXpk2/VTCPeXZcAsZ3Vsp5DtdG1PLsr0f5+XXOjuA5W/uJ37zcICZvNzt78xHIWYj++7nD7APZluJ+fjhGXqcd9eo3/7eF6/JYUhT92IucHfURt0W+CI93cbpeZ/Dzp3Hu4+1x+g9b27w6WjX7b16KefOe93hx4mHiaZcVWzu/z3/U4/crEQGuNL+U+Zml3RLEe4IXHvHK4p3kNT+5l/u7MEVei2jA4+l4lPE4+myNb8bZ3Wk80Bc8/j5v3tenY8zf7Whj//41HRownphumcL5esLJbw3+/hGZhJzM7ed5WdUr5j+FnZxv9xlu3fTKZ4f0nblChoedaqHdOJuiPzHV6PUbVFIfPt9OPPmaIfq/nRXis4L5zcyfHwVvwRXWbzmDBbqpjfjadKFU2zz1Uc5dOl2lM1ifX0apn/wDIpD3l9oZR1wa0CnDe3i8a2fDrFPMraB+TjWwzuR/mrw0B2Kab/xZCebhtjwjoQjW+3H1bYfd2KKLbO7MOM/LdmcvUfgqvoP6+qzzN6CvX/bmTLxerbl/4PoabnpRC3Hnvv3EU1x09h6/fnWI8fm5fRrC/nc2enic/fq21e2epn/+Dl/s+hDzCq8maC/PFb4zb1uD+H59jP7hVJQ45MWbGW/f10z9NNpCe3NVG+1FbTPxb9EaycV+/8z5g3jO7MMSMB7Md3CKY6yHnOpjnJDfS1zLDS38fE6M527pYY9fLJ/9+KNR9hlMVlJeTjbRfkfbRfEeUx7+Z0OCcd5Rpw8tj5NPfoLb+zQNObk/zrzEAXcegB+Y2st49qox2q9XB8UP/3NLM/MleQ2yyOKblFff6JYQcMChRzxejmYJ23l4mufh60Nq73tzB/XdWIdk4fpvdbN+uiLG9ykcVSsg5pUxDxXZwf0dTEoIerCxgOfhhmo13KfPi1+WJDxegyeJG5h9Sq0uCVwD5M03IDY3oTfJfPR6Jz/Gc+b1o6Zr1fpyzsTYpwAec8Np1zPfsuOgWv6uJ6GmBzOd9A8xh8Icnh1yyvyCo+TPXr2Z8WF2gRhfUlYVccerv0L9+p8j2on1+0Oc578gKlHsY1ZILJ/4epNOGv7zafbVhhq9ucZl7CtLtci04emi9BvvjjAP4X6GkD/zlUgIenfZPsbdLw9pGPuPPugnZw3/fBbv+Zko1y/k7Lf1IR1R09vX96jh8q8pV8P1Dg4y753l/D/Dn7Wp5UcGUtSHbzv7C/md584h6lLnSnQR64deH0CnBmF/i8PUx9d1MJ/n38F6SUlMre7Q4vGS3DhAHMe8MuaDpVqMJ/49CeKSDzZR/213fiL0xaeGmB9fVEu/x+lryyde1UJ7+K0x8cV4nm19NoYlhfuF0sz3Au87BwvxgAj8hVQP/ZdbuxgvPZzgulQcIW9UVSvz0i/3MH/2egv9pX0pj2/d3e9Ddk4ZN+cNivHvbO1Sw7tuqNIi/N31bZTvQ0dYr7i4i/rqjRbNNbxhH/XRhShxGe9210fedqpBJqwvYVhDyP/NdX5skH2Uufg+5u6hvvxCFfNOWyPaaXXctGas32BQFDjLVW3E87/Yo7l/4vm35/i/FPHg0/3ix/N/NSlZVn8dUMuHnhnUMJ7nt04/QG6XO7tQDjn6vISQL3R+TI7x+Z1Qy18HguI7is8f5TwEcXrO+l7K1OKwS+2ahedY36FR6w8ZEn0Wv++lXN8R1U78XD2mpmeCZZK53me8t4YXzbRLLp7v3UN8vnuiGibeRa1/YkmfKOw05pegjrDJwzt3jPLzVztFcV+fi0c+637kNLCeMN5FfOKCJjX/tTBGHqwLYfKCBfYTd1HboxM4P/u+ob55V9i+c36wO6+I0zprZCXWdfEg67anmzgH4kGn9yCPmT72OWxq4fybb8Y1gOdf5vxle5HVHo9IlHYur4T+yC0j5BkTJ/ew47nFkoG+2dgjvoexvi7+Q557/S4twv7+Nkp9Mun06VE8h9NrhsdukSyL6508Qd/91tkt8+sq6ee+6vy+Z/D5IfbzOLvkN/3jzr/lKYPEayzvEquvrh9gHeBinwrOSWEzf14qVd8D+P4u8Rv/ndMzNuexTRfhNQ8PqB/XeTXK/p86pydOAOdwL+3TDT2qeN8lneIzh3elKvzqk83Uz31Jb7+aiYv4dj+vp+j7xQW/6Nn/Ntrpn7n9MBzK3fSrwM8HxVa8QaM495d62X/1Viuvj/mHL+F5vurha8PMP81NsZ8ocYx17US7Bt7hCa3EPu7Um7BfXxtS47la5q6zFH9wB3npfhCnf3VfE+OUue758f173PnCfuWOMB9TXSGC5znTravwfhvSfD70Ry6CmHyVvDMnD6jhAtrGWB97NqyLsB+r+6h/D7axz7D4MOe/bC3RLxtfvTuve7B/BfR7TtepxX3SJALc3I4qzrf535hmG09Rs6bh/9wY9fLXO6hPI4d1DZ4PvOLr+P8hyOXlOgnCTiyKygzOK+yz8daVc65Mi5MH6I+Jw6wDTdeLrwdyt09zre57hPJ73p1X5I/mVlAf5Fdzzsm1CeKTjnfRbmNeBfLvmUrms2eD1N+7Y1pgfatOXnAO0L+5atbyi6Z3Io3Ub/ek1Ooh/5vw5pbGmL9Z0yOK+vXWMs1Ajn7s/AKc52u9uG9shDjbIwNi67+sifxVFe46OEdnQozDVn9JBfmC/BDzi1tb1PISLyT5/ONFqre5z8/WEsfgDxCvd0O3TuF670+SdynH4x+ZLhdrk8gaJj7D+fH2XA+P0N/5pPN3iqE/nxLLh20oU+sPdHrd0sZ/9nB084eZX3f+q/lj93UxH/zZJJ8bc7FtLni/BmEfPoA+fkuAnDT9u3aAebfXnD5DXBUJMW9ybx/5Rlbv07M4vsdHqd+LR7XI5qgkXfyO87WDOMePuX08DPnbSX9s1vm71bBz90sIeYWcarF6znBcg+Tn5fMtOOzVNdy5QGLUrfMiXP+Ocb7v1pTWWV//gAZYZ6Z9vWOQ9uNrcTX4x+4TmrE5sW3MT77QpjfhvtE+9p9sjqsg/+H8WOO7mKgjL1lOkvX9VB1x8Mko1/W5QfJg5h5gH2levZqfs7KeuFjpo//o/BGU/2ZvSWqe9ZOMSAjx8bIg553NK2U+xcVnpseuaWU9p7GOdc1zD8uU9R86uYT/U+fkDnw9+XXE4f88Lj7Yucw+xhfRsAbw+aIGzRjPaw/zmifa1Y/nDteL6al1XczPvBVh3Nx4gP0Eh5KUv/kt9H/ShzWK5y4fYrw+EWd8eNUA/c2sBrVt/G6Mda10GfXNshr2mVaX835+Z2dwvb84u2D9v72MJzC/1vLYfR5vRESz8b6Y44Kf2eWUq7I2jzeogXWUdDP9q44uzeC5s3p4/0yIOIDGQ5Sz2jZdCXPx0iDzpxefUoGcnD1M/zO7UfPxHus9Hof/TjKfFmxgXuKROPtVp4qUfdDzNIT6cKCez18SZ5y9rJZxX9ZOCeMcNQ8zT7nMm6MVaGR89GLMzBN4Jg2vtKBfV1lfwSj98zluv3KxsR9lXS4ckkWGux9g/Jy9l3myrCaPT8Dp1RTxidbG/5uEbre8QYx45+ODzBstqmFefLxQcnDdOaNc9yubGfdnFcuU5WPaKQdLPX7+zgTjvDkt+hwe65kUcUInd7FuvTWkFjbtH1Ysk/GkGg9MGfsIp1tZ39jYQ7v6hwHtfBflyXjAvhGn/VpQL2Hs17kw+zJ2e7yLWu/xg1aL79/c76Ecj0+7jPU3F4+Yn7V4lwagthqLxfgts7y+oJXd+pzxe6SZz1/XrpY/3VQuvlt9zJ9Y//w4+273x3ke1vdJDs7lawniBxf3sw/Dn+J5KEqRF+z6MOsIZ0LMM6x+ivW+Xzt/EOfkqWE1mO/THi/V+AHJNb7GGPmbfj6s9vs/xtX6G/OqnZwiXyI8h/564l2Kovz+r5wcmMDeRf91ZTnxM6/2s0+mrIf1XfDRQv+4uNvq/ZfKWb+dfZjx85wByuPJbvIAZ+9X8+fTu+hHZ4eYh/rJCPEq7YNcv/x28u4GtphbOLs1rlZPAu8o1mODi7MxR1Fc/GMJ/Vs0F58fSJMn60pvjlG4iufV3+npuwKe458eZ15pYox9y3ldfI7TEfKmzZRrJ773kuen/XWQfJdHh9RwD3emxJsTSH069zDle2kf1yeyVRT+z6Za1hkiAUF60NftzdNtSpIvwx+kn+77DPke5w0xf3JTl87g96izd8343nbyZ4U2iuVfppu9Oko365Mb+shXGXpC/TbXs5/47MZdrBvO9fhW5nfoGizXahd/PY/Pg8wDnQlrjj3/EOOS/0syXj1dKFPw3zeUaAb3vS9OO32Pl+fJjvGcFXUwj3ruceZVPhrXKF7r12P0b08Wef04j9MvbvH6up/roP8DXnr4aZfb9TLW69POP/gJnrOG9fbHBzW0GvJWQPne1OzxJxeK1SVfbNFsPEftMeb/H45RfiZqKGe+IOsaU3uZP1kU9+oAqH9fYetvcnuv00s2f6CTf5dbzbygL8J9O1MrWQYbcnZLyaNqdvgv3lyU7X3US5u2Mf9yVZNYP8BTA7Rf0wO8Tqnzczfgg8fEb/bZ2TNrBLlNO02tpTWM+9f1qeJ8Zjv/yeKXT2kQ6xVO8rF+dZzzLXd3q+m3tZWSZf0P9ZTjlV2sd/1ymO+dSZJn3beWOJ3wU6xn3Dqil02ft+oUPn4uxv095eTZ+nGrxOAwcwa5HgUR9lVNt6nhj7e2ejzSj7E/6HaPbwXxDOxS6C7yYRZvF90Dud3O/TnrvgcccFYt/fJ0uabht6ytJl7otFe3bWnSIPZvi/P7cP/LQ+KDIJ/MY990URnzHHo/8Sib6v5fv2KurUMV62yhrfQPHjrKvPHfD+oE1vdPQ7Sjcw9LLr43UU+/JOnifeSBTt7rzb0r0RDwcAucfwk/d02Hzsc67BohD8XSEPF9wM1bPHCUOC3MfTC8SzPz+9NuXcD/mD6ktv83tajVNyc7Wafa5vERLIzq0itNP5HXrPguKcI+nooyr3iiQ0OId04+yTr/4rhMYb2rwxry8Ohv4u9LB735NQHJsj60Vg2BHzxcyvrpL4+yDpMeo955aJB+Y/YY8RP+IknDL5zfy3r7ve3U/9NVav0bvx7w8BTV7Gd6c5Dnv7xV7zL92sv8SWGp+O51vwe2azb+f3+M8r3I+YfY2MBjmgX/o9PJIT7fFfX8pTF90/g7xrhvmOtm+ryf+3+5W5utbzjNekywWIkHcXrp61i3L5K3V8qoZ1PeXJ/rBnQJvndlB+Of251e3ID1Ceik+XMp1i3/I8HzlnFxiRnI/TKDOEqruT6PPE0/Z26d5hk+Pcr8Sl6ldmLdFob599Vjav38L4YlhLj92UriSt9qE4uT17o4EX712SricBtjrBNmEpzjeKmG7/t2H59/6Cj9MRcPWl739RKZwvvPq6fdvCJB/NfqR4g3eb1Lx2A/Pz9EfNOtKQlAz0SbmCfxFbI//Joy4sD+nGI+8rw3Nzk/rNl+PF+d+gwocgfxdUsr1fA5L3XpJPZr/hj927wW6pdlFexT+Xqcfm7oceYVV/WT9xP4fcv7OD/+5Kzx6BvObkO9YLymL3pcs3D/ibDmG0/VIOOy3RHJsnxNsy709n8M65Pn7DbWc4GLk+/0WV+J6fOldToDuz3t4kzonWipdhpOsYv4qp81EWcXH9cJ3GfRCfojvgTj144Q6ypSQX/JyUcGH39mgHJZXaG+9T7auVt8xr9/GX//9jMKdevLx7xoKIYPi21QpEbi+LttUfp7j8U133D4w7xOusCbl+38fpzbolry/t0U45zr5XH2d4VuV9/8WZs3EIScr+nVaVzvthHKx6vDrPNf26orcb/pVuISl9ZrFtb/32KKdj3ft5wcL8eLf0RDeP70HlXY79UFMgf//UcXH7I+pYZvW7+f+N6vD8mU8d916Fn2T9IfW9XE/Hmmxpt3WMy6+0+jWoTvv35Us0wvenWo7U2awvf+HBdFXh1zFHCdywnNs7pWVM9i3c7VePipZrG/d/6QQG6L75Fcq/+F6Xd+KM48iGzjPq5KaL7xCrm43vpaYxrAvp/sYP9EpERysT5/S6i5Bd9N0e+LlIudX98Q8whTTo6snt+sS/H99w7S7p+plhnDwzeTJ21NROdZvSHJ90v3aBb2d00X574PJCTXmzNlen/+OL+3vEktv7u1h3mD2cNev14J/fWcLm+OdqGGtlLe2FdRLlHke1f2Ms/ywYTeD3uzJuHZ310S8uauKPzw3hadh+c5cUQtv+/kYhX286ko62ebqqhvlrSSn/mZNPnTc5qoJyL7XVyABVonxjtyuUVtfvkWD0cRbtClwG1intfn3e8zu9X4Swqa9YLl7Z0dvJv89YavvdfZud9jXTezbrVyRN9n85FdHIHz63d+/XIs1OedvcDPHE3hue9ro1646YiGgCPLOL8ferW4RILI+2fqdT6u80qHpo1/r1UDJl8HVZH/iASpD1c0yxs2L8TFGzg/jzh/B+dgZif70MCPb3nygNi6uTjY8mnZtcx7zLRxXvyOTglZXqVQTuF9JaKvWJ6jnXhW56+Yfb62XQx4cHmQ66Ld3jydlPqgB1dXivGSLjhAPNUrPXoB79E+xLzg6j3iuwN6+Iti9dkbWkTwPMF6rcb+X+fsRBn+Pkg82FYX/0JOqpx/cg/+3sVp8DtyBui/YP4A8MiTFer3+hKikJebepmPetP5mRtnrS/V/KwXo6I78f67mGdd1cz62b84/6XMxz4gnJypRtrHZ3skgPf7VJz7eiipZ3E+5/eomv/aTtzFxibN4L4nujVs/ERunWFPJyqp19/oJO7F+c/z8Fy/GWGfm9t3c0iSTaz7v9DB+kegm3mqrH6dwXNWjxCv8O2YzKBPOLOX8UlWixpOr+UE8+hFzm4jL+fiBovPFxyUtNVpm5jXmR/Tatw/OMq5yotbJYP1Kd4ignpIoEEnIUffeEaX4v4a1j/aPIQuXn9OWM1+TR/R1/D5n1L698gvvBYmnn/TdglAr7R0cg659OoU8kJTFTptfNVxzbU+EGe3LP9bKpOww2O9Os/Oc68GnsY6FRLnfrJJbD1XRllvCA9qFn6/a0AB8/cVRLlu73d6CT+Pd0ke7nMwyXLX3yU1jfuVNTP/+U3nlxTivYq8Ol+pmD8f6tY01qPP+Rnow7tUyTrKbLkcw3vuP0bc1RLnh70X//918qz0uP0AfqazhP6hf0j32742q9XjCmv4vfEY9WJPiwSRDwVPh/G6Or8EuMlLJdTXf3tarN7wtIcjPVesOdhn8P4AN+y7SwMmH32c33Nui/wA92t3+hz4cd2poULc7yn6101p9t8sdXrofuBiHqQf7c6z5ce/3S9+qxc5uXto1ub5FRlv9DjneovTI0hk+YvpRx8Zoz186RjrPKuDEsT11/SxjzUxJpZPPujVCQ42axLydK/Tw2shd86veQrrfYj+0zVhSeL5Mb8U8fLUAZUvwz94wMvD9UvoVpzfxyUAPZjdr0HIL+YBI36P7JEc+AXn21gHWVrFur9OaC7s5j8e1XnIax1vEstjbzosUTxffqfOw/PtdfKTg/fe6uwu+7aXWxzi/F3wRkXyZQL3+1GK8lfUokst75qUlOWxBmXS+lCdf2BzS3o0YPaijX5IcbmEduOcPkXchbi43+L8ZtbFT7TppPVPVkkI9u70ftq7nDZdYnmrPp35IdYrXxfBfLw5JJnnsO6HJcfyoz06Bf2T7cX/4CWFnlm2k3HobL5avTTH498/6OI24K/8e5kXWR8RfRzPV0y/dmVSX4G8rWknbvqGXhH48XO7vP6DVsla7Mkj/pW7OAl20neY/ak+F2+gX6W4gHnBrArWX1/tI75gfb34XoH8On8avycicsL8x1HNwn7kdmgUeNWVlYwHXk6I7zv4/pPKuQvLRXB+p3aR/39+i4S+N2t4Zeaxd8k0ztVdMeJwy9skirzM3e2SY3Mj0rIUeuyPzr/5K/b7AcnG+3ZGWE/5c4z6172/ycvrtXIKz/d3Lt42HO0e9SMPtfUw/eEru0RQZ0jVcP0ecXYf+dOJUm/ue0zmoR5SXaZpvN9klbxt/sbT1OtFhz2ccIjx7rIi5t0WpojXW1yipkd/EKf//1KrzOA+P0oSZzG3lfWPzBDroC80Mp4/5+HVztSK+dNLx/n8/icZz2cq2Ee4okIykPe1DcxnZpWSP26F80+Bv5wpFUXct7XGw930sl880adZ56A/IvqvWOcfevH9T2MyH3LmP6Q34TlqU7oU329p1leMd7qSfNKZrRrA82QOMm676NbLAE1f9OY876U/OlNLPoGqEcrri1GFu+B709kz9AHu2Mk6yNpKvWw4kDr9FNb9g8c1Y/XdVq9O0yLT7+f6Gb7/KwnNjENO95PvbipEvP+6cY/vqkSy8PzviTH/tbiL/sTCTuKIrwqTB+GvR9nv8FCU+YN855cU4bq3Ea9fHSdO/9mQGD7g9EEdw/s8O+jhEmrZH3KT1z/6XLdYfH+z84eBIwgcJG5mqF6tDzgvTp7M6Sjnx2wqYl7rQkIND3d/XALwc65vF/MrF1XLfMjLwWHWJxfslAz2c1Ml83yHXdxv53iI+fZ1/cyXvW/Y44epot80XqHWt3lzN3GEH40T5/FsBfHcU7XEF9w4yvj/uYRan+8LreT3C+z0cNJF4huzwgpxfbkFxGevd+fLiBRyZL71Q1RpwPhleuUL1h+f1nUez7Ph6MZd/H0KdiJHrB7+QoManl13y0X8/fMeH7s/63OGQ1rr4cpCLt6xOuoA8b9Hh4lDfjmiRXj/JSmuB/qCbc7HEHEWVwxpBvuwoJl6Nr+EeYSsarF60pdiavX5K+LU61lOnnAeisKSa3Nz+/Qy9vXxOPFsr3frSti9gj4JG97NyQfq/R0N+iPjJzrK+OzlNuYl/W1icds8j2cuUiidxrfUzvprXgPrsmejHl/aIPPHt8XEcKznBlnHyN4nOTa/oY3zK941KGnj/+xW6y/c5OIM7NvFw/oFs7NHvPnNNRJAfLW2hHxGdx8hrmm2VK1ufvsQefc2JclTXx4mvuBDcfrZE5V8nt4+8rFc6iafQnqvZEOPrS6mXnrFnSvDPZaQP8d3D/mEzg3rEvsZJR7/dAFxJa0txH+ec/tneKgY6yKL4yrkOSCeN3KI/H6LH9VO62+LEX9y/RB/3tvCPNu6Ub5HlbOTqIcs3kOc4hVPawb3W9kkQcgT8BPQAzsq9Ze47y0JzbY6dT2vVxhmPnppJ+tk486vAY9p9k5RyGmWe7+vYr226yLjkx8mT0Jeo1yw/rnj+uYi7lPGCq47pdX6z+LkW5Qy2tMrU7rnbcrVCSzXB2PER8xrEOsbXZ3PuSanB4lLCm2XEOouUwclinUuaGOf++JGPYvv3THEvuBl1d48oTjrHsEK4suejehZrO9/un0FT2pjkHmLuWVyyvB1Tazr5Sb0kOWB2lh/b02wX+0jY17f1Cb2uxbHtQ0/F0eV8efXNQSCm3Pb1Ic4YPUhzcF1/z2lUcjntf06ZfzdldKFc/OFEe7v7qRmYI8PhNmHdaafeYzzw/RDgr3sV17VL3bAn+tgHT3VSZyAP8i8wd8npRzPszaqhsd+sUnP4hw21utSnOfmqNj7z8bkPsRLk+Xkk3jPiKZR34sWsM8+VSEBO9/dXh3XnU/D94W9OYmF6re5QGH6Q7KJffzSKNl4/rtb1fpjp/ZL2Hi148zjdZbRnv9PVDPwaz/m1Xle6FDLo743Kpan7I5KFuTxwSb9gvGeDKkA93NyC/Hz2bW0W89FZCs+/22/FuF9O9pYj3Rxh/kD84fYh4E5SE/4wE/L+vLaDlXjy/F46JZWsx/6RLt80Po4kzrDeeI6A/zRjv1832iVPId92lCrBRbfN2kA+hs4U/iVwRrG9wvD4ocfu3qXnsZ1hoZ1Huol4UrySr1QyTrEXwZlHtbrBueXwz690aa/MZzUOO3hKcyLwAOtlRD2R7eRH+QPQzpset/JnRWAwswn59UxLzEc01Z7/rgGimGfnJ8B/6W8l/WRcKuEll9h/Wnb8B6HY8xDpPeLb/8V5H19P3F0FvfNOaoh2MvFIcpxYZtGIb83DtPuFyUkavVhFy+An9n5P1PwD9JOPlddYXw9Aaz35Sbq16xK6US+qPAw/bLLDeTF/JHT1//pBOLkfaqWb3lKV0IOPjugi3CeME8O/np6l/juwfPlsg/rzNP6EvrSb6hnPipVKp3QD9VjEsJ1GndpaD0E7X72aX2sQ0PGI3SY+MnQk5zfdqqd/KFvJzWMuPuFWlXL0zSwHl9UJda/G9nDc7ygi/wysaQa/sLtZwDfny6TUAuuG5DH8Pkvh/U52F30IUAuMQ/B+lYK2bf87bD+j+GXnN3B+4w3axT+I/p5MljX+0SMf3kfeSBuO6bZNv/A+V1R3GcLeTf/42n5tdVXevWY8Z226wzsnvNzjHfY6WGra61+TN/EuWyPySuWd4po1PDzHbRr1Y1i+dhQXGaG8Dx7ddr4OGo0hbhwQY9W437bRiVp5z3BfNKOCs3FfXtG1T9A+ffjfFxq1rOos8yrlHx8vyOuM3Hokf3My6T7xPL5S/s83o8qnqutTo+jj2f1/axHLmkXO4fV5bLS+DrLZYnhknrZB3dxj4YwJ132yNIH8b5PiJqdbyXOutb9rIDdKtA666+MMj+DefWrZ41vmrjduD73MeoZqzu8KybVpl9HZZH1Nzj9G4H+f1JfQZ74tz3EtSxvF7X5obViuNLVj6rh0o7GNBd29ExI1fKlFWJ56Te7xP877hP7Utx1bA5THfPJHxkiTmwiwv7A10uI79wR0V/Y3MVuSWO91jZrEdbnizH5HfT9W30aMDxTjUxivR+IMe/U6vWRfBs4XKzrBvYZX9lKfuRwFfsh0kHq6exmmcB6fGyEejenRwJ4v7oO8oAmYxKAwzxVJEux/7N79Ubcb/0gcdN1fZyDsc7Fc4YHDLFvfO6oBow37nG197sQE+YTIhKwvHpIP2DrPKL6Jdjjg5LB50tHyK/5+1HqnWC1PPQn2rspm4dQKlZX98XE4DQXjkoI9cXQQZkDOR9t0zn4/slBfQnn9U3MI4Ne3SDfhfyv7VLDb/x5WD+A6/taGd9mtRF/Et7DPsFzleyfeLZMO6Enbm5hvX99WiyPFS6Qy7h+aFCC2PebO3Sp8TEkxPd1n9XtF2H9ckplvuGYR4lTXVahlu+6XCpF8J8ma6ifipqlHPvwYo9m4N/e20ScVU1UrJE2XS9QE77zUem0vGCTKvoLIru02fjbEroE6/wpj8elZIT41E/G9L34+fE0r3ciKlan6KyXVV/Acz4sKcNhungJeZtz+zjHLT/GuucrLt6AHxFtkCj07+p9moIcrCjRFPZjsk3mYT9ao2LxyW9G5T9srmtSc+EPXGiXSeOJSci3jF9sUKLIG9xQQt73009pBvJ80fm3Nj++1uP1rGQ/4oIy9q1sdusPfTqvnDixV7slz/R/Qu5E3POrIc2y+kSXKvK2s1Vah+caGZUg9HI6In6LP0rYp3DLKOtll/vF8mHr2iSN85PbLfIi973P8IphUeQFc+q8PG9ELG7/WAv961vDegL68N1H9MI87k8G53+ySmy+9NQu+SbO/++G9Czs0q09mrY+siZZZHiAXslgPY83awBytKNOrzO8V0Q3Yb+WHBPDZeWXyZchr/OaZMq+16Kh/dCDX6HdneknD/EHxkSRdyx0cmt5lFJZhO/P9upeyO+IO4fAgUTqNFWHc3GvKPTOgWbihU40SxTXy++U7XN4/vMhF3NrdMz8jajG8b1fJOTjJv8nRJEQ0p3yis2NbpWfYj+OJDQf73nWXQ/6IaeLuJ6KtLxtc5g71fyOtlH11cDgPaTrcL1dIxJCvm/moHzO4p4+jSKPcLpOJ/Eem6qZXw63sZ6ZWy0r4bd8rEvDiF+KKmQd1v22hJzFem1z1yvEjTdIyPLRh3Se8fZVMB5d4+QR15ls5jqG6+Ug9nVBgrxMF6s1Crta7uTD8uvuPCx5Gzxv+hje862kKvD64wfVh7phaC/Xr7pJ8r0+xinI5fp+NT0x5Pwh2NvGg7rEm29j/FC7XTyIOkVHSPPw85oOXQd5u9zDPqZARIKwV+hPfu2v5j9lQ04vNrC/YiYhq7DfK2Piy8ZCflaM362xgbjdV1tkHfbztqTY9xd2yqa/47ndaTySYZ3E+/0wyfz6qkHmFaVfJmwOez/9+R2HNQ397fzDv8dt/vW4+P6G/d8hH7T5a62Sg36G9dWah7//SEKsnho9KEl8/1tDstDiizq9AH39VlT9GLzZWKRbcE5DEcm165ewX2pFjDjNf4iq4Wxau8TysL+IyZ04t1P1IjZfo0EnzC9pYh33pSYpwvveeITrf1WH/tTqRaWSBX1+ZZdeNj6yNonCvuXXSsZwPJ2SgP7f3ck+hZ+16VnIR2+3TFkeIKi7zH84pta/vDWhPiS+Qxs4f/qmCPmQ3w6L8Sb1OHtj8t7Cvogd+9TX5jM/33A9bp2jhufr1zDeq6CF+IrqOjF8YHRIQsDb7Ajq02Z3m/Rt+CNNKRXI8erdGoR8Lu2WMJ5zolZOYT93xljvPHlAg/Cn/ZXUf48kJQj739kjM8gXLGySy7BnZ6tkI+73vaMyif/PxGQj1u/YgGwxPXeE/YHLXFwN+5YdlHQfrv+I+iohJ4fEeLbujOkM8tkuzkkDX+nbL9mQix8kiO9aWStzcL0VCfYRhNbIPKz7j8alGvKy3H3vEejdp9ive7OLexDHX3L+os056eF8nc5u5i3mVup/wF7uHFDfl6HXAupHnWa6VEZsPt44+R+XVeoU9FCqlrjP7L30u1y878f/T7fTL1pULpWw048P6iT0NvhDkQeeqRPySPRKEjx+zn+1ul5HJ3lgfQGZb/56r+SCL6yxlnre2b/wZ2ctT2B5ofGg5uE9fj0kf7K+/6SEsZ//HGdfsr+EfZ7TEeJMH4ywv+6+Jqmz/GiNnIV81nboPNwv3Eg9mNUl1qfwUpc8Dnu5oI31+ouHNct4JgblD4aHHROxfpuDxEuf3CqhZvxeZHQYwAtk4/luTMp1Nt+mRqaxDndGmceOVLGOEu2XRXOp10PIW510fi/iitwi8aNfxL+X8nRXXKbgF17uIK9FdpX83vygKHmFi+9kXQ3z74zXoJp9Tjc0ahhm4fZuqcT7uvj7X3C/3zu/xPRri3wI67exT+ZAX6BfDv7EjgKVfViPIPsYnoxKGv5ATxt575YVqCJfkF8qr+B+wSbxfQV6p0xybD5fl2R+h/UKyHKzz52SZ/jluBiMpygmE7CfLzRoCvL+7TadwvovapFfGC/UuARs/lKRTBlPWoNcgH2vimq+9XFGiTtY0yWHjAekWzKQpxfKNYO6zHSVVkP/3jYs0zNmXyRo49C6tQDx/XS/3gVx87n9uAICsU4mrF4zKPMum56UaezTewbVaCivaxJBX6hvO/s0JkolCv17rkAsnb1rgHnNiZiexd8tbhfLEz4+ICe+OWv4lxC+v/iABKyhvIjP8/qAzEAuro6JBdS5e/ULkIstvcz3LNstzxmv5IC8jecIhiUK/y51WFdi3ba6+Ap9VRIgr8K2Afovi5wegz861Eue56WH2S9T3CxLjQd2WDLGP9Qh/wv/cG4J8bEb2plf2dBGf9p3r1pD1eICOYHr/2tM6df06I04XwWt+l6857ujYnVYqZYM+LReKJFXjU8iqCuxHg8PiOGb8ockiu/fnpRXjbcqpgpexk2PcE7mzJCkTD93M45b/WXqh0098gnjN27VgxZ3pOh/1nbLR/B7cblkY53WH2bcc9DZQ+iDln5ZYvwhLn41v21I98Dv2timfzM8aLdO45ycbiRv1lVh9Vu9u0SyjeelS0Ooi8v9usTyGs1ivLcfjwnCQsx7szz8eC/7sG5vZf+UPiC+G3GDL6oRsBXvl2rolX8d0DTykFOHGFecS7L+9Ku4WBvlgQ5dY/wmUfFBf8uDOoPfP3xE0lZfcXGnGTgfeQ+WBcV4SU7vk2243bFB8hk93yUTf8d9Mjznjn1idd7NTYzbbk8x/1jWLIJ87MkiyYfcZPp0Ha77MaeXIOefiskPLM8Wk0Gc86ka8vJlN2gR1vvqDvnAOchhNetBwSryD4ZqdQ70zFSTTv4fz5/RTxxOyCcucz+qrb+8Rg0XnN9C/vc/D8jdhi+Nsx9+Tbuet3g9yn6T0/XyF5tzPSjn2W8vZ5GvWNEmN9n+NKlYXBnUg8avPCarYN/Kepmf8Du9hvOwsox9Qb7Nkge7V+jOC973b0Oy4w/cf9C0zbZ0MV9+VT/roT8ZlSK8z8kuybV5go0aMHvYqPLKX42n8V34/ifTYnj5PwzIZfgNOeX6A6zrpZCGjb+riZ9fOy432LyoMTG7mrWT/dqr9zMe1G6pMt6DQeajO5yeBc53/QEx/MN93Wr7WFjOOo+zu5bHX1qlW9Cv7X+MfZnTtWr1ZH+9TOBcRNqIK1y2R6zenF9NfFHgKTllfTFJsTL4qrAcwTqPevPAfZ/TbJy7Zd0yaX23jeQ/CpfSL0qHeM4krtP4mZfU7dZ/OUgcxbNx8X0bH9yu38P3A63MB3e65/sr9eCk8YW1ykHol6UuboVefLVNM9jnxip5Duu/Ii4zxo9aTlxWlotnIHdaz/0P7tYT+N69zZJl9ckW237n+BLXubDFykrw0+fgud5oIn4H/NaGN+gkzjba5uFtHmHd4Xif+A5igRdqNvhF/EHWlTu7dQL78GKvWL7740Pi68E6PKBml4YaxPLsUy4+xXnsKBXQvM8eOirph3CfvfoJm399hH3IFzoUbtjsT8akBNf7p2H64QVh9X0aeeKNjIMKK8hjjHm1kI9YjLyGl6qZB1o4QtzRyWqJGk6pUw7g+8uPkecit0qzsrgu1k+3tJl9QU/EyH/2PymxPOYyZ+8Mx9Oglte7OCDVuN6lfjmF7y88znltmWJVnK/Jei2F/ZjfoRvx/fcd83gK+0RL8L5bNIznC7apAmexqYg8aze3ypvGFxKVKQCTpw5o2PIah0XAd3DyXnkV6/ToMclgv65NMC94dRd5ZfUJ8vPc4eyb6fEDIuC1PldodK+z/xzTbOP5GGReY36YfQwTcQlA3sKHdC+ea6KSearLFfpHmz+WkJ/gZ6RHMvDTwG9t+qNeM1YfatQfGK/yKOsWTx6TsM1n2S0KHvP1Tq5+hO/fpkHjj+uVKbxnS6sEUL/blC+A581GIuRHDNWr8VxddPG7zcsa5LzB6jJd9B7Kp+UfxvdJCPiGHXul23AqPaL34D4uPtoIOXlILe+1pU1PQC4+HZVs7OOtTTK5GXr8EHk7nT65DfLz7iHOiV0xxHrb6afE4l5fqVpcNtWgPnMIF6nvw3i/J+QE1uXqZrkJeYtQl/qN/7FO3zT+jZisw/t+Niryj9g/5z/dZA1amsb3WyOaje+N9ksW9GNPk/gtHqmQKORysl8V/n5VmZjeednF3fj+h0bFjzhyqEpCwIue2yzHfk89Pw/rUNXH652JyAwEWfdq3Py7sIbqud7sq+2QDxsf7pCMQQ7+klDL1050qh98JODptj6ekE7hvoeHZIP11XW5c4YF2yJZOAdn2tlfeEOTdON7H3bnB3ppslz1XW4fAl/X8xYPhrUAgji3lzjGu/slDbl7tUeRHpq9I078ZrKN/BWRR8Xsz1CfrPo4/QHDrSwulTl4zxfayJ97blCmrX7q4j7EAbpZDa92oV0tLlpcIj/A392eYF7Z+Qetlj/r0Vbor7/E1I/8k3+LXrC6WUzCeA/nBxgOtLyL++/0ps11XLZPHrK5osPyQch5VaXk4n5zWum3rq/SlTiXzi8zPpmBEQkhPtCHiEvMbCMO5YeD6gceYtydDzT6ap7aHM2LDewrkGb2eaVLNGzz0w7K/+B9P35M3mv4sKc0aP25TRpAXupitWRbviAmbxq/r5MX1Fcizp7avPEDOgk70RnXjdAjv0xLCnmM2n7ywqxw+/FO/yLwzSfzxYc4SL6s5bjuT+Lkiz25TaqNv6GFcxZ8m1hH/NAY6x4fG5W08TnUqeWvbopqEc5dYyv7Ev5rWOZB/n6VlAzyOsE9ehn2JLpb/cYz3sv3uONp+Rz24Vbnd+D/V1RKAOdmqk078X6FLRKG3L3c5/G8g4eO/dMpxMEhtz6wf1e1yBTu+52kpHG+ttZwfU+0Mh8VKZVsw7mmxPT1XPf8kK/XmyWI+PfZkORY/2G39lo+p0vyYRc6+sWHPtDAdv1Hq0skOb8597BGkd/IKtKf4j0HBiSAeP70AbE+kvNJDaJf7eRmyYWcvNEn2cZf20g96M6t1ZGmhjmHYXFINpndicl5rGNHo+QjLzdeKb6f+8weLsFzPt8k05D303Vi7/V8p/iMMOZDUmT5rD6dwXU7+9T2e0FSrO+oOCE52KfehE5YHPM0+WGGqmlnZquk4HeU8xDy574H2deaV0188bIS+QDuf6lCsi1uOSjse61jvaXXxWnXQR/fp0HjTwvLL/D9Ha3kW24NawY8mNE97B86WUa/dLSF/O/RrerP5X5aH1m4w+M/rJMKnOu+mNyI/Xi2jHHLE83kpb++j/XTaIG+z+Ymp8T8mBu8ehP6WGxO+YPypMn/iKyzuWRR8U/yXLKuNSC7rC+8h7x0o91ivD+/HJXULM71l7UOeiIdJj64sEbsPDyfkA7Lf/SJH/0J57aRV++2qIahBxsryCe12Ol97OfiGsl9L/Wt7z686Gr1IY8XCmoK+/rWsBhO558HZcrOYTXndq7q0rsh17Wt8id8vmGU830jB2TS4pQ+9gHN6yK++Zok+d9ni2XS5jd0SgD40gXFcgHf+2NSE3adccnFc73QIBnkT473Sy/OdXZQfbdAX23VX+P5fz4sK/HzzgHmDX4clRNZ1K+h91xh836tLvFsm7zX5hwMScbwwWH9KH5WR4ibcHHQPsPT1EvQ+n86yR/n5C8ffvKcZuJ2dvTJGO73yUG5w/piBmQR1qE7yn7ef3Xxks1379YinJ9be2QV8uEH2iUNuXH2z/Iyd6U0ivpVsFjP4vkedPrP+Bqcnwy7dDmsaZzrnCRxgB31Th5nbQ6TzeE46eJurOPpSsnG/ZO9anF8Qatusfk6zo/D+q2okm3QU+da2deXqqM+HG+XLPSxBJ7QJ/F897ZIPvT5ugj7LO5rJQ90Txfvs9XJLfbBxZt+5D0CVewnntehaei7U13kI9vdJn6rj/dKCPXt3L0q/4R1fFIC8McW7JJ8m2eQlh9jPz7t4m+rNzWo9fVNe7j8+piswfeOj0jmx3+1uQvWpxPo0lDEZ/03GTzf6xX0C1+oFf8RrM9B93zY9yfYfyidGoQ++biLo37iM//X/7VZwzHfhvW9/qjmIkBeEZEpnNvX21if2tAnM8DDSLneB39iolcF8cOlSqmCHFx/VIrgJ5wulXI81xcT6tuNfdkoL1Xx3NhcgsIhuYDrPurex/TlBg0jj5PTQXuOfnDzJwZkA95307DIr+EPPMI4XgdU63Aw7laoi9njEVH4X6PO7+7A9bY4vc/z4Id/n3lcM+iveL1BbsK+re2RaTx/eZOm4d+e79cQGjv8j+pLkJOvxCTwCPVUNtZrOqQ5H+d+LMf53NouUeznUC/nO/wkIdPI4+U0qfkVzq/2w55sbRTjJ9qRlBD4umd3yiLjRWsjz+KUOxc4D4UheQXXfSBGHMV6t2/wz7YMahhyfKpH5xlerk1+CjloGpCDNscvIRnrHy3XDPhPo/uZ77vV2cFPQM89KZmfUz6N9+nNPs7jCNer1UvKmhhXTTm5/S3W6172MeQPaWgS67iZ/Vyb9kvK5NzJbyP+4DHdZvXXUVXIeXW5Pmp+XFoegR+2Y1QC989af6r1a83UqNVD32iTedjPnQn5E/K7L3j8rM4PNrtT6vxNm4sR1BNYj9eGBfRb6NsJfB7vv4186R8Y1rdRj1jfLhOGR+ySpdjXa1top5c36WUkEJ9tYn46cED/iPuPjspB3H/3gBQZ72aCONZ1TbrF/MMB+QQ+f09c7Dzl7tQg9NKifg0jsZrZqqWQ398NynKcM+d/TcK+og/4auD688T4kOb2yHV4rv84KnfA/n1tUPzA75zcy7xqlrObQ1eY//mQzQvsEvNPVyfEZ43dWTqNen6qW++zuLhD34Xz8NkY677r++QC7GtLh5zC819OaAZ5XeePfRj3P9ksUeivM10SrcU+btfMPxlfk5yCX9Ea0wnEaQvKxerdZT1ieJ5HUpqPny4OCv3ZZ/3dU8Dvnd4tGSSIThbKRrz3smb2KywM6yLWGzWOPP2BDuL6YlFZbnxyzXrI8PMjmsT+3NBLXNqBlJzYjP0sFut/zS7TIPy0yz0qyE/Jw7rS5vZFWSe5XEo+lscSannBrBH1vRvr96ga3+mZKvnUM9R7NmZm/6CGvsPzbnk7PSyfMT7JI+xzna7RJdj/bUcYV4f361JbhwFZbrz+7hyCL0sfI74+2qVR+POvVzNOe71ORmy+TlSMB+Q7gxoFnsDFo9bnnxrUCcQhv42I8W1MNEoW7pvu0k6orQYX35yE3NTLefz9hwfk3ThfPW1ieI41zh/BuTnbqoa7z+vVxyw+PGLhs+9bg5J60mdziWyu48mo/hrnaVmH7IW81XZKFP2GU3v0TzbPpUVD/4L9z/PwnkH5PPTONQNiPCfor73DZ3GN4Zka99O/uTbO/OIbEfFDDnaUyVnkiwMH1fr6fWE9j+8t6Jdpw28PiEKvbHV6eBAL+xW+r7+DuLBn+8Ty6yeLJAvyfblD59n83GE1fLKLc4jvy9NJXKdpSIwPsaNcRyAHcyJq8lvQLmfxnt9xegbyMDlIXuTcWs3Gc1Qk1eKD1jY9Bf9oukPysX4byiWAfVnh8SZcN6pR4B6ngpwrsinO9Q93acbyfXXEZy8c0zT8hbea1VdjxPXSDL+wICFn8XcvHOFc8Uv15Nlb2SBB8wNcXL5/1nj/gtjfwkYNIdG24CDzx5dq9KuQ+4Iu2Wi412Y9hXO7to/8zs+W6n3A5+yo0qT5f87PhRxle/Xx9Yck1/DffWrv3zskK/HedT3kK1v9pBrf23vG2Pc3r1xCNqdmJ/N5FUdZJw00Mm8328i+xd/26OPWN9QjU1ZXbhfrG589qBZ3rI6QVyizg/rd3ypJbPerY+JbYPPy2K+xerf4nsH5e8TaDGaDabF1TVeK4TkvObmCno7s1B8Zb2QX5xb4Pqfm55f1ym+Mj7Fc34dlX3mM/nJxh07DL8wulQnDh9SK4T4uO38F8rosrsuxP1u65RP43pJBsT7f20bE8jtXJvUlG0PYrWnU51J18kNc99FxyTf93EteyKxC4nveH1WrUz3YIxhT5cuLSa/NX4zLeevHjrDe6XPxxFct4cy8d2urLIWdXNgqVrdav0tDLxPPmoM+osVbqdeCR7w5pKJZOMc3lPBcX9sm+fh8sl1wdd9dCVlp9qCS148+oRZXrQ2rlXeKRpgveF+cePNgqVZjHe+Ma9R4t8s0H/7FbLVa/z/y5Ia7PEie+aoyzYPcvT+pxp/y66PkCZjsEMPxXOjg/LwFdZSrjlIJI1G0+KDOu4r7anxxq7olbfO/e/RJyNPtYfKEZ4fE+obOxoR8VJ9Xmxewc5h+c7hcBHbk3GE9gee/cITzbq7q0pXwC9cf1gx4ZhbsVdCt+xYclRnohUXNstzw+WV6Adf72Sj93Oh+9pnd2kxeik1bZIvNuU2Stya/W/3IX1Q7vx/Xqx6XKbzHfS3k+T25lfy5kVb9KtZ1Ykhy8PmaFtYXzjfJOtj/2yN63vBY9boSfuzbLXI/1mdrswThd1zfRp7zb7eoD/5pIMB+jw9Hub7+NnkT79uckMumF5LEbS5vkwDy/b595J3/zDHiJ3rCavPeF7dpCuuyoU7n433+OCCrIOc/iMoHLA8X05TxQ5WSdyNVzffb3iF/MR67hHTi/FeXyUH8/lwLcXBOPqyfIK9SjCdTH5eV+O9rwvqAza8YtWPvWxNh38fZfkunzn4zSb7QFS6uRVxw8YBOQ+4ulWmnzWtskzHDA3eRd35xgeZC342Xsk8r3Cifg/59elTmGX9gk1yAXvj+kP4j5PKZmM48hvd6hLwuc0bEj32ubmV++HtJvQv7/9GE2pyVb/eSP7e3S/4G+djs9Zeu7SJfTuApLcG65URkzObudLNfI91AnswHR8iHX9ZNXgWJyKvGA9cp57Efre36CPZL0uSVKC7Qh3C+bm7XZ7E+C0/IDOK4/DIpwvXO9OpJ8887yE/yiDuv4F3IqxPBulzXSXvyoRjxpL5CyYWf4itlXSunlXnBtc3kVa8f1ADqCnOrNQfPc8z5yz8EDj9XF1m8XyW/hrxsjmkY6zCnW6xc9MMhaYd8vN7F81XcRXlqc34/cAE7gh5f3K2aa/5XLes1Z0KM93/p/C8o9MjDtKNTLv6xNHo/83rnBjSUmLU5VinUYbJqySu+ZVQMDxMMyVLjdauXGPb32x7fiLPjetH9DOWSF2CmUDpt3nAf+/j/Pi4+45Hdq89BPpqd3Yde6SyXJN6rPCwrrV7QRr7zyQHJgxz8Ksa59rlFxMU2JtT+/+pmmY887FSDtNkcmSHx/QF5MeE8yQ2NarjhZTU8j4dS8hHLr/axj7GqnHyHWyPaCvmYrJBc/AyHmc8M7JEA9MML5Wr++LKdGh2nXlllPGMxOWV9qwmxvoTjLdz38E7xoR4SypcGyMnc4/KU8as3SRD1qR3uOjYPtkfftPmuYf1vfB5olwDi0C1hyfPw9BvxfLsHPXzPHsnG50vaOU8ttEl7jS+piXm+4loNIS9WfI+ugf2cdHE4Xje7mfr8nqhOWVxVw/zQdT3SifsW9EovnuOtsFbiPT6aVIFcfbud/YQtXXoT7vdYXKaA4z+5g30izs+cwHX/MKBprNvGfoljPT43IBn4F+kiqfP6EU1Pz7RJ52/wXpvF7EmwWjJXop6xg3nb5925grzvS+mE8WINSOjDWOgvSSfO2eUyyTF/PUVeoFfaibNZ5eys9XcMy5ThZYrV8FTr92kR/PpAUG6Hn3Zfh2TwHP4myYJe3dBAfOftfeRNU2e/rH+2TF6BXi9olmnj3+vg/MnjUdY/14cUdBmYN3LZz/NgvLNXN+n2cxCsYt0J+X4zybzG4kdYn2hPSif+f6ZZrN9gqFLz4B9uDan1S6X3ypPwW+Y1igBHs6JCbf7M3LCa3q87It+HfvtMknKQUyPX4X1vjmkR8m5TO4nX2xKhPoom2Qc4USVpvMeGLn0P9tf5E9YmORaVX+B7PxiQ6Cfx2OsYRz3YqwHUqzbt03dhHzZ2Stj4umqIX10f1BHY4b8mVH/IftoPYB2cX2vxWrSK8fNwVP8N5/R/kxq2fFQ384A5VfJB648flI14/mejGmqEvtmtzWaP4pIPu1lUTZ6PV1olhLrLpgM6gnilw/n/hs+vl2mbbxAW378bnxNxAV3DxPUUujjM5m88Lp3GN9MrYvNJN0sQ5/pMqUaNb/YA55Ou3qoB9GNpkSzFOXb+53M4X69hviXkcLvYcy7bw7zC74ek2sOdTVt+x8WZ2K/bEx4v0C75AgztRK3kGT99pbxovGjdxG3e6/ya4zaHVSctThlgP/mSMPFS5b2yxeaJObsJub3QKk1Yt3XufBkPeKOcwPt+7hvqh9zk1VJP3haVQS++4dxr599ZnaZZg9iHql5NYZ9+FOd8pVUtErC6ebFeh/MXS+pzNvewTbKxflmVco/FW8OyFOvxervHryjMP7S0aMDOQaVsgzzNdMi04SZrZDv24f0D2o31+vKYfMDw6+5cgx8xs0VSHu7wFPTIp53eAc4h9JhEsV/bj0gU/n3WU5KCH/J6M/NjrzV5/GNPyNsm7y1yDOv/WliXWBxXqUGzS31OL5Ln+kWcn8CQhA3306/LIZe3xPQ3kK+VlfJB3O/XUUkZrsrZYcSxiypk7A/Ui1lYv0SnzoG8TZTJsziHg4NywvyhhCzCvu9uVdPXK6qJazrbTLzw/E7RBjxHrhbZuGinr42HYL8uwj6u65VmXPc5F6+Zf9ilVkco61SFnrp4SI1/YmNYrJ842cJ+YueffwvnbGBEM/B3b6jW9D4IxCf1w8Y3NsQ5IsUtet7qcXE9hes29pLP50SbGF559lG9cSH14wz8n00hxrvLSvW7eP7mmGyBHCfbObdw8XbNQH9tbdTot7BfT0jIHNKviZTg7x/Xs7AfLe260epiKfVZ4PcF1vOdfBy0fEq52H4ecf484nh/viw1uxsW65tZOSzWD3i6UeusTtehN+E8vNyvafS5hvZzPkVOoxQZj1cp+37f6lLDcRzvJr/F3CY1Pyw3KhOoC/b06SnDYUQ1hfX45xEN7cKLrpM6vOeqsARQP5spkX7juWlnX82pQSnCOVwYlu14vr9LSRj7MaddrB72xKBuM57qNj0FPTPHxY3gZzn5lE5Afjc16Xtw3Bcf5Vy12Q72E/4gJjeavzck7zX8SaemUb/NVEiOERI5+23zybulFfL2QxcfGj61hnWA51s1hXWdapFe619NygOGV+ggL5LzW87jPNyTVP/3fDa/64jxCEXEmByydstH8XkkpW8bLnJYq20OWa3MYD2q6+U6xOmXS4mXeLBVJ+Ev39yhZ6Efpg7KaTznyjjnqy5uZP/QUIveh+d4sV2lwGd9XIareSkqoTwDEOganK+fD2sUfsmDEbW8/Ft9Oh/PFxoSs8+XKnQnzs0nnZ8JOf5dlH1zj4xJCLhg30Piu/4K6/vMgl5f0ED/eWJQSnC/ORFZifi9o0ynbD8bNWU8qKOMv27t03nQg78Yk0wb9eU5xD/rm9X2Y21EL8OfXdom6fuh5wrlVVz3ybQYHvXPCdZflu1S3XqF9bVZvPG+YUkbT+WI+P4HCmcH6zvOz/Etht/zpOQ9D7l/UlaC72VpLXk71g+qnEE+OqAzkPuru/Qt4+mNiT5meTnJtrrTIf2h9cPG9L2Qz5yULJxDOfc96vv/Wfr++CbLc/1XZdJNNzpl2k02cpTv6JRJNzmjKhv3lEmnTDplWoVBRISK1QYoEKDQtA1t+jtJ0yT9mTfpb0HolAlH2bg2ObObTnomGz3KJFOmnbLRKUd7HId+3+t+8J9+sGne532e+/dz39elOClaX13YCOveS5R/5Z98z0hIVnN/Bhw5ol8P1smYzgeEMMx4/ZtOfPB1Y2/GlJe4Ua5kfjfeIcGLeqX3D07c6aYdDpbJcT6/oE+EAIvpR2UR93VmCG/ymJ349go+b32vyTOmJEX5X7Iqjf3/5l4M0341deIunS8My/WM184lJIf2a3kUo5S3lxJm/5YGzXzwSWc9Oh8dQKP2QQwhX/Fs4nAVm/cv5Tl9Z6/E6R+DzaL1sX+FoPdgTnwxwM8fqYe3jPv9ALTvJNfRM9Y5ZzdhjOu/oc/wE0jtxblEjwxrvbre9N3O7sAo46XbW2DznqppG3Tu0t9meBDH/JLB97suiA+Vr+oZyLNm3/br8xy7y3nLAr/hy1rn+Af61yGPKH5Adkx6GP+Sd4j1yaENch/P6RdP4zae/4MRuPdOMTxD2l/4iBygnK8LGv7JzgGDk1BWgyGea7pCvk15eqNXxpWPuhl6T3hDDxQPcXILQL+ZWI2v8/lznPig4wLvaRHk+i4bgpv149MhGeXcRnCL4elaYkvOX82+3cn1/TSFFTy/ziQCfN7NTpzJ9/BtkxmsfxZX4et8fv8gvKdor1rxXa2vD8ky8nGd2oIBvbesxzDjzsoofMsv6HyC9v9X9Rq88zeb4aEcBvwypvPjjn+gXPtDci8/Vx+UIPOB+TUX8fJs5PG+ZXG1mcdx8uVs5UPpEMXZGgrKvfR/ZSFoPk98C/a/2WvET/v7p275Hvf39QgC/L49tpl/HqmUxdTfd2zcQXs9I2bijbIg/LTXs6sR5/s+3ocC6qEdN31prFewfu/1yecob4/0YJzrt0IGh2eNkzcSx012ivVd6v8yqeZ7vtJn7BP5Db/KuXy3xCnvS5IywXhubo3BtXDsXg7ft7oCv+J5BltlGeOeZUHD51XmE/clk8pH8xS//ngCV3EfiBuj/PVFsN48r/3zOh/88tMQj5ETP+U715YO5h/pgExQPmbaGFdemR6DC1sSxdprjJ9TPtiyn0oW+44/CaCS+vBoHOPcv4CT98ww9iO4jZ/bZfgQ7AEz3/p4ytRV74yjmPFDdsTcxznyNMJ+rqUV0H7P3m7kUF+9Vea+amFQClnHiHRJBdf3309jnH65vw7QObp1EiAflxP3K87GwtUIKu5LAxZeMHJ8ZhX1vl5yL87/FRzmwraL4hfviMHDeeecWnGrv9+CTNrNopjh+/qGDXnO0jlE7ed8L2LmAzf2mPjlcExeY11kVTlu0z7+Zrg4CLC0xOC321vlEO1XdqfBvXrQxmuMv6a2Y1D7oVuRQZw+24mbtV+2Xo4zf3y5DW9wf154xvSVpYvkx7c6/z9RJg8yXm0KSQbx+5bukA7K6Z29yKefz/RD5yoHnjZzhq8kpIA/32nFRr52ST+0ru1tM3w+V4flANd9Rcjc9965B1oXGU9ignGQtxo99O+bQlKo/U22eHV+L4pl1M++AWi/YVOzVFGen3HiCOqHZwtyOP9wOmzw4r/cjSDta3+14Rk+6uRJtCf55VC5m92LM1rPaMOrir8fMnyMVw/IHOpVdZXBX6jog/Zzxnymv/NERF7h53fsFeymP37c4FKkYyjQPss9+L7it8RE5x5/v8/gNjeVSFDx5esNXqzvSQRpP+c2SSbfc2adBGep38Ev+dx5g3Afv6C4+dqXiVVykvHnLWE5Qzt2fwIzuF8ruqBzgANNksV4p3JQEvSb61NmPtlqBMWVuIJ7lW/tCfM+S8vER3u2yokruA8FdVjJ53gGzBzZc876/135tcRSP1UqeymniyLIoV/I3I0r3zL7dlD1rEUs1k+y/biS9ttdL1qn6mmH4rkebTX4mLMdv0W9ON5h8IHyGs28zMFKKdB8pkOG+djHnHie+/wT2/CEr+5BB/19z16D+/JgUHIVZ7YembSzRyPmnrdw8CKvdR9e4D3u4gbx89+3h409ubZKGvmcF+Oo1/v0cpTyfX/aK8oXd6RXPqEdXZuEn/u4tgfaF3Q+hQ/PGPugeErnE1J4sU9I5+bzW3E97eThFhA+1ZpIyQTjmmtbJJe/H2/CBcW5d+ySZc7rEO1yrE6WcMPbHf3gec5qM334B0I4wn93BKH9xjPXSxHtWn/c5J2FjYgqD3MftG9xsk1e1Htqxw7zhcruN/dHZ9owj/KRXYOj/J6mCumivJ7ulxy9XyyHzvf3JNBI/ZjXiQ6dswjKuOLJ7hC/fj4EPbf1g2bu2udHJvezuNHUkUYbJci6mKcEOja6+mlcQ7vgu8j7+GCraP2632/wqcfrMYv2bFGvmZfLbkEf48rXEzKD+/G6Y2+4/ttSWKB4RzZauX8bB/EFvr/jpzuUf7RPFOdNqiSL30N8PMbjR5ZD++/eaZVCxo23t4mLfXlnN8jhqUZv/oN+XOqQoJxt6JeTlIvKpCh+snsjBigH3xyCzXqbaxvCjP9eb5aBi/qt/WTTEwjRvlzai99xfaNJnOF+OXmf9vcsLjf3Ob5OTPB58TqM8fPpctF7ouua5QvUn8E+wzf7OxtjyrMaN/yFl7WJ9iVfGzc4u4d82Mv93T2ELconFcVRzVt9kq/zAPUGL+9wG3whS3Hli7jPWeWwFH+9FId03sw2PIfxGuNf4k6+Q4Nt71AYrsnBPea++VS56L19U7mEub9HbWgc4irDOOOaRJWZ1xnbjRGdD9ommnb8+Vmc5ntu/jmUl/6jXpnF95iaNLiRR9olm+/rdfJMneNugPaLHgoYvpjrEqb/P6fT4L9HEoZnzA4ZvpZN3TJCHOcj6+RffF5pyNx7HH4GOdTLzA2I6P16negc+0AQXs3Deg3+ux3DMM9rSgiEA5hs6hHF93jIlnHish7ZKXPoV6aHofXwHyTN/MqBn8kUxQ3okDmUk9IIoLiXa+D7ohLCguG1tcV5T8ahpxplLfdn/X708/lf6MOE4lw+dpG/cKn4OM8wuUzi1PsLA2Y/2nqwmPb+6pDMohzHusXHi9L0esMr+0mdHND7lajBrZsaF7/iGA2Ii359tNzMh+U14TblUXTizj9TEG+F1l3za+BWHspa+ZD6UJKEEg4fKZUD3P8dcVHenP0Rg3Pi2A8v5f1cEFl872AbivQc6yRT8ekHJK68u0HpU3zCdgT5/p/4xKf9mAFTRz9RY/DL5nXDw/OMN8PN+KnJiVsoeDM7ZLXyOj8j4/x9diuGGd+OV5k4oqML+rkjqw1O4aZnZBfP/4G98CofXKfhMaqPYp/eT1VLgHn+Vr8ovZ6jj+9zGx56FgOn6P8aBO8ZPXMHjP36hM95txsB6lNPFLkvmPWf0zkPW/52pfl+39d5bmsNP44TVyxRHtUYJhQ/aytGuR+TzeJVfJuN+JT6M9IBP9ff32bmFkZrkM/45ryTf7F+adWYfFDieIrr2tQq4+ybPevsm9qbEFr4/CkD+JLit3TDzTho+cV448spGdK+zUa4+bnTjj1cx3riQ6L1n+c6ZVRxoDolTf/pq8AAnz8vCPsr3I8nZJx58romyacd3RoQN+85hjbgfcXD2wPfH52feNjgra/aItqAIF7kKC5FFNkvmPjiBsV/s7Ga63qlXz7keX2+R9wkyiy7W+7W+7MErue+/rRHHlRchJRoHBW0Ede8KIg/Kp9wK84xjloXlBHl6bBlgvbnk6DEKW83D6KQ9yPVdbJI8U+dPEX7WLZKUO/Lmgwe2ttJww+QXoNc2s3iejPHsDwowv7ZMo8MKd90E+bp3Gscrh4e6I+g8/SPO3J50Q72UI92dWMff17zjLmP+lJSlIf9M0nJoV3w1ELxwtGNTM65BHfBq7ixTZKncUxK7lOeDCde5Xsve8bwgq4KyWk91y5JU2+O1ItPA+afyFf4+Q9T+L3yMTp+4yTrWUuhfU/TWiWs+r0XCxSPpQfaR96/W9geawWScph6dbLD4ATlt6FCcX8TAPvMrF34d37Pt/rN/FjxTjPf7vh57efZG8YA/e3xFuRzXWU1Ms59T+wy/dP2XoNTHmk3+JlDUWg+5SrECO3rZJ3cT7m42Ylb+LiRfhzX+cq4rFb811bJ03wtAS8/Vz8Iazt/8V3JoB38oFVi/Pn5pyVfeeQacB+fszGFr3Bdb/UbXJXJCunRvu6oTFdcnxTe1jw1Au2P9W3CO/ye/lbDN/eXpHhYx437MM443bMZv+bzg0ns0D7RbjPPGUvIKOOceBVSBg8XljbCfB1+xgneWoPf/VxUfCuJj3EXFG9sPI5h4uJYXhTxXO+JSER5qhw/zDhvXgRu6n2kE/mMk040iE153L9DxrQ+Exf3xXxL8auD25Cl9dRafJny9lJUrAoK7Bwc5/ve1otf8p8rmvGO1rt6DX7TppS5b89oNH5gTifGea6FQQyonfXDpfeJtRJQvuWIfMj1FbXjaY1PUjhHu/RySL7CY2lx/Jyb69qMYfqjNQkUKM74LjmqfIUNYikew0qAczgL18jd1MO7kzhN+SxKQueSXkka3CZHjg7RLpCvgGr3p0GDi/yaE/frPNYOKM+v3W76XDba+AH1f94Qzmk7bQR5Oi/Za/h1HPuVyfr06G48z++70AdZPam464rvNOaDzi90OPES8aHLVsirlCN3F57m+X/ai+cpN/ldcLEut3+jqTuMxbCI8j4+iNOM84+UCziPYq2Ah+eTs93w+extAbg/6Y3Q/uziGrlc8d32mf7l9SlEFB+kGdkX+2gVr+xUWBQ/+Ld7xKt9jbWGF69vEL/R+7okzvPvZlzkmZ8/IJYCvM7AGPf9X0FRPOeKpMGjW9whPvaJup+CzXqi7ynkKN/1buQpb2e1NDJefc/xI5xvs56A9jPtrxaNq0rieJVynFsHved6Ii46N3+rLYpXPNSJJTyPB7oxRj0aqECp4ifYonyhG3pEecWygtD65Ug1QL/oKQWI7+S7DxnUi86UgPt7uBMHWCdy/KHi6S+LIkPnlOqg+N6u7Rihn8vajRf4vUia/v45zcjnvdLZLeJSv7ldcthnPFGF7yivu2MP+e+cKmzk/r7j6B/792N+UfzSYztkCvWjtBVzGDccqxYX6yfdrQaf47dJ0X7Er/VhAeXtvkEs1b6smORxX26xZYR6MN5q5sLXd2MZ9SfShgd43lWOvGr/hbNvN/LnMrmPfrpoEGf4+0IbI+TbtAsR4f4+tEcK2Jc1Wo8RxgsZceg8TrwLV9L+ebbAS3yQtKMXBy8o/9sU5nGeZmg/JBLI30F76JFxvZfwXeSrecbwknzhGaRZ71xVIXsZDy138lX64bOOXhPnqnibfIHne2Mv5CHWDX+MOO/FtrZI/McMvO4DWD8ba4TWu6J7sYjPRwjKH/ZBp1jvMqBbZPBhnLhb+/ju7kY+54Udf7iM+zc1ZXCNAp1oo/6Fu+FV/J0OZLH/6KaQfI52Z2FU7iYgfPopjHGeM74b7v/g9+zAiM4h2/K+zuH2SQf93gmf5FDPVxDvw9J8yM99mNeGYb7vy37R+ml+h8k/Bpx8mA0bdj0C3PehrchjfffNDrFMI7ThySkJGv6vUhvvNzPe2Wh4jhJOXs08K1Bp/LGjhxF+Pi+GTOr/7EZx8b19VcihPpfGsJfPn+f4XxJqHFkhA8RlmlslrreM/1KelwUtqKX+OfHy+KeWvn9AeQFrRO/LnPirQPmrQjjMffswaeawAhfxD19KmPU5cayPcmM7esX+4GnbpIsAGsEG5PJziRbJVN6dDmj9Pb8MzZSXD3vN/p5qkxzeE56tk5wPjH3V+5WiGDoYd9/+HEqYZ29tlI/5+RcjMsR4cOpuOU35sHoRdXE/OrGS51nt5NPU0xNOnsz9trfhPOX8/DMmD44nUcjz6miHzqXe0CU+4nZOKzHz0eF9OE+9XjWEAZ7z4TBwF9+j1PCTrKvGEvq30RQUl/yBPsQpT0s7BYxzj9TICOe0PHXYx/Ns7EU39438Y/Rvq2Kic6x/6zZ8zvVBYA3PZ7vkKx9SL4YPG/0J8nwXV8tK+pO1SbyqPF19SPPz+zeI8nNPi4pN/35ZVBR/012PDVzfnP3Q+Y6eJKYoLlinyW8WPoIR5V8MYo3ylwdgLTXnpvWNDxw7zHnhVc45vGLku5G4ooFmFF6MI47zHG7tllnU65djksv78OxKvMr9OhqF9YGRp7jyuNpik1/g7DbJov882ylrGB/mdaFH51sDkks7PM/Jszi3WLxZvsJ9u/YAjmudLIm9vD+aXy+/07g6Kh4WhIaqcCntiDeMJazTZreY+7n5YVNfXFVj7u++kRSbhfyJAMYp3/u3SJB43fvrRfsIFjtxEe2NqwmKA+bZhJ9z/55N4ma+76k68eYZv6B4x048ezfPY7wPf5pq5CCtc1ftZj5pT7OMsi4z0YkR5VN05E35eFswRH05tk0UD+1Yl2j9P+GVPNb38xsw9sSk8tl8wvd8xDZ18Q9SktY4Kohh7u9oAoo3nN8Kn+Kz70AJ/ZSTNxxnPGJ1413K29Gk4Y90PYG0vnfMyJsUymnu15QIShSXoAbf431/XhVy6V8/isoQ5eWlZnHrfUM1pvM8PvMcvJT/+X7JYnw+32d4Wt1VGFAe7j1Q+ur3nfyQAEdld8ltlKezlQLlEbvP4ALEmnGO9mdZu+nfLquQu3h/6eSbhVy3qwEllI+iENoUB7caHUcod5UitL9ntxo8x2d7oHif/lac1jh8AF7mZ3N3yij15uo2CdLe2Bswyji6vtnghxV3opT78Wjc4BTNb5IczuXKbih+q3cA1fyeE22Slzb6Jzzf1j2SqXOojhz1WzqHpXWAEy2iuEiJLpnF+OaWZlnP/bivG1/j/vubUUT7Nnu3ZFMf/poU8H4x4RG9nyJvIvXLGzV1hqFNyOB+XNYhVPPJhbYEWTdd7JMz2hddjyydb6qWuNZRWwzPtrtE8Dj/YCts3tfZa5BBu7m4y/SvV/fKPPq3NSFxse7u5KOK0zeyXRS/3skLdN5mXqvBtZodFg/3Y3U3tJ74Tr/BO347JbfqnINt7nukSfZxH27pxALu0/IIJnUew8mftN7Sb3BYyvtwmPb5o6TB+fxyEhPECzkRMHPg4gcYL31SgVnaDpNEDj/f3IbjyiuUNHMk/RWGV+WUF2coX/cnDI7taCW+RX38Tb9ofxz70cnb5H5E2+6YPx5mHubzi+YVmZtFeZ2Cu0Trg38fQJDn954Tt/O9fHnIK+NPJz5n3FHcigDt3gc9SKseR03eNFJl9mlJWObx74ZaxaXz5T68S3t0exBDlC/XY6jius53G16CYo+Z+5+9G2PUM38HlnGf6vpRzvd5uFvmKD9CSuZwfaE92Mpz3JYy92kjLaa+O540+YN3t9i0n9VNOP539Qe4gf5+VRhb9P5hSDIPqr1T8Zv80c/g5Xk9mDD9gkNlOM/z8gfNnOlYs+l3usnx28rv5Df92gc6ROvBp3vFd1zrjQjyvCtbzP3T/h0A7xvTj4vw+0rCBm8n1oGTWh/swxDt42iNxG21p7KL79nlxPU/4QveBorj5Px+WNpY6zL9xoWVMp3n+4eUuceZm4R1Cz94D17VucEktF+EuMSKv1CDDO1vDmOX8gtFsZ37caIVJbSfQ45dJ6/6uou8mT/oR63O+e+F5s/5myWfdtvdKMqnfa3/Il7RKsm4iG9kGpyLxOI8YtkKWF9WnkCD//Ryt8F7mfRjiPuydDue5/k/nJRZnxr90HmNHUM4zG2sDGIG9+f1CEYUV7UBZ2jnEJWS82ZdJynvN9gGB8u1TZSPOdBk5nDtAHIVtyGIgB7LXtzC95AWofslT3Ga85zubRreWe+mIBfx9S9VvKl6UZ7A/Ebx8O/cO8XD42i3zdxUkwc7eZ49MUkTx33mNpSwHjItYeZzyxqheNt/T+Io7dgy28z5Z7WI8kY58a9on1wAI4z/RurlNsWr7DVzQZNuUXwBWSaEkbL8vUiz0O1bLtmD/P7luF7vi/rlPsPDiGWKozNoeNrsR2SI9vlwi7mHCJaLb9BSnPy7ud/P9EJ5WwtSBu8or0p8L1raj6t5UernOEB5uc7Jr4V/d4fBYVlahUHuZ11YOrXvKI5c7QuKI0h5zG6VX/N9d/UaPczcauLiE2GDt7nfa3DsM5rEp3NXfeJWnMI6M69+pAn2KefnwXpEtK+v3+DdS5tYtD940uArfnMfvG8Ye3Evv29vUhZoX3a/wQ/c2oJ5ip/SbvoQp5bjc1yfnbzIp+vYeer/zDIzl/JeM/IMDp4Y/ORy6aEcrE3JPJ37Sxq+7ifieF/5tRKIMi5a4+wv60iTW/Ax9aqhG2nuxxUJXM/9merYE/LfTd4FN/c/XShK51zcbvrfnggim/4ONTKd5zTaLtZj9HMrMEJ7ubUZygdV2YYS5h/pJrmD+zIjLpmUy5E62Ui5DKXwS8YPf9yLWv58qQOKd+tOiOlbTyCb67t1H5bpffI+zKI/nN2IAN8jv9L41eKN0L6d/TvxJb5ndcLM9V45KGd4rj8akjT3JWcn5iieYBjHKe/NQYPH7JxXr869pgwfydw4lnH/HtuHvfq5FoMLdbYSsxn3vej4DcYLL/txPc/pWD/26L1mpZTyOf9ISj7f93N9po7nKjf27jonjmTec3YTxpjX5GyXV7VfLSb/oHzWpPCM4tL1QPvvfE+J5ebPYim6zOibb9alyv/xseLFO3G/9s3+0PA3buyTfP5dvleEcl9cgg7FPw2Ki/GYq1TOKe95p+m38tWa/GNbN5Zo32An8qmnZzcgqriPLTikvOwhw2vu5HM6v1u8DTOUd7ZFlqifTpn4YNUmKTT5n+HpWfUUtJ/Mt8ngixR0GP3KqJcr6V+PpTDKfZzth/JkWD5ZpPcl+8WleLf1WML9fjSIeQbnEB7G0RPt4qZAHiuBi40diY1Q/LK6NigP6MuNsN7j1xWY+9hcJw/i/y9z8kAFyHwUHvqRq+N4iud2fY+4me/IOklzPmVyJ/6X63v9aVj/OK9zDcpj5SmXbObJ2RWSS32fDEProd3dUF6U+0Nws56QLjI8nsdiULyRY+VYRPu4cDeyyMsIr7zCuHeoW4Lsq1pXhTD3b2EKffQbRyKY4L6749JL/UKHBHmOGX5JE//JXit3UT5/bxv8gulO/qt2Zr2MaJ9As5Rq38cAruDn/jmAKfQ3E7UiESXikenM9wKN8mXFJew35zq7AqX0qwvaJcg5pVVeWCpvP5Xt1L8XQ7B0AH4urlJcwKBofQ1dksH3P1KHJr7Hpl7U6+9DBp9iqFR+o/NCbfJXPi/RgnHa6ZdCpi/6fETGtJ4akUHqzfX7RecVCuLyFvfj0TYc+LvRQ+3D/7YtGZSjnqhkUT83JXCc/WoJP3Te80Q53tf8qVPO6JxI8iIu01IZes3obT2ff1nI5PcHUmadJY691kDhFgxRv17sxOmrVe7letqRPzhxGh11vkc8tE/7w5jQekREfJSHRC2076E0LDncb3eDfMR9i4UxzOc58cGwykEl4qw/l7aIj3kNfAZPZFobDjGemVqBNPGWc8pkjPv2thOnax4WRYR5w3U2CnSurAGKb54fE/sRykWxvEN5WGmbuZagTyzysh55yMydWisM3vRHYdF5hKVBKDxXUxJ6n/xcN0Y0bqyTEdb/ZlY68RL9bKOZc53ajCyeQ3EPuvi5r/fLAdqV0bgcVp6sVkQZT7yXMPOJ82uwlef7gC0z9L4rZnAmOlrlLurr77vh5c+ZQUDn8sI4zfP3RUTt7g1dmEU7ML/K3F/MSsoAz/18XL6tc+ctUsv35zzplQxARdzsH/ZtlQvaJ1oll2ld3PHXmqc34gt8j8taEOG9w1a/yW/ywjLC50ytwse8bzhWhe+xrpBw8ivyOMlK+Re/vnBQbMZrVo2pn5zowJD2u9Qj4wljrwsoD5lOvrSDy1ktXczT7dVS+EWew48NPudoq+ic8Jp2g0t8tgJFvO+6otPcJxyswpX053aH4T2/ea/Rh9FmuZv+5s4k3p9h3v9m5i3XpwwOGyJiVWnBBPuoh2eTgM6jrRadnznfZuarDsTl3F+NPVV8tbmdmKFzlHWic3GO/A5xLumTAGzat4MheA0PO+I85zfbTZ3o2W4zl1RYI5mKg98Ki40evh+Iz9JBALQoT+A+E089GMG44qdtRZr1iaZqWN+kXX4QNu2c33nf+cYvWl+iAAnGL/oPFwsPZ3dhnO+Tv0ts5VXaLXv5mGLb4Pp+tRuuH1K/HjJ8iXNiovhDZauh+M5bB5Fm3pLplRmKp7gb/8P9uzQpbfx9IoVCjYc3I8b1ftCOHMpRTqWMf9PY/RT95dJeaLz7USvWK5/sIAoUv7xFLOZNricki78/1oFZXNdvHT/yC963/wRXMn/PKhetc8wvR4D3Fod8Mo3P370H2uf0cxvjtGenyqD486W9Us/9r4viOf7sb0Mf9WNrDEWKb9Vs4uFAWMwgeYFMcH4UO2RMv6caHVz/oRpZxH0LVknhz837r2Qc4sQt3iPOv6t34zXG142Dxj7sacEI89FYNdr4nv9ro5Dx3Y5mPMx9OdcmPdq3nxCdg7siihzFn2+BxqGHbdPvPurEc4oT7pN87Tf0yAH636mO/fmECjNfPNTnnE6ppz4ejZs+z8lnkE871LQdC2hfr4jDpl23Hb/Cep40ic17m8yN4uK88qknobjUkV7Re5b398jv+PW3DYnvTW3ERT3tVU6t5FHeMloMXsawozdcz7VVTr7KeOoueVDnVsO4g/uR7+S/5EN2PymHeS+W8OJtfv5sHBbviY5thKfH+b3HI42U9/MpsZrYT3+3ZGpeU2b6zRYmkaFxVLfhXZ5dDSU+da2Xt7i/Fc/iOOuX4x4Z5nkWxmSE9Y2cDaaP5rtJXFAcwTByGZfbXhnn857tlTR5X1ybJJ/xgbVaNP6aH0Ah9bQgLD7qwbQNhgfulhajh5O9cFH+PF4njubfb5BdXN/H+0TIq35kG0bII5DYibvpd3pT8N3Ev3sc99IOjjvnxTr9g5XAI46+Llxl8Hgu6wAUJ6pElE/1gC3jtC8jIXHxew465075fyeGUZ7ngZhczrpLVkyWKS5NECM8z/3bMU9x9luQWUs93gToHOdWZFB+y+rh1jrUfgyz/3u8RuI8T6tKXFv4c4OMsLHSt1p+QHn6fQ+GdW7WhyLK4fF2uYPy8sI+GWNediQMK66DJxhmf/rcjTjnsnQ+uIPreDGI04oD7Jdf8vt+5fgv1kHz/BKnPC2JygL6ddkl2cyvj3jgV17IqOln/FNKRhVnep8E+L3Tnbz+4jy8tZGGYjYytd7WKeOtfB8nbmahZ+ZaTPB516VwM9dR2YLDS439m+B96fg2ydR+3Eb0cfkfNMOv+JOJi/WVQmTQPs1olcv5vpzXJJ/B+GZR4Ocj6wz+1i975Tf0cw8MilfvzZOScc7oc7ya8rsFbdSnBU48wvuopZVYxDwso07m0C58thfKEzSZQAHtQ25cPqb8DcXFFDC8uI32wYnjQB7SxHZ4KBeoFES5DxvFx+9dtQ6v8ftuseHhXIO1WYJ8/tINUP7bQK0U8Huu2IMDVOv+amzXulkdZjFeWtYmWbwPsJsuzms+jXGeZ9MWpH9qaT6l8+QHBqSL9t+OSg6f9++9SClu9X4I61DukKkr55eJpcSfueKiHZrtPEcBACpNP126UQ7Qz5+Lio/n5ntcJri+n+9FvuL2pTCT94jecoM3WfysaJ/ZFTHDe9tfiSzmQcW1yOD5D9XJAe5LaUSGTltaP7mXdmQsIG6+10iZqF8s6ZK0Anc/gmHG8+Plkqc4JDFcx3jmwS6Dk+vvE+3DnF1p8kpZL0U6R5xEh97ntOCNCkvn7RuV7yYs3+bvH7OhOMY72uAijtExj+mv2LVfrDUcwLkaH+v9TUj+wnpIdzOsw0psgVzFtW8Xnf/J7pCI8grYWEb7sCeOj3mPP1RreCRGBsT6FucPnpAvKA9CSOLM+27qMnyfdol8RvvCeuWw2uNmuVL7g2z8Wuc/OjBb78dCZm5gSlKK+LkLSTmueAUVcN1tcDF0LmHUb/rqDzUL4SPJq56v8xM12MflX9KHw7w/c+K6oM7/tYrWd5pDSqs1+V5cbOLQ7C83/RzxWjlKu5Ph2H3+l2NLrt47xKB8d6y7Mn6ZXWP6h2ttydT5ihDGqV8znTw2g1+81tSRJh8y50leVq4Tm+UIz+GKAdTy769xvp/3n8FOUZyejXtkmPmp1WLw3n9qo4FxzD0tBldnSoeA+U+6UKxMJYow8wXP9eB6+o85zVCAfDxg8B/THeLjPMyxStNH+oNuFOn9dkye5n5MBOVG2sFImyhen7jNvcl/9WNC67MN2EU5TvUb3hvHLvZQniUoBXpf14gVtJtL2iSgdiYoyvM13iBB4n+XPYRm5s/dESjfuVTI8P2W8n6CduVQhZmfWG5jQPODcuTyPmuxD4qr89sekS0G9+EQ39vtxb2sEx0rwwDrl58k5B/aT9Mp6kB99xie5EP1WMZ7tKxObOK5nQzJ9Tyfhm5RXrCdSfyG8uoL4xD79tJrTN+/a6+coR53J+QO7uup3bKA/mBOP5bQPvgieIqCM9gjB1gP+KBNxmj//W34Av3F4RBuvng/abHftr9CtK5bvFnu4z4NN2OYz/nYib8VRyGOL3yq+i0D9IPFFYavt6gFYdrxc334P77+Xsdfaf2/z+S3hTEsolzMj8pf6ZddfZD/oTyslajyWDbLWBv3abu8Rbk+14s1tJOLIk4eQf16THw8l0c7JZvvO81vcLun29B5m3HHrudN6j34Mvq9F7tliBcB/eXmXn79HuTcfoni+0W0Dyso33nD/Axw/XtbkUM5g5OXc1kP9UB501sGZELXu0Gy2Y/ofgQ3Ku9sN7QufSYG5ala5/g15ZlYDWE/hPUY8hg/zt0s/8V4oy4o72qde1AUz+1sh1j/4OfWYA6//+4+uLTeuRFr+H6vdEiA+vhJyPTzeqrxpPaH92JA+eS2XeSHbjU4KC4vXBfX9QfDewN9r9EYLnDfl3eJj4B/ZfeIbxf96i7ZTnu7xIab+vZJjfELt0TE94jWISTOelzxDlnK52ankMX9rw5Jls5l9pr6/EANFBfEZSOD7/FwEgPKo1HnxNeUE+c9eD7+OC7QHrjajT6no0gznr22Qd44qPbJ3E/eHpIx+rPxOngUt9Qjbr7v1KAsUTmxRefOg16kKZ++AG7+rJFPvUed5hXFq+8PyArGd7lOXqC4HXHcr/WWJLopH2cHDN/XjmaDK3xFh2Sxr+a6oLxKfTkYFi9/v7hDtM9keVh+pf3gQdG2+rW98NBPZzTgd1rfixjckK6fGfzYgxHRft1rerGR5/5glbiHzT4HdW4xIQXsZ51dIcpPnO/B1/i8l5rlDzpnn5I2nRdJiHBuwv0YTjNuzKo0vLmLfQaf6GBU3LzwcG80fQU3Ovkb96WgE9Z+J6CSFVihOMe7xWIccnab6ACAezW+pf1PfdjH57RHZA3tzD09YjVy31ea+Y5FzTigc0xNmLhC7TMOaH/qgGi/RF2ridtP2lBerqwqFDA+cF3EA5/fJYfYr1tda3BJRiI4z35nKYOPdZDF1TKLz+138lcFfvgW8ignniiU5yJRIsrn/I2U2DfwPZ4U5eVcWiUFPN/sVizm+Qe7TDz+55SJz8hPwvcoWyOzlVc2hO9xneEkbtR6VpvhFf1nUmboXFgHZvB9XWGs4eeybdMf/Eq7aL3+6hbJUJxLnwxwH65PoYTx85lWwzf92QHDK3+sTdzMf22PuT8/skne5e9bbfEwD/b4cYh60R2SPNYbPFvxlwyjt5rfvhcWrSfU2PJzvXdslul8vy09cNNeDzRhiHXbUx7J5vd+qVtE+2zW4ve066URfEdx52IC9oHN9Rg+qJc75W36nckugzP2m0H4XtBBBQQZ76wrF8X5dfxDmvWdYBO0T2Jvu4njMtqRw36WdfWmr3C2Ywcox7f0Gb6QWQlz31IUMnPiO7ov1tnbzPzlNOe5OTQUd8Emz2i6FKiYZFwsmbQzpzaJ9ZlJxdO+ivt7KIL8my7Ku/YpbTB6+K82Gef5ZDbhRX7d9T1QnrWxGPLVPvnlAPel3MkTbMUzQCHjvdxGZFPPUGXmqP+SlPpbzL/f0j6LKH5NPbm2TtLat98gy3SutEeUn9rZT+WPKquQGsWn64HiNSIOH+X0WKm8RPlbZcsA9/cfA1Ce2JMJ9PLcx+vxLs/1hC3nzb2yZDBuClTD9SH14XFzT/rcHpmg/bmh0+AZT41KLvd1TgxCfAbfw1C+mfaoKA7EjjYB7fb+gIyRl9h6AlpPOVsuadrDsz65UvPHqER4nvNa4WOfUNlKOUp5setM3/zCetnC75vWJhPMZyZ3yoT2CZRghPZktNLgLq0J47C5pzJ4jzMSmMd8O2cbrAo6nvmIM3445pfztKcfNUvExGOYTX1dO4A039vbApvxyC3tovnlppQso/0ocfJLytNIOwa4/6d6JEk93dkvx3hu19nyWcpjVw/m0c+4A1jC95gRhPIwOfZwOuPnpt2i/cRjtQZHbtSGKN5Rvai8Nyfkcq5vakJ891+i+lPKuGmgE6WsOzR5ZJhyt3BQ8sTSuTwPA/YjHllNnvbx7bBZLz9RL7uYDzSk5CrKx7GYuB74P+2bTBM33P0E3MRzsL1QfJEP2g3PVLoaiud3eQ8m7jZ8H76ZfN7DMp36+2a7rOZ75reY+8aOZigPsG8XLmd8kHjazJ2cSkrmPiOXP+f3tQ3gQcrL15NIbzD6r/cFn0+J79LPqP6dvthXqPiHZSFJsN748275Bc/hUUd+qV9TghhVv1ZucJbSAej81UO2wTF1/FsO/fbkU7Ja+wEDBpcnrx0W7QpWYZnicIZMn4+vDcJ1zWuGj/vv+NuA+o+IZNKele2WC7zfGg1g/JULyo/je5r7vgZZ7K9c5ZXT3L+5EfEUUP9L8DbX2ZiEDvx5K6H8L3MHRHmXhoLIIw7g0h0ywfqQI+86t7I0YPg1TpQbfoLmoDQyTs4IQ/uzbD+yef77dxmc3+q4BFm3zPY5doiBzx3yv3zPu7oNL9Enjp1l3bdpo4DyVLxJvsfv8faZ/PrlJqmgfHy5z+jpS22yV/lwmqH5/aFyuIj3nbMFI7S701vwFerXTXFp4/reDJm5gAMhg2syUIc/0S7cEJYenRN04pc6ysM22aZz5PV4k/dpc/2iOJXnw5JPvKZPqkT9H4K4i3JupTBH6+lhcS8gXkax1HN997RImv3GnkbM4TrPR5FFOXnCsQv8+WiblCougZPfUt5qU3iYdjrDD+0fSuySs9yXzh4Bz9P1KFy0jwt3iSw3fuo25lGzmjHC/XLitBz2nU3bLg/RTpwL4ZfMM7ytsG4y9jvKfOuTDklHJs08IPX9aDPsy/i9a2Uvv+eVhOSwj3ZqowS5Hk8HTit/Rjdy6bc2tYrvLtbBVxk+n292y36eS3VC0pSfiSZkG3w9LNO5tT1mbmrxgBSy3ODEKdbVDMwWiPYd/n2fKL/Hfp8E64z/Ul5n7ITVxC+6HpmUE68P7lVcd5nhqZ9bI5YCCE7HAsrJQAgZ9IPHnLhM48KnZYLnsKlZuiinCxvkl4p70Q/ruQvK+6V4xX+1ZVT5CcIS1HvMfriZP1pFcP+ZcvqkQHm3PGJTHg7WyQrlhfSb/pD7+hHU+6+4TNA+3NIrz/N91nXIIuINPdgoK/n7G6JygOf+XMTgJv+tT5bovE+dwY2rrpanaPe620w/mZSjnvu6yfGXrFOVibiI2x0PIE3/a2/Bcerh1ph4KdfTg9A5/fxqeLSuUAu1F8FmvKb9OSFJ025PCxiewXQVNG/39yDNfMtXikLtC+w0PJ8vdsklyvuaRL7iqnbhAJ8/4IfWgwNBCOO2LGfftd95F8ZuMOdw1cX5pJXUi1C33Kl9LCmx4nRUV8urjBMWRTFC+fQ1o5B5nZO3hBWvPClT1B+3yD/4/cNtyKSdz6qAmUPtliXcz2NPi53gvmww/ADz+vAf/PubImZu9eUWGed+39AmdykOXyke4PMOxFDA/X40Jpn8eWevbNd4sUXyfm1p/53NPui0k3dx///cLVmK/9Yva1ivFT9Guf7MTuRQXufuEIv3vL5iU/fZGnbyEB7wfJnFe5msergUR2wLvsN+2MvCojgHBzvlBfXbERlQ/OhKeGn/Zm6ULMUDb5cM1pfmOnZF+Rg2SN73WV8rNvwK4sin9rE0i+JSvt5i7FNxpcEvPUB8AcdwYRl07mOao7cvOwdR9n2xf0KDdjcyWZcuK5MzjN+y/BAFYsk1fF6rEuIhH7ZvA6K0v/c4+p2iXmwzeO/ft6WE9uJEm+FdXdwiz3N/14Tg4noPVkgp7cjVMfFwbsK3EaVc1/d6sYVx+ls2Hiax15EnRPlkXg7LCPfftQv5ijdQjSsVB/FZg1fq+LWbNG/skwECIyTcspJy4eSlik8zEITiexU3idAOlBXJOPvV95fLIZ1LjmCU9aeCOsQ1/40L4s7zTz0uA5Tz4VrgmssUT1X7GQpjGKe+3NAiHsbDWwOi+OCzWmGzX3ahkx8rYHoR9D7ksrjEWU+8NmDqzSNbESBOWHa54eW2inEr5e1sj2i/3P6U5Cl/WAd8XzXnYf2KdSzBbZTvD5IycNzsex6/B2thHVYCeIzwfrm/Rg4x738zJs/rGGW3uHnfWna/DNF+DjUgh/cKubsN79TLlXKe9numE6cd54HdKpfzvFxBgwe8tEl28ffPhUU/v3C1pJUvoU383N8VUeCUsRO+n1kaj+3V/u0W+Qn3695e/F3xOpthKd7iT+UJvu8/B+T4G8YuZ+o8wuOwiLM1+X3JfNv4w0K6g789I1LLfVgF8B7eWom3mafPcewMz92Jnwxea4scP2Psupv+fmSj4V3NqUd9H/d1t7g+NPptXdBGE9RS3n5pQ3FFnPhW/dKPbXmA+jfp7Ae/d36FfJbuJqsHQdpPqwnaX3mwVpQX9/4WydT7mmqsoDz1tOJ6zrsVBgyO+WtJ8TMe2NiHTObpq4rEy+ctiWMXP+/vwhDjrseeEbA+6uRnYDyUl8A457hOrZEx1mmKG2Wc7/eeX0bfsnSuQHGRnbh1JesNwz74lSeuDfWsg/aHRfmVTwTlOOMCaYSLfSTutchXfvPNCsc+ObNdDlMfHw1JXHHaK1FKvEX2nzP+nrtTVo+Y89Q+18oOsX58Qec6t2j/RQLTmc+92CYjWi/wO/GlkReb/XCTa8THhuT0kwC3fTQMzDTnXqS8F3FJr7ygPHc9lKfxKC7VvrwBU8ee1iKWAnzNlI/5vrO6kEneAdcmCO3NB1ET53bvlUzGrfZqZD3M8/fDYhhgb4LK6/0JsXRep0lymIe+3imK25dXjVy+f3VYpIf7XCY6j3tPSNzMo31FeJd1gXonXmfe+F6tBGmPj2yVKS7KQzVGGQ+diZl51bFyYPmk8oFpf/bypGQwvtnfKjqX+VJYzvFzz9oGf3JpTFq0j2BItG7xerf4vkt9XSWfav9gCHofkXDyPa0LV4mvVInUwWvByalNyKI8ntotNHOTx6IySrv0+W6Dd3s2JtPZl3aoHrP475/aslJxwC/WF16JihB/dNUT8in7J3LrsZ3va4VM3WV2o2Q/yLrukwaPx9sov6Q+HO7FEsVl8uFK7TfpFV5Tsy8eKmf1qh6Tp+J4mHY+3QWt253aLno/PTtl4hn3OgS4f0MR/JqvtaAVhdp/2ynmnu5Jg1uQboWH65/qxMHsCx4qxVXUr9VJsTmfE/CjQPmjvHhV6wFdoJuz6jvhYoPwzEfFxzrI5A9xF/0kOg0fq3cQmcTZyNkExa+8PSrWbYpHKie1/yEKxdfKbMGw4i51ojA0qfN6eYrj/iQ8o5bymrlpvh5N4WPtU+4W7Ss+GZV87R8qB8Mp4oGMcM5yfoPp08z3Qvs5z4bERV6q9Fp4uX6rw/Sn+Gpwnvdfs1vEVt7NpIzTn5f55Aj3r74VX6G8uxrMfUB1s+S9zu/ZYPjuTyVwgfd/gTr8J1+r37FjpZbWEWcwXZ1IiYf3AkdqxcP1TDSbeYs3+yRHccLjov3nGYOSxXvOQFxydb4xAA/nMAea5BL6pZakkwdOat8auJ6cEgzST+4I4kPF9+3FiPJx7pJDuo4OyafcL9zqxOs8D49k8n2yA/IC7eVVfeJifjNWK9m8v1mWEJk/qX3AhUU0BxuQyf0Zd86f+c2xzcj5CusMXgkrzmcDLJ1/Doj2bRe1y+WMjwNO/sXBnSMrYJNIoGy94WF81VmP3ltWi+K/nmiBm3X8mTswrvhCDTiqc49xGVU8BCdOfEb9g8HtjXVg0alJxf/38/czOqSEcns+Ipcqn2bI8FBurYLyGX4QNbiLsyugvJ/5ZXIN5aSwUtYrX1Azcml3b4rjNa2vhOUaxtNX9cqaf6r+okTtWBQ27e/kE7hScQ/7pUR5t31i/ZSB+3X4p+IqxHCY9ueVIBg2WNnO9/D71oRkhPVv1+Nyq86DtiPIdbg3iYv4QGmP/FDn83tErqbcbUU29+NUDEd5vk0haP/6yUEZId5BZrk8z/UdCSNOXq8jWzBEObzWL/iOwRlV/jXcB98Wg4e6kHJ7TxfwA8pDAXyMEyaXoYt198xNMqx4dxtRyHrzkVLk3MdzapAJxUNvlnO89/c2yDbqyZ0hZDMvuzqKgPaBBEX9/FC37KZdO99icCdeiiDI7TnbiQyuf0FclIfgUIsUMo7bvwsRzQNThq8pEhGrh/2yK0zf5ox+0f6W+1Ki+KMfheEj7srMIhRSnke8EtR8IS4+3uPN3YKvMS4dCskK5utlGzGs9bigfIFyPNwgisc0UiqefdR7Jw6gntq7xGa+09Ns5l3i7QY/P1hjcL+admIl9/tYD1zkpxurEMU7sbxymH08B9pFefnmdyJ91FJc5IeVZ7dLMhgH5peL1ikSYayifd6fghJdneySNNfl7pDr6ZenB2UG/et4QK5kXvGic160U8ejonMWc0KieGKvBmWC9uBIC36o/ZE1sl3bbmrg3sO+qUWSoj2JdovOOYRsyLs05A/LKOMmT624aChHK2QWz8/fIn9SHGAb7uik8oKnGdcFa0UYb6Y3y2Kue2oUeymX78TwS8Ypb8ZgU54/asWHih/Wa/orcjbJlfSP7zUi02Vp39qI8rjXyOd4/ltSYin+aC3iivPkN322ZTth8/xmtMkY811PnVg7J7WP6vkmc57WesYxK+GbpFwvlxHWebw1EuW+8J77d+Z7dT4sUCM9jIfGUlLP567tk08Zj7hqJJdx4KpSHFLckrhonj3aI7lcb2C3xGnHRqtkI/3B//TCxfWdcvJT4qZjm1gmAZcbaUcmo7hS+es74ft/1Kvl0H68GWEJEs9waLP8mXmBNMsZ2s3XOyG069aTpo66oEtwwOiddFyq/B0+Pt+1TfK5nsMROcrz7OoV8J57aKu8Sfv2jf2YUH6ENoPPNZ4w/FajHTJEuR7ZJUPUg8k6bH/ZyIfMv0T79O/QvlPHzpJvO7HV0SvubxG+yLjgTicuZnx2bQPKmU9NNMkwz+9QnRziub7cDsXhWxeB4vqgTZZx/26zJU0c08k1WE/9fyUJKK9tDQ5pvS4sy7jO0laxruB61mMJv68/hLf586YIzrGPzt4qGyiXQ42Gh+H+FhTQrq4LI599Tu7N4tU6R5/8gfnNv0I4zXpDbDcW0A7elIKL/TpzNxmcq9FKWUZ/uqLZ4BvdEkMu7VeT8zz6n1PbsIDyc6BTfGOsI7rxlvKNJDDAAH5PFAU8B8vZV/qvuN/0T59vk9MMCBcGMEI9qI4g8wj9TRVc2ufcJB3sc8jcLP3K19iMbyruzR68yjjn7kEZ5+ebNiOP8fHMCkyhfzvohzC+S+8Qn8f4HeW5lj3y37SXf+tBHs/nQb/Bw9qcgrXS+NEJxb0KyQD7ZRbX4BXq9Z17oX0frjbB9eb8R7n+/E7BXyjg30UR/eDcKizRfNHJS/X+tUJ0XuzypPyZz6lLQe9Bl24wPPSZjaL5urSK710agO/JS+rfWg1PV+IR8z1OfLCA5/5sn/jYR1R2P+RrfK+NwO/5uTVYTbnt6pa44uIMSiHtrBMnuH9NQ3gHbuH+rWtBIc/thnb4vmzkqIT4YuMlslPj30YJcP1OXOKh3T8flyDr0YfK5U/Uk2/1IL3HUt4CrQvkNEgO7UROv0zwnLIb5Qzj4VlOHER8WddGAdOiJ2KYTjubjkmK/ujmXhlhYvDJboyy/vBJv+FxXR7GSfrrsnKMa/9TBca43mJHX1hPmBrCIZ17jyCX+xLsMrg8v0tKmvcEmSViMz86uxtJ7a8KiYfynumRHOaX4xvFzX7ToQoJMvD/4h58h/L0oxQKtX7tE5/WKzaJ4o84+q71kT0RWPP4b6/BJXLiJsV5WhOUYepx0wAyef7kw3haB28lyDjn4aT43vyM+hM/7/3X7UZA+09TyP+i0Qcrm+ddiFH6E9vJdxV/tRbyoPGDOoeY3i346gWdb1vBPsTEo4YnaXEFbPLaWmskn3mRt02+xv0rbsBfuZ+LI9B+hv4IctifmlEnBcPGP2lfhP2M/FPxu1OOvSSe++MiV1zQ/qe09gE7eRzvE+Up+QP3/bI4dtGPPdGNfN43VZfDN8XgNr9Gec6NywLajaYGzKDdPFgP5Qk8FkAmn7PlaVH8NFTIjZTX6R1SQ/H8Sx/Ujgea5Srlm++R8TZLcbkf5j4ddvw1v4d8GKynxSowSrn8uEeK+D25LZLLgdSsCsHzrIutQ5xxzYJWmcO44CuDhu/R2yoB9RMVwHP05w+Km3XxT3zI4j6Px8WqoEBlivbF/T6FbNoh9wYZGudPZ59Zry1olh726chG2aV4fz2wxrRRDR7tv62XIOXjXFBupv6/YctJ5vXJFNLsY5rchAOUQ29c7qK+FnTLep7flC4RHei5W9I697REfGmex6PIIf6R+xH5Fu3Y3qQMsK9gYanhm2tuRZzxlrtSHuDyc5y4XvEydmGIer+/Etk6z9yCEcZVvojkd/F7nzR18ANOnkB5OdGJvTpeZWOEeUBxNb6tc5YBaeX5vxxHAe1hbxI+1l+nbTY8x449zFb89ya56rSRt+/Rjj0+gCHu97oKg8vbHUZ6CvVjpaCAedBD8vDHxq5Yf+T3/ERcasc3O0/k+1RIPvO8B4MYon4eiolPz+NxKdVz7ZczOk/cJfmce7NLxaeNKYvRQ3s5IykZtBMdCangv4cHRRS/MAEv66ED1ZLPfzcFofOJTryhdctYOQKU4611pr74Ytj83uPIh84hN4qlccAacfN8z3VKetMl2t/oY5xvPSU59A9rusVH/+l28kf2Ix1M4HHahUCb6Py63S75jAtGa+V+ymdPq7jp719uRK7e41SIn3HXs72Gx6CwQxQno7BBMnge18Wh/Ja+B8Sn9bx6Edqn4RapZ55xtgvX0u/XBTGD+dZyGz7W9Z34fZx4PwP1Mp3ylxWX8+x3n7YJBToXsxulfM83ukVxzXK7JI/2NX+ndP3T+DebdtXJY3+n+Fl9klZ8+fWSQ//gK5Zr6Jfn78ZH/Pz+OHK5/r3t8gvmnSWdso71mF85dpD3Qws3QeNbd0RyKZ/He0Xxh5xz0/m7aRGUMg895ti7bxu/pjiVL/TINZTfdKvY9BNOXjuk/j2JRdz/jqAon2V1I8A4+JgX1juW8j0Ns5941VZ8T3G6gjLOOF02ic6XPZfAPD2vdnhojw9WAszTJ+pl5MuX6Dz4LNY7q304ynrNsUYEWN+K1Tr5zSXKm3ZU8+sByTT9VLib/uxUOb5FM/FDG8Oqp32SxX6ChW7kM0+Z12b4pP+zDy5NgGtNnZl8lLQrw44/Y51gNCAu9pPOr4OLcakT18/j++6z5VPKR32zWGsNX4fWn2dGkGY9KT8qadZlTrlxFe3nREp+o3NbMbmD9a7OfiieRf4OcZHPe3yb/IbftyQq+bx/yK+QJdyfd+Io5Hl6IqL4ecVe6L3uaIM8T/92qg56X3qwC3o/uScGnZtz4u98Pu/VFillPeBUKz5V3M8wclkfzq8yvGDzEjLE+4W8uHxW+az7MMZ892U/LPZRiOPPqc/X98oi/v09EVzOvGtdNfCMpX3cA5Sn0nbxc5/r94iLcetLg/iF8trXSclJytEmUZzcfJ/Yf75EeYBGmB+VLTfrfy6G77IO9Hcn3hTjh5ZRXkqbZQ7lu70NCxkX7YljnHWnjnYZ1vuwXnmWn18WkXnc98Ldkv7XBfLb4xzPOb9RMmdMaj3IdznzsCIZ5735LUEcYhxxqgJWFw90jnR80djnGbTvI11yDesQvQPIY5/uZAPUn09tQL3i+XSbee/znZLDeZVVPvyY+uDk3a/zc2dj8H/D2C/F745FDD/e2U700O5Oa0YH/cmOMNzMz0fqZZ7i/DbjVZ5XWQwR+uvf2xhifnm4WSKKg9ciE8RdCHqliOv0OnrCOkhxPbSPqqwRi3hu+U3iupT7W4DxQSMnJXyfB4aQSeDNrN3yKokrXU+KTSIH11PSqHlyEuO0//VROUf/lxWSCe6jr0Ue5Xr+ZuO2V83+ZXD9m5NYw31IJU3f0ZKIlHxk6dxso+LlOXbws1zXZrh0vq9SlvD8nPxqnH464UPBd7i/W9DI/ZnbiSDr02NOPOQ2ccMLMeptDZ7k953thY/3byiQEdrX/A0inVy/W6oUj2iT/JFx2WWdCrtIHsFLabd29UlU+zNScoA4OvFygztwbROsf2Pf5hPyOdY/5zjxkMZ55XKA9nDpbuxiHFTZh1lq36Mo5HkUtcol1Jf/l0QB7dZ7UcOv9aMklBfKZxscgni7TNW5q06ZRfmY3wT3m7RHGw1uwJUReYDn2BOTHJ1/KJRreM+yqR1/4DJ62uFW3sPt8prGsSGZQyKFaVuhtEicH9d6Qz3yqafwyGusq+a2SQf1Y2RQ3iKOSEatWE2cb/8+8FkTT5zm887E5W36h/9NmXz01kGkf2jiIOX5zW6WetaDT1TBrfiXmzDEvOjUIzh53tgbD+W/uBJbGCdN24n0e5wPewxuxZOsRx7zsB3NUH8+EpMLNWZ/DV+tI7ef4cbdhTX0Hwv98LLu5amVoSJL8X5+S3vyMxsztK+yDYor8HBK1lxp7GQ+7fon5QYHeXIb8ti/VNaANPX82FYcpr5u7JUi2od0rfyS83hLO/AntdedZl7qrqTcqHy6ScffXaZzwNmMh7Y+gyHN60M4ybrwWLWkOU+VXS2FlMfZlZJz6aTOzXmuMPZ8jM97ICkPKQ5NMwJ+rq8OPR8YP5bmPi3vwIjimZbLIcZ9h6MSYBy4qgg63x2vMvdDR7wm/3H0kOrBe5W1rLfMCssfuF6JAtO4/6UGN/31Lhn53iXEhRThflVXGFyhf/VjhO8xWYTTfN54m3z/UmP38/7b0jqFr4F2eTFyVB7Dpp9JViCT8l4SMvM7BWHx10zq3DTHSBivCJ9/bAvOK56ZTzIoD9fWY4by04fh+x9L+WgU19q9RX6t83pNcpz7N78F1lXOz6ZdOET7dK1fZjDPiPSIj/J21oOl1MMf9iDItN1XhgKeoxOH3sh/j7TLPK+lfGPKq13Zgj7WE27qwNuKwxOWBbQT8bgor7OrS95gfLK0AQ8oH2YIM2gfjtpyWPtGavAPxisnAgY3omkn5pDn8XRM/kk3f2cvhkmgu99j8AjbO3GjzpPuRT7F+N/2IZ/rvyYliqud1wib9ugdJ19lndpySVoBFh7Bz5SPuk2y6Y/TjZLFeecpjn/lc77cC/AewBPBYR78Z5z9CJ/n3Kv8Xs81hsKFtHs7Mc71nw/LHH5uqy31tO85O0X7/6ZE4aVfaPKAMGOsEysu5+97ZYR5ytlK2cg5i3QAcdrvh214iCc6uhvDWyYVP1/5jxa2yHHGbd4ajLPulbkVGn8PRY1eLk/IAdqdjBYcYlzp2YEhEo9MVGJE68NtYmuc1ynK15vZafBI086+UE9XbRCLgw4L3WLxfv7Io/JNzWej8hOVsxTu4/vkJI0/zPPBTz16PSru39Je5YvvoHMAZT8Q5d99uVHCp5yfn+2XMcZh/VUyRDkfd/SUeUq6GtaAmU/xsK+yrEayKTftThx7gg/8Kb79Q9Uz+P7Gdd0n4PzIyGYz3xlolL3KJ9yM3ynNUhw3088vj8ow9SbTyQv/qHZRNA/MdPZB+5Ma4SujnyuTMfqNHXHJYjx9XVh0HnCkC19gvO22UcR7ruEuCM9vZou8xc99vldqde4gCStlvi9XeTpDZm6sf0iOcz1Du6H526J2gHowuRse5cfugfLcTG0S0B49EZFjtKNDTrym9YlnkMn3uCEkQe1PqUTeNtqFdQD3rbQDQ7wPCjShh3LxaJuc5HkdKxcfibZHPLA5f7zqEdnF/GiKbXBFb4nKGdr7WFxupt0qaIHyujzfDfmGwT318v4sFhBb8Ts9spp/f2MKY8pDtFXcX51U/EWLRLGniuVenWcJy/PMC3+dwocu2t9uuBjHL41IHufhp3XIEuXdqEXpXCNvyovp7HMB5RkbENZ+9wOSq32qHbKY/mA0bvCwi9rgYv3y9ph8SL9cFpPDtEc7nDz410YvssTS/jwP6wDFFTJGeZrvl1mUv86UDCuPzsPyb8rvmjT35IleKeH3vt4i36Z9sf34Hu1jfA9K6N/OdQLXXaL4yIffN587zLh7YZP8QueNnsG3aadHo/CNUODuxHnqV3NMhuifZA0UH8z5vZ91pC92S0Gr+gMZZb3tYLm4+J5tSRxQvM0m1P6bOS+d51neIjlaN2wXN/kHXcV4lnbmPhtraDf3h2XRV4w+vko7uL9LPsO85libiPIPFGOJ4nqFcZx9Hy9XSNavjH0fpVzDj2DxpOJpWxUsDNwkT3M/rm6WTxlXzhqSTO5/TicS1IuJPpS6qUcBWJvZn3avZDfw+xrFytGbdAQYX1phnOM682O4wHw34eTvKochg5/l6Yel/ZSNOMe83F2HBTz35TFpUh46W45pHNaB26kP85LwvWL6z6zEpPaV+sn/27RdXNSb9Un8l/KyJhFh3W94N4LrKScbZSPjkVdSMkS939uB87R3c5w4iHNx6UewiHH0zLgcpnwGW038ltXt+AkFssJb9NPTE3DxvrC/XIL0H+OO3pF3cmahvEB5DzSb+s+3eg2Oyp6krNX5sjpJ8+fWSglQn29pFtzKvrElWER/OF6JA7Q/C0NyhuefVwvrS5PaTzzOz29NiJt5yhVBuY/yeDKM11mfaOsxfexNbVJAfV1XI2eob8daxU1gvJnF5l4n0oo3+D4PpDDA/T3VJh/Sn1d2yQLWObEWbspFdUBGWN9cVyVx2vs7w2L9QS+AJUh7v2sA9n9Svn+Cozy3GS2G39wTRvDHk9rHrO29mTWwgszvCg2v455OKWRe0bRF1tA+nmoRt9adomhTHqYeyBLGqfkin9KePCYneV+S04B/0D7Ee/AdytOV7XAx/5vbKOkvGrtzjdZFY3KadYLpXVA9ONxqeB0TYYnQn83dLbtYl93fJOcUrzsMm3Um9tnR//62T97QOMzJs6/S+hYOKb5OG0aoJ+9Vy61c93/0i1dx40OOlaHB/HfDW4Zu3EY/cJUNq48LyEZc+XB2ypXsRzlbJgOK99mJI8yL3nbsbIJ+rEjalph9UV7hI/Uyi/J33Fkf7xHsMvRx/1508lvloStFFc9TYshaavbZpvwUNMIQFN4jGZTjY355n3a99mkcU37kHgwwrhEvLmXes/dZ8dNurmuTzIU8t1JZrXhRTrzxHu9VNon89f+IByC+SQrYN8TLcw0MIpv1w9wueFkHG6uHj4HukQL5Nfe5KSSZ2tfVhXraHV8MI/RL++vk65TjazulrcFSXFmdix3rgpt4d9O2yjLe22Q5+38TCynzZJx1oKwGzOH77W3HtbQjVg/Oc/+rk+JRHJmwnOS9eXorIsyLMzvh+vak9t0O9Zp9eJX1qfeaZID6ilr407RHGxA8YvGeBlHmM19KiuJ7fD9p+FpKYzjE+5Smqos8DrfDyzzatwHWn4z/X8S6pavT4OMW+AHKk6sK9sU53T6a0Q9aJZv1cmyGj+sfaAPYhzFcbXB4llaLr5T27CkppH86G5IB6tMfenAv/dMdSXS8aPQ+m3X+QB3yiLNUUIUe1hV85VD7sKlZZJAG8BacUb7xLmTx3L/u+Hve+9oeuDiPLeswoPNz1ZJF/T67SxbQ7h6qxyjtsi8ID/PESwZllPb3RynZxf6roBdj9O8zm8S3nHySy8U3l3qyFgO0N/tTBmf7qI13ub4cH6wHaTfvhfKR/Csmncyf/jgoh+ZQL7eY+rS7C/mca7i2VjK431P9Mj6X+rpRChXHu07ywxeUX8jFOSX7SWj/3CXd8hmdY4rLXdTT/DYTR2SkYK3lPtxq5oM/aZY83ieN+M096HAUh1nfnhYU5XWaYSNH5yw7xaf1hLAc4vzA3O2Sp/6hDZaXhvtqeYrvcXtErAuUz1tFcfN8YZRR/yt6gINTlfdF59u+a0uwg+/nwTLK6SeNpm/YsS825ezFTrlDceds+bYYuVSevD3NGGEfwMyn5BB5IRw/73rV0a/EOrHquN/3o4P1brsZ/6QfzuyBzfjBiVctEh+61uFy6t8y9i+avs5x2sUFEUR5r+9xnk/7f0+zuNj/s9Qrn37NnH9acWzb4WY+6NuCS7jP10VkP925uxLvM197vg9TNC5ISA/zmzcdP3aCAe1KeZVyO9GBz1POV/RipeKsOfnEV6Yq78rezguaR6R5Hu4mCPMpJz4Nsp50olb0XvrqkAyxHnJ2h+TRfw/V4TDvV11NyGdfYboMCxhHHonKf9MuJlPyIetjVhdyDS8x7Ju0Dg3Fs3kzLNqPkuvEZe+a/ubnGXeWRrGM+Z21CwW0E04c9spHJm5qYT4zHMMc6tHeFkzhfv2iR3J4Xz+1XCKXMb9x/I7y4toYIG7h1GonT+K57MQUyskVYYkTFzBdAlce/eA6KA+FNCPCfsJpcfkT7cipOhEX88/7DG+SJ4nv8D460oL1fzWfc7Ev4ojX9Fnm//+a3j0wyvr4Hn5AlKhUolJJlcpWqfJVKrFSyE9RjkolVSqpUomIJmKEKAgrBAgQyOZCsgm5bK6bezYXIAqVVGlJrZpjazVVKtGqpEpLqlSiUomKEuWS9znz9P0rxg27z34uM2fOnJlJp9WJBeu5x/jder4j/uTeMIoStb73wTfkxVE2j/2VRkaEP2NzmWJ6k0as0D0+GcKg4pO7qlAqe5cW4pD1s9/KdsXH8xrwb9MbPYVFxvf9by6Da9+ixG/OKEai/O5lZfiBcMCUMi/vOJTHOfqeD7XzIcu7VyOQZnw8Rop3Q4BXyT1etIPj9PxDz9Dmdh8oAWJ0vx9lteziHPd7f9/zv/2QHX8SF+j9rqxBrj53dBueMf1XO+LUH6pzFXttDrCLR/3efZv2K+trwntU77F3Kw5bv5g67jJ4WsZY6U5nLUGGztNZ5QjIDmW6eFI4PqGaF9j8kg6PT9zRjETZ57Yw/qD8cDCLyTp3QRenyS8PZjJZ9xJPcoxw7oks9Ghfpq5BWrJj+DpifriDvu8pjtjs9Tm82LUTugd9BUzW/UmoZ80arXs2kiul+30Mx4X7P2gCdD/3NbNSdn9yiTeXtjONPTpvz9Vhd/ew6V7rjXevZrzOb3oV4yxOKcJ/ZadSy5lc697X7vmevslfzQ0p3r5ZHzpuZazW40gZLpeZu7cMhTpvXSH252m9HkKH8Gl0OVsVd1y5A5M0B6s0AzZHz42TtqueaVEF+2wuQBGD0skvKEGnePirC2G8c08VByMeLrK5BfPqcVh20cXff9Dvr1VgyOYa5cL6jI4uQpfNp89HRPxdUgGetvrjCt4hPHK40ZsjdbSWjvbp3DY8Lfw9sQ6p5+nnWvTqPswt553q79JQz59bX/9aRDSveHweekz/XYOZWfLTxexRHBhXSCjfOyMbpvv5YxXGy2/F7eQS0xu3c6dwqr+BherzGLuWc5W3TvJ7fVdrqvid4vbKMvZrXrzrL61P+w1l3ny111w/VK51CjBBzxfTQCflO+NPrrC6vAB/r/twUwt82ueVRRi+x/M7fdrvpC34zuZKtOCn1hc9At9vT5qdG7C69e18yvRjEUaUdxlORav6FiVlIyJcEL2OTof89EI26Jwc8mOC3F1zGM55OpATaP0c39nlzRvNdf1lqvYjB780HFyBA5uFD3L5jvBKe5g/Ew7qrGKP8oTH1sIv+Hh1xOv7NrSV1+ketneQyrdhBZNll1dm4HWrx2lCxOrVGxkSnmCYNv+npI2TdS+a05Bruph2BJW38GfxUq3DaBc3icf2rWOD8PoHjbA+k+EC3Gt8fCGsH3hNiOniCWaUA9KvzVoGiD99bQsGrQ9hPqLlj12c/ozO9+owomRPZm3BGLML69mrvlipjTSeOLmYKFA9wKOIsfqlVdin+7rUtSeqP564DCMlvGc2xwmXLw3goPDXnxtgdrkznb3i9ybn0ZH9SEjjNO1PcwB/s3qIEvhW6sFn0LG5nLXszTxpc7itLtqXzVR9zoktkPtwmIfKWxSfPcJFg97nOTbw8144r8pP34iuN3U+1wDaL6eYHdKb1BQwZHVAQdf+jLT5I59qv914YG6N7Fsxk3WeXRwepzhzfD1C2ocTuZi2atjmMplOO3k701R/5uKZPsHmd8rIx93P7/41IjqfzZmAeMgo9/veIz89m53Sh1+dh8PiGa514wc1AGl+DH593zHV7KrXfmSzS7pk9QERXhsfQq7CndXleE+8W08BL7J69wIO3Tds8eE5er55bpyuvHX0Wo7SeZrSyE907904LvKFLoiPo2Xv5rh+yuo51vBdnc9zIhzUfgc28bDuw7JmRORHklbgTTvfTRxj97+BJfI7A218T8+/vh0vKl88odHT6cKN47J0PpaiSe83kOXxdEcascHmsZQhT3b38e20fv8oZarh0Qas0Lb98jeIu2Ok1V8dF4/YVcvOafp9MX9i843q4GToA2N4nfDZfRHeobjkzRYG5G/7ttJn+qZVxF8d84fHdH47Ghlj9eo1TFB8Na7Kmzd/pBB9uj/nl6HG9A5r6b/Ts9em50vYiMmq149N41s279fFndscq0fq1HlJXk2q/sX145ZXdOM8v+zF3iwELN8U5Ivap32R//WlyWLgfd3/dYjT+XlhG46Lt2Y5Z2o9w/VMvHqExS/P6oDPbcTVwrtbGwHh7PEFDPxKQOImGu0Wl8WDer270ZsHFHgSXdqv+c3cZ+233PjwcuGjNey0PkiFmHbVCJtbYzi6eQV5m9Z3OdNsfsBGHJc+5EA+km2ewRNIV7xUFPZ49KR18Om8zSrG63q/X2zHl/q8U80MaL868unIvjs5/EZ8y4xS+HXePqvHXfr7K1sQo/4XgY3st354j3C2eJgb6mBzpD9rRoLiCCfLm6P3leu/ZyreTkanvq8/jx1zTtu5tDkgGdVIUN/FmBJPfzbxMaSon/RrdYi9QXZ+Mr8L6HPUN1Lfdwm6xGuGMjxdxISQe0/k55fC+sEEGhi4RPh1AyNav1krOSS8PLEcx22uZSP+rnt5sIadXn0uE3aOsPmDGTpfGa79tPqPLLwjnNGXhWtP2Plmp+pFhpPZp3qUoRJEiSe5t5JdNre9hK9K9/JuG/sHPfxwVP6qoQ0ztD4HcuD8RgdgOrtMr5HO7TrviTlItnzvOm9+Y8IGcED7uAqBUfoCs9l/8wjTF0apADB5MXLFF8wqYJfquA5UMUZ62HzX7y9VXnslfIUjTO8/TjqYuGoXv+j5H2e14un4IqQr/kzPR6X09+lVcF7Tfb/bPUcjTG/kmLDPh1HCE7OrEaf4dvgRBk7b/cCQ4tSLW/mp/ORb2xmS/+nKBWYK4NyMCfr+n7TwlPzKR1U8Kn9/LJv3yT2nt6FwmtlH+EI6by6O0X7vzeYE6fseKecSnduESnQpPonaglzFH0k13KPv2+bGe22KN5cx+Jy3P5Q+xFmBF35r5xZWH3LsSUYNKS5ez0sUrhwIefmB/cVMt3qkZqYKnz8Qok/4j8vwknDDC/XwyW/PW0vqc2+vJV91TCdw2HRP5ZgmOzHX9ZfvC/c8xOsV13+xgyniA8Y2evqoWDeOEx8WLIGj+5VegC6dw5w6LlI8kZqHLuG2SD4OWp60ilQd15EtXn/i/a0MKe7ZUUBH++r8Ar2Kc6YGyQEduBth82rDzXzP5tS1u/ZkhNXZBFXPdHWQ/n/qjR+G6Q8WtLn2bYTpcaKF+wJr8LFwxbIGdmgdbqrhKOHX4m0MpHm6vKttbmMHYl92TG9ldYpJG9h0aFh9TPi57HBHtYd/JtWg89kzptOKUxyxs5YzhQOL2wjxqGPX0BqCBu5HotZ37GY6xaM0DxDRyZZ/Y4z6MHXkgrKnsdn4Wvh42g50iWfcm8dA+hj73lGK/4Zq4VP/9e5FfF/5+7257BXuac5lpcX5HbxIecaaHAzYnMhSN66THUolZf+dVbhAr7v4I6DXozchQ3HW5Gb0x+g+zGeaeKwPqnmeeD1/LmKF6xZuw8P6/IEy7BPOiJQgIL89upkvSZf5XBtfknlPrMR71g9gB2KlRz70CHvkj7tzmag+J7PW8JTiseQydOqcJ7txl+KkmEJYXnK4iVu0jp+VM0/29+Iy3qdzdmUbi8QzPdfIIvGE9eXsiTjW59N0ih3b4MvXPi9En+r0YkpxlXD73nIG/iEH+HN2Kn/Suxr3y16easNxfV7m//TTT7Yy8sQZ0znniQ9wXDwsPcTEPHZKV5Ho+kXFHxO30MunPclU2bF3KhAZpXuzkc65MmhXuDhu2PoozpVOak4Vb7e5cjV4Q/zfc2HGCOcmbaVj9rGQL8repmbD8si3bcN88U/tYcTp75eVMVn6VWclTuhebg0zTnYsxbU+K2VwbiZU7zV2A6uVz1jfwmjFHeq3qXirvQYBne8dEVp/inATpysPOZCDHt2D1yr4C/mTu1twntZ7nruuWv/uakbuHrb5U32yc+2uPRQey3dxknRAUYX4QPtyQ5g+37D6ytDuV+dG2Fy2nu0IWP7hQSTLjjANcYrP762mX7r8+FKExT9kROB8ros1lddY/49mDqg+YzidjvLxA0E8KB5wRjm/Lzszo4TR0vEM+1nj5Wn4juLe+bVw/nue2eF9yjee38jDNqf6Kdc/6JyXIkr8yPhS1y/LD1agT363uZk9yoedyOKQnu+RSibfOWz1SJ//RPf6CcYqboouwu/F63Zk4SH9+2m1iFX8PiqMgOLn2WXo0b9fEPJ0O0tDvE16k9gcRO+SHUuAozlS3Y8xVfF1aZhXyA+f38Rz9PyBLd78u9wQFgn3RfJQM+x9z/vFz00rQyDXs5slNg/PxVUf6F4vZtD61jVxj+rFb6gn7xfguZWEeMbl8Cm+W1fozdlw71WX4ps/NvBuq5ur9uYU9ld4+WP3e08x3UuYN1pd4zYMiJ/oaECn9CrzXNwonJC0kak/8Oxbu+prMtO4U/qbuCA+lX4x3l2XaOGYexCtfNiCJvaJD9ibResDO6YFXwpfT6xgnz13I3epbmB4C50iEUY/Y6fu2fA6ZmifXqtinPYheSt6Zf+T6hgruxnMgc2pPNWOPuUlBnO8OQXzqhmjn7OaGa3vP3UNU8TL9dXAeVZ6rp8zVfMHEvOwXXYiqZVxiv8banFSOqDIw2iVnckpJ+RPV25kj+7fjA7io++sTy7Ee0a7OMP63NYzw+oWypj4B+3LEiaYHroKZ1k/7Ao4b3r2zfKSw0EOiY9ZucHru5WwCs77RhAzJHzSGcQD8pvrapmh/HO4hI7wwoIwre95KIIj6j8eDvDX2q+sdr4q8/NSxNOlHg1788DRAUe670gKQsbvZHOReKFBF8cpDo/PRrbinUrXr6ieN7OUGdY/qZVvW51tNf8iOzKmGp26pmMjDGrfut17L1j3XISbzU+UePr16jZc/iPvfgSSde/zMV14KlCAXbILXS240fph7YCje32yjLGKS4c3ELrPM9w4NE7n9mEE1f96XoBQX4voNehSH8qdFewSz1sQYYbsvFOAIekQuRyJ0pk76wH1X9ydzj163qWNfF7wbMwOBIVzoirh/Fp+HvTpvl5cTke4Y2kLO9RPa0YBLZ/VnwZK/xfIR6dw37ztPCpePs79HrJ/CWuwT/HRM9vgVAnQ/xJ3CfcdaOBvVU9wdRHjxQevzOA/rC9iJ/DH06YPhPJoK9fRVzBK9btI1bk83oR4xc+xAbBN+YClsHrpX0cYOGT5YRq/uDRMR7gvsgo9VhcVQKzila11jNw2bDjFb3UWAYxRHWN6MTJk/3PKGLhA+aB7OKx4Kz2CObIzuWFMFt9ztAwJmcLBaTCd3bFSJgj/dAZwjfZtbQuadb4rdvC4/NYhN96T35lYxMBB6YbXMhCIkg4Ot4s3W1DJFPmv8yu5WX7wSDV7ZSfmbeLdpq8uw590PwZCiChP3L2M7bLDx9y40+LHGviEH2dW4k7FdymVmGv9bNLpt8FVSxEZe9rqjBAYUr9YRs49bX3g/dbHvJRJ0rOfqOFs6Uvy81iodZlbhcivRtocGNPx5GynUysB2l38l85JYjseEsyc0A7WenVr/eKtA8vxjs7f/iLafJOeYizWc6/MJVV34NuAj3UPuyP8sfKtLm5u0vrGhBBS3NSRA7/2r7mW+2QHrq1ghvR3viB2Cr9McO3S58ZHMkPr9Vw1v9Q52llO07tcVs1B8dG+9XhbfvyBcr6gdd7ZzFjpAA9lcIPeh9WYUHTG5t8eVx/zSBCDVu9XRkd65iPFPCi8013Lmi/0vdLQqedMWI+IdCWHshit7/9OGeKEp118mSs/PbsBrbJzs6ppfjyzij4N+nTjgDH63PhaDMZqX9YgSv2MV+Zw6Ilhq9ObZX3Sd3CS8iVDVXhI9uFgA/r/a40nEK38lep6FLd1Znv8o2v/+i719sn6x5SWMKHL85vJpteqZJ/4/QlNsPl8qys4Wft9fg07/umtV6z0v/6NSLfzrT40Imru542WdwshUXhuQS5b9X3ChQwMnmX1Pd02P68S/ZpH4uK8cYrn129jyOZnr8Vo+ev+EoyUvzhVj0Ht1+1VjD1zxua2BA7bXFjm+tzXF7Xhv8LFE3aj43XpJp7grcL1bpwyeJNnp61/nYvTOmVvL67jgKdj4KXa35XVfFTvP5zNVYqbQgVIUP98bMKz4p+ubmLkJ9JhP4BRVu9djSHZufYQTsme9BVij9bvg0Z+KP8fbufr1s+pDf9Uf5+hXASsscQtGBQ/eWwL7/iJ5692Kc6Z0oztiksPlsMnfsHZhKDszWWNzJK/+aYNUYr3Y9fjY+XjDjbC8iedjXhd9vfbHfxSfiD5MVQbn1iIN2UP43d68c3EGh62vjEurlXdamQdLtR6uPE7E7Q//3/fjib2/8n4Z860Orta+oS7KhuxRHHI1jIOyC4tdffB9JxhRtXr3xVyufC3bxUiTykAfpwJuvc7Q3xB/25ZhNY/eWotf6z1Kwp585dYDIsPv25hqvIZKwPefXygguOs71sphuaKb/Cjx+Y9uXbkCgk7o7058EeaeLZw+LRqDEqXH0rHZOUlj1UwRffRjWPSFe+lNiJdODG0Fb9RPjch6PWFPbGd5yne6W7w5v4MbcV24Y0xjXBesAJoThEev8vF+7cP2/eKydF+b0HA+srVwbne8tF8RffjUB0zhY+iqr25YOnl8I8VEXgXnH94/vxGvd/LLUz40bDp1B3xZ50VgPKIpRvYKnw4nMPAi/K3DyJWff4yMzhf9nltBKnC++4+W/3l9yOsUfwwdQutj9nJCto83sU7cZH1sd+Cwc0jrF+5rf/GGiYnefdgl85nuhvfTNYLt3BA+PZAgCdlN3/l+sNS2evrGVgnR3EfGnU+Hijz+kl9VsmI6VJLOHOp/EGyi1N1nsoQvUD7ksdY7fveCk4Qb3V+Fe+yeZDbcZ+276h7D4WPj+VzuXiJk82kl89HnXBBehM26/16axDKP2O49xXzcyE+p/uY08QU+ctT1UiV/i3TjWP2qk7yF+D39dP1W8JNpTn0TREPsAgBxQFjC+iokIIPoF98bk6YoZ8JRz7MUcK30UG81Oz+/7YGOhHt/3TGzHJ/jA/Q+Y8Xtw9o/914I173MDkfEP/xRoROqg2MQ++FI63ua5LiVt9mDAo/9BcjRfinZRsTdL5vKPP0YIHb8XfxG6MqvL6G3Ws5bo72M5dHTS8X5puy+4kdHv/oq8VO+TmWo0N8QXoAt4mX6slBkvo39Gdgoc5Dcxb94vn6H0FA5+mAG4/pPk4sZ9+v3Z+vFfCdKz0/sEt87bxsUvZhaTF71onvXQK/5Wv97JKuKlCLKO2HLw1NqqtK3YofanlWVqFIeZqMGiitr/lEXeKlQgEcFn++zrXnNlAoiZO1/5FGTHrJ85fR1s/Zjb+2e/Y42fodtjHheT13NjKEZ0N5uDzirRctbnqEoWrv/aGw7UQJfiN+JVKGz8W/zixDcufZdo7m2fzHPH7cID+dzkW6hssbkaC5ADOKucvmloZ51HRWYVg/p4QKdN01wup8qXyUG0/2av+H3f2fIt73V5h7v3c+W61tRT4sb/uae68UBy9rYupSj08N/cDzb1g5wuZdOiX6/79GQqp3Lt/V84YaMd/yjpVefy5/Fuy+PFfLWOGAiY/TybUCdOJ1feF4TjAesJKDn3n3q1Lxy95qBvRcvnVwfHphGiPCga4dD+l+PVfu1S93bcXzsoMsw102D6ccx3Uer61lquibX2zjcesHncsKm89Xhl8kefc1kjRsOG2RcFLB04wojpi1iZ9qH69pRZH875gyGP90rJxxNqeyCNHqw9H/MLx8SCH6bzrpzQEUDdzp4iAdHPG+uj4J2Uz+j+zeYzgo+35oDS6XvTm/mXtMp/+/Pj1Xb6HpLTLXuvffMR7KL/t6oIQThM9nZfEe2ffLKpgXcaweptfmrm4Be6STTKP1q53m4vyrLR/I48Jt3WlwPlGc8aA3xyK2hIfjdHxzeZvc2rvbkah8QnIWjP9PWowO5U2TtrLJeN9qjtd9vaoNHfr9SDXizX9t8uZTxhdw0WLtfx59whvdfkTp/CWEYH18D5Rjve5DfjkvtfUI8hnZ880R1Oh8NQexV3bzh638drThK0Zp8HtkMYIy0z25SFb95RTXrlfoAW+gzW1oq2an6JH4bC4t8OzcGn3eI278eP3ZZt+PW/1MFf+kfR6fS4XHzrQaJN4l+1DEQi3Tn7cx8Mkp6edJ3Z9SP66Wva4pQ2CdDMB0xuk+7Ah7dSI7thHXDdv8xoP6Hr15SI46y+wLNOc6aTmPK97+ewV1XIUnBqMt3wTr/1G6GpfIj/+tjT6d71AmoTl93YVev9Z9FRj3zRn1q+Q3/+OZ+lfIHyzx/M6RPJyj6/C77ewfOlv20ONnbq9g4oYRVv/RoXqZEwUokg5vnuv379Ef/Aix/bInNRwUjr+pkVHXfmv9uPvedYxHiKiOc9ZK+KzOJ4Ovan0nVbFGeZROvzcvsqICEeHIrnpOEj8WU092Cr9me326fxNBwr+1sMuQ3Oi+vijE1+U3Qq2cssv9mVLHfuHAbS1oXaIFKsd82eOBIjbIr+xqYEC4y1/PgzlmB9CleGrWYwjIznYE2StegQW8qtbOBy+XX761HZGfu9+nOwmBo1E2n36y+JMp2zlTeadZJXiFjukW24Xvht17rP5W40K8UXYvr41pumeluYhVHHBlK6bpnn4Vxg9k937Tyd/Lzrwa4dvinf7ixu+L3e+ZlAIoXi/NQJTmvYRL0ad+Bh0FjPrqjOa34U+6x5/VAOIRl5bjLZ3LS9r4kL5HVyMdj2dCtM7pgjzcq/OxtR42X/jDCK0fZUc5oxVXTd2M1cJVW5vRETzj6S9UL8AsxqqBA924tku68wQmqD/VBzW40/DTdgZUZzlYyQ+1T6vL8e537oXe/STGq9/RjlwMZivueZKbrd9YhEXdOvBPot/6nNUiXf40qQn9wgmzK3hS8cacIDKucf9u/2rMVPz2WRUSrhth/ZAj37rvv38zAmcc0x/Ef31C/Bfek97nQDOipAMa2+7pbJ9u56D65iW7ft36Ua1k5BPhsOWIuVDx02YOicdLyOcUnafKFg7onr0RQvwUPec6zNU5KI4g9K3OWwEnix+b4toJjLQ5FO9o/TLrES1/3lvEPvnjge30XaDzsRbfise5thLLbJ5XGEHbjwAWyo9FRTzdeO8aXqDPXV2P6VavlY3HZd8+qoaj+t6aQn4q3u2DCowR33jEvQ/S3TSHvbq9OQUokd+6YxuHFMdlt/I3ik+763Ce8o5js9Envkj1LUX63qsZr32YuAmRN0aYPqVB9XSZAUTp86K3cr7O5UAVJygv5NqXp4VrMyMoVF3gtWH0Su+atAoPid/btZO+wnM8Hav4uKRyLJTfeTcCTpeBvpWB0NnWlzzh+dNWX1Coc5sTwi2z3J+7C5CouoWri+D/8CzLoy+WDuc/LWjQuj24Azbf9foWYNU51rc3Mcfzgz2yd6nl3CtceHsDbrJ4+2m8YjrLViYqDp9ViI9SvPuZrjhu4mb8SXH26FYErzecSN+rskfruFx1T/n5eOmk7PwWrrhn2HRjzmhd6Ot5nex8uAQHZUePtODvMoO/i+AV+afUWrJCdmoRxqi/hnRYimOWtSIg/zivBBnKOwdzGS35xewGrpReK76KqaqTds9TkXSN47NAxVELchGvOIxbOEp81MZK/F1x6t/LMFd8SkOliwOEm1J4nvXFa2O/9fGMcJXO3cY6pEqHMKfUqycaU8lKPecLtQwecGxe0FHzQ26crnz8PtevPKHzmE4o39FQxeQ/nrH+/K+o/+kJF5dIv92fwV7xDwlp9CuOdu2E72HFJWt5ie5vfTMemu2d80Txk3E5jIzX74Xw/UWfW8g39Dzzw6xWXm5/EZydxmMjUTiqsoGXCt/Py0GP+KOp6xCruoekTXA+Fe55nPusf0cVMd/TYQypn0byWoYUbx0pwy7h/ckufkgfafpv09de34rXZW8e3AaoP+2hDci1/nQhtksvHFPGU6anKuNs2emtZYioTmhqFk5pfZdsY2XIew7s8PQljuKIWXmIl1+Kz+eg1iNQRKdavMsidB73dDyPWb+zPCwXDjwY4nLxRUcrGFBfQP9Gmp5sfxXWqW71tVwslB25O8LJ0rmNXYsE5S1Xu7hddmJlJX6v/Z0TQk/KaeU14VMhd/NixKi/1dg1qNE6TKxFp87N/lL4pMfZU84U2eUj2YiyfgEbaX1WvmrAEsWNf4nA+nmFaugr0D77Gat/fygPH+o+Tm1BvPxKcx6cH4vYmIkm4dukrVgiu9hZxgnCaxNDWKz7+OB2JBdLV7gASBmteJJvyz6UNqFLvPjYIPwRAcAlSP+31q+IvRKwnAiisMbTl8xUXuHqPFgeoibEmfJvTh3vtHxDKUaZvqoQs6UrqK/C2bIT97r+fbfWtZg2Z7cvzCvP9e7Tc8Llu8uhd3GW3PqS0zfC+gsn/nWU9cMNSF8ysQTTH5V9qEeM6monV3Cu+JjBFq7QPu2txANal/xyTBceOlACp9zwuJfHcf3JfS2O6fduMx1mubsOp6y/MmR32sowNGaE1b+Wqg/moSCK1nn39U7T8eWjc6uHIxJ2aD/X44x0Gu0uzgpb/geVE7V+hZggfBOVzaDucX4IVwif7KtkpnQLe7fhikPDmqOKUcrP316JnhN6Lj+vOXhafdUw1+a91eN12dk/tsC5RITBLNZoP6fVMSIdWEIm7Xz8ow0va+VeaOBB8TEDZZyZ7Jg+7f+Ev34S8fp77a+As0gGeAatTjSjmTtl3xdk4zzxU8da0HXI/fzSTHwsHHUgD+3KJ46qZtRKnYcVeEw447JmvKfvVVGL4CHvfvWrj8u8Cux5UOd3A/dpTvC8zch4WvzEUiyS3UrMZcT0gMmIWN+lzVik+GPdFgxI9/FKOQNTzxFPyWfFp11ZiRd0PvbmYKhZ9yOIDvECvVsZb3OK8hF76bDpZgekK+kv46R/q398Mn8uvPFBA3zSpQaqGK97O6qB/beLwL+bu3QPzm/A78WXu3FNgvpwh/KZqHW8bScT9e/HN+M/8r+lZUCU7NISzBY/Hd3GDcJps0Ps0n5Pde3kHtnZVPZLX+BfRWfOKPO7vepHkeq+r+xc9yrcrnWVPl38p1PGTvGpy8pg/ZQ6Wnie8gel23CJcMiEEAdfdj939BYM2ryBJsao/mh+Nf+pfO/xCGvEp/uDbBevUlnNydIhLG/id+IV48qJ59W3bQFrdE7mheHX/jVvcb+l9efiHfJb42twUHrtzCKkbvX0uzq+zswQ+5+X33/UyweMz8aD8jPufl8u+7I3CPxQ+GEFg4rLgsV8Qf6no5AB+Zmwa39kN69uwjjtX3cTdsmPDIT4uHjZjHJPF7azEk7/uQK4swZUT9ZXzElan2+2cZXmE0VlcY94vUO5mKDnbS4HhetwH+d7Oi7GCF9sDMO3QQ96N+5UPiZ6A5Ot7jIHr6periOXM28WvlqNf+l85beiQ7xrShmnaV/C+V4demcJ+/S7G39dJDv2UTP6hfPG5mOP+pT3NvMN033X48Mjqoe5l0d1n6fuwMBrsjNbSH3Pzlw6X4g/egAN0k0szcU+4Uc3znjf5p83o1d/n1jMDcaPZfL4GfH/6+H0KpE2PMv//8SXZnKj7gfCnPPuGZsjAOGnA8XYo/zJ1ApEKc+2Ox0R7W9mBd4Rr1STz0v0/LfXAsJDr9Wgf9JZNrdmn/iDd8LsPH2OreOlev4TAbwi/OHaPxunNrMcy5Uf7KjngNV11jEknD/sx7M2nzOCftnVudV8yef5sXjNX92dBZ/ya7s3YXqW9j2MPvU/jaxmr9Y7xsWF4sczGviu9DM3hL15glcHMCC73lNHv3QOzKFPdXodxdxj896qEfiz539iDZ8V8B3pLO5o4WCa5bPQ9wPZnTREy+8P+hmv119t451Wd+KHb9YXNn/D+hPurEeXzk98DXs198td5+XqY+Dfwn7lufavw7rL3Z8zcrx+P8O/xlHhu7m1tLk5X2zDgPQIq6txneK4RxoxV3ZjQas3bxZlvFv1RUlPgrKXK7Nwoex8VxY36PueFcZk6TXTs9jvDFtd0K3iLe9vQb/mp/cv4/zHPDzWcKV3Tnc9f8p0oH3yp1c3Y0D3bDgI6y8wv8Kbc9K+nTGytwmreVJ58ZgcTrf6iWJ0vq/4cR1j5Jcz1+PGt7SfGzFOn7s3D2kfeXHs28LH+8txju51qIJWl3BtAwYU/03ciNnKO0zNxXeyqwntvELrPJTLySHhnRRYf48H6rFH8dCxMByb9xdg9N3eeiTLr/SvcOP/Mza/5RWbP7IVy1d530M00/AbYVzzrQ7iRvp0zjPvg2+9iKP7af1fft7Cs87x1tUnvm1eKaJlrxdUwVHebbKLf5UP21PPIYUJB6s4+LlwdCapvjJJj+Nu6YA+aMNB6w9fySLxPUn5SJe/nJeNL4WDV5aCPxphdW+R6TpfLo7T+h3z48OTpw2HG5+0NwTn8bGmg7f6hDENHCW84DR4c1DHb3ftyxlPx/6Zvtev2CcdGRq5TPnDkxEkRo0wnqNT/qm51MVzo0wnH9J98bu4+lw57vtYZP1y3Tj0S8Xda9Cg+xddTmdIQoCx6FFf7+ZlSNc+zdqBU/Lvu2sQ2Cwg+f9YLvva0+D56cxsxFj/wEoMKj95LIBY8ajdi9Cle1tUy2jpmqLdczNNcWOip+MVLrH+AFfwFeXVurfibPlTN/4bUj7nsxokShezPwsRywPkMH60a89C6+gov/FAyMsnfhDGoPXPWYeEa/R9U7hQ6caaMsb8TXghAwutv+ZTSJN9u6ker07w7NQ3w+7rY9MQ+a93nn4s/HdXDTq1r6Pd9bMvGk8qD5maw5dVN+Pifb9oQwaYoHr5riJv/vzgGjg/0/pM43xdi8uq0KlG/hNTYPNgHqkD95+wuvbF1i+2nIcVByzYipe0v2dvQ7T8A0PcrrgkKsi8qdrv9Ui3fpqF/L38yPgGzBTfhtWM2y/9/TraPI9IkGs0eHlWCQZ1PCY1IKj8f3+Yi8RvX1zHmcrPRDJ5udbjjTrMVX391C3w2/zxQt6n/ZofounHF7YwW8+XWYpe3bvhW1GpPqeDuYyxetlWTr5upPrH0XlDCYRYHszUulXgXevP18LNyu/s6uAYS4M0YvLFwgcb4PxBH3AVOk4JX5V48zKZjxzdv/x6jw+f3ope41GCnKnzPbqancLLQyG+oI97NYIbhXcubMV9+p1rOEH8VmIhp2t9/Fv5F/E419bC0lkXlyNd+qSdVZDMY7h5LaPeP2087gStV1o52nXf+kI8qPN8aB0zxspfZNOnPEJ3It8Wrh9uRIrij2ABoHx1KEBL83xQy7Dqft6oRYbNq6hCovi+8Tn4Vut7wPUTyncf7eAkm08U4P3yc/tD0HF1iiqBLHdhkcBsmamuJvb8fKTp2WdbWehv0a/73lDDc/T65Bomn5Ce4BE6lfoCcfTLX18WRq+eP3MT+9Snq8bF33rs5sdxj+YwpmbT+uMFNnvnLeDitCHP/i3XfIGoOr5l884iiPvLaZun99UYez5GOe7C7V6PHqu/ewxd44TXS5iq1yNlTP3dCKuL79T7nWhm2vXa9xJv/nggiE+EY2ufRof4mdgMxBx2LM8QLz+fOQevaj3+WIlxsjezsnBQz7O8jG8q3zzQQJ+A5VAVP9d6vtuCOeJRd2RjnPUvX8P54v2GylhuvzfwVq3X8RAd8TMJaxEn/O/u5zjhvfqw1987fxsydP4OuzjS6jFzOEF4dk6QXfr8fdU8rPg+4KejfkNT8/C47uusDey5yN2fhAwGbZ7NY5gnHdBnbhyaIL1EIjrkl5MC+Fw4dWkJfxqj+/IkBzUny/HDKZMjvgHxsjf7S+k8OMriVr/MYucmhFWn0J2BWN2HrjpkCG+0u+ffdKduPDJihPJw/Eb3cVIdUqSzyYjwlPBYRTUniVeeGESC4c4MHHxLB78Ur8isxUXg2P4FGfuet16PR4/w6qaEN8OF5D9PGx94nfL7Y9fwdfGQD0W4Qudx1iYcln5yTgEk93NiKtH/uIeHqN8Dd2NY9uWEu/+y95n34irhohtqcfCWYdNV9fxUeCLIwFV6fTFfUz7uqTYUWZ2CG1co/mqvZkD9cnkP5h91P/jYBkzReYqqRrz4hf4Smq5oeCFOCW/OruVR+ZOJWS4udGyee7TqWDIXosjwaCMPKv47tJ6p4m8+c/2u1rvGjff7FroXarC7Q9+rezMDzyheKeWg7IqzFpcoHrmrDpfZPE73+YKGU3hQfn9OLnu/Ocfyd61KKHan8SnhG385Nmve+EkXBwnHLSim768jFJ/B5sfe24LkC2SgFrNBZjGukYOt8qPp/Eb1goMBzFdeocY9nxfLPjyGwO028Iv+/SOtD2yH4oCeMA5/M9J0TQ+rjmlaBU5pv0eXcckM9/PXFTP5zXPEK+KgeMmuGvAf39gcj3/+133eY2ncLP3ssnrGTFAePxcvqQ47UIhV16seYCMHpZtML8LsXe7PqAL8TXqR47uQ8ZX7+v6N7FH/kqQGJohvWd3Aw+pv3FWA/r99a3MBeqeftDz2/apbyGlmjHi1mVWw7xFJw3zpu4uaMC37jPXh9+kgpTTglvlnrL7rlPjFuu1IkN8YqMNkJZ461+Mh1YX11CPhDzIMmXxc9/b3LdinxGRpBhd8c9p0rJOq7H5yl/oonijycOyxMkaJF1paT0f51RmuvU+zAZE8rf543IoGfW50NUboeTrLMS5xpNVtBC7RfqQiSn071hUwd/ZJywu3i78NFSPQN8ry6c73tZHX4LjyKAdKGCf+oq2FP1N+6esWRuT3Nka8+scDYcYqr+l+rzjdt4870Jvqvm/zcgYuO9v6Cl9+WHzBk4ikfiVcy1T1803PRcw7uphB3j1v2PTLrPja8ugxX3jPfWfMSdPxTf9U69nAMbJXY9u4WDjwWJCdNTL8T9CnBpdxzYiLOtv0JHfofu2to/OMDOWt6NF6jGvGjb8foT4kGNUpfnw5k3tPm57qeX2vI0/z62nu66PqESM7XLgNfOZc6xvcuVLfJ40TNL9hZwNzFb5P3cpRqoueXI2XpD9NcOPO6yT0mInBK/Ucj4JXjrC6n+hK2bswMhS/PFDFt1UXV1mGaepfm5rv9d0fLEOf9DD+IgTCAsQ/4+RPT1qf5cqzRtr8hQ49f2IWJknn+/Q2RGzgTxIna15A82OsUR2Lvwk+q1OqRsaZU6a3qZQDmreRCSPEbzyJXvHOs/K4ZMpZii/hHBeR+yPeKF7rvxEm/p/WOcTkiWebHuClZPf93m7FGd2n3q24QzqAYA7S+0aKd0D6D3XPgnB0z0L5iNZ9js2FX4niz9rYLPt5UwOXLztheeQx8gsDLfBdLCCUh2vPVn4nl4lax+gQ+v6k87IF/1KdbVwQi/R9osowIPtXUcMjqotfV8Qfqj/WV669jdd634MJyjMtqOX74n//E2Gf7O+JfA6KV1uay4UCTsurcJvu7SuViPzuG6vHWSR+c38BE6WbDm2Bc5sCyNuYqMT4ygLuytA53czk2FPqt8c04a5FFZhWdZb1iX1aepPJOTA7fKSe89TgsbuYk3TO94UReMPiTnb1jrA5VLfLz6zMZpzuXUIRYocdq2/zt8tx3c4lyg9n1nO2/PGMco4SrowpwPxvVde3BsFNrkPPnMfY80dYvdWzD7p/NzXMc/7rvu8HdZwo//2DVi4U/tgXwV9/JpxSximTZF9d/PKo9j/A/su+dJ9zIae96D1nZNa3dv8iB/R6Ni/QwJvmjfxUuuOBDji9z8jfzCpSXu+yHbzquPt39zbysHQWE6qwXHh9sBBTL9S52oj+0TontXg/T3ZuAxP2jbA5Tp279Pt63nKP8OB6BGWPwllMUH7q9gq+LRlNeBufVt60JowVpeKJ0znt3zoXufhY6z+qGmmyk3tL+a74tbxW7FPfwFGNOKy8/ZwSlnzlvn51PjtfH2l6ZOwebX2me9UQOvBrIFnrPYf+3WdM55FaLCC8CZ21yg9uYPJh914lPcKfqi5rTzO+0fMcrUOXePOhEqSJd0spx+zHzjEdU/L1//veyqf0FSC2dcj0Dc50CUinoEv6h/PrWdN62O73v3Te+rPBL2XnFnOK6r2P1uA2EQJTQ0yRjq07h2mqE++owBLFpYtcHCS7PDGNkae1jukse92x+UzvPXO+6eV8qo+dmMM9fxFeKkSHeMRZ1Ryco/zHw3hB8d/lHfiz8MqkVvgzRtg5flPx5sVtzJI9HruF05VvTquDo7mQnQEMfOE+58q1pHDxjHaOEp/inqeBAcMtmKg8fCiCtcqLqp7t8BnxNnxRBcxHtnLSWPGwq5Dw/CirT50sOzq+mK9JB3o6wseE91Nq4CIb9322IdCr93XjHOXFZlbiqPLra1oY3OXFJx/LjuzaCas7ZRX6fy77spILxP/tb+GprSOt/iVGftGXh+XK341uYkg6s+EAfer7dn8Ls355xnR3PbrHCRXo0ICI7icY/+fR9pwH9spf5jL5Ue3zE0CDdDXJ3Kb8RGIE30h3MC/MDuXbr2xmQH18BldjcM659u+Tla85UMY7HhpW/1UGpStb2cjOM+7ryY/gmtnyA7l4YfYom3PkV/73WCP7PhxhcwN6xfsfy+GA5i0E3Dh/6UjrUx39lQKNX+Mhm/tVwT/qPl7bSJoOq4w9wvWRAiyS3RyuYuymk+pPxGj5H9cO/vxs9/12hRBaNtLqjP336B7m8MvLtP8BWh1tXzV+6hOeb8VirdeySmKN8GkSL1C8tKyWIeXpY/34TPXgKANyhDcexLPiVd5tozP5HJt3UKjPTWzHcsW1x8Ls7Ttjev47k/R7NdOvOGX3PP11iwP4pfq97F7PXZne91svnNYd4mTpCv35WNTl2BxETjvL3r/pGq1rmD/5wHAyRzwjIL+Q/eJho0owFDXK4shi5SdLNzGhTziriM/r82cU0pE9jarB737q6QpvE1/TvI3HlZ8c3c4JL5w2PXjgJa9OJfahk9Kt8P/UQDjwIAqbZY8KGa85qIdK6MwXn12CXuGZrq2I+/cZ6QP4tnj64Xye0n3Z3IpIr/rxPsp3dP9u6HDt0bDNu+hRHeVZFfy3dAx3RbjN9BMtuFH1QUnreW7ohPpt8VPlRaXjXebdrwzpYjpzEYnSf9yFz8Sn3RLBdg3mmJrL5aoTm1uJlN/Kv6dj9jU6r1nuuTtt8x9i9hvvzkQJ1wKPYW+D7M1qBpbIX8xnaoruTxpfUb69vwAZ4msn1yIkPxBpgvOJhFaTeOktir8Lecrq4CsweO4o053bHJz9mzju+TPWDztic0+KedH97vsdr8Bm8aKpIYwNueuXXojEYRfvz1rBlP2KI1LZJL9/LMTlskv+OgyOV950CX4hXcUbIfbL/31WxrinjA/y5opMeQqtwl8HKrhL/PrFNS6eP8vqX3PFL6RV4IcB9+f0FkSpHjQ+B/vePG128KjyoYfyWKT+gi4ez9V6NrTgnesVyCbDkf/Yv4FZmmvfFvJ4eobwva9lH3Pok54rLoC+j8WflnKU7PPSYrbLXw+H2aX9aHBxQovy9WtZ0zhs9ULZ54r/zqTzwkmrU8oUvsisYZ7yQzty+LFw2oIQRZ87vlxG5g5JT0ZnigSUV3GP4oo6Nz4Vv9tdxMc3uesZn4doxXmxJZi8Qzh8O7hbgd3NfEh9oF076n9JeoFl/Eb9H45v8/qOpkTQI35zQTn3Sde6O4t/EG6pdHGDdOL9m+CTfUqVTsWxueGnxCfNquQh8Q/7t/DS96Ptnl5q80fqge5vpMtktXT/8dnoFTEQWYlbxKefDLG39bTVcSfvEz7ehAV7FR9lc5zs+x9D/J34+iva0K++zUkPE4p3L2zlUn3fB8rp/FhA6mpGlCfu24pbxDdHKjFGury4PDw83l2P3kL0it+8ohXni+/6xW/xivrAhJ5Ewl8V//mZLUJqajqdf7kPlnkb4+T/mis4Laj79wRn/NnDXytOKW4NsEN6pDFVbvwrvqUQIfE2q5tYIr75hhCD8ls9AVQeFX+Th5DVEeWRZ3/ovv/tnKw8dlIlff3u++0IMk56GWYjmKXnWc0XlH9x7Ujlc6dtzmfk5AiLe3LlrztqEK08wdQnyXgl2u7FGNnhlSX8QPyvE4bNWYsE8ZHyM04zVus8L6pGv82RKuYVMiNjGuCMGGu4xrF+Cnfh8A/F96zFdh3brU1IvsP9vXcjYPNyHsGNyu9U1sDmxXcV40PVfR7I54B0grvLOLBJz3M/Yt9yfwQeQdxnwmnNTL5A5+2X/OijkzZv8EPxCrNbsFx8VccWXKH3T8hDr+5nawQ2zkH9+s+RH36Snbrfvg2MvtE9/90p7LD5f2vQ+50O4go0KDyeE0bXaNmjLczRtR25jTODJ5X/52Cc+S9eIPy1vAHRCg+TNuAd4eDhBlL83PCTjEy8SLovBMVvsRq9b31u871s3sa37ex5T/hvEwLit5GDyVecsTkf5+m8Nqcz4TutezlaBTP7ihlWPdaUaoyxvhR1mCL+orIcQfXH+aCCC8XXplTCecoGTPDlf5zR/HL6Vbfh4pwLZY/2ljNB/GRqDnyKE2OCeFP29uJK7lAcckM1LxPMXdbI5Pvd/epfhYjNY6jGpfP09zle3zUXv/VWnjQep196IxePpquxf18pok+IkL+bX0pv191I/yee3RlSHvFgC+JkT/oz0fvMCau/3qf1ic1k/PqTVi/WY/MMctCp/k5RW6G02fDUUkb9xjvf32k/XqiC7/7Pzc71a05E8xJ+rrrE+EK8qLDavSfxvxhpdmuuzsf8KtwhPnxpEe+3/G0rj//5pPkVKv9/LA+pX0iXVETaXMUMniV+8fYQK8X/Dm1hivIBzEWK9vu1JkRdrPi1HOnWfzoD83URkjd5/Z8yH8Fi5UXdONLs6ckG+KT/PBpGWP7DV8VAjAiQG7BIurwTjdh3wosLFyof01PHdsWj4RL2CJ8Nr8fsm0eaDjyk5d2fhZ3CfVXbeETX7YVyLjxxxuY+hLz+Qxgp/WgkF1fKvU4J8VnxefVPkVb/eT+f/lD3sAp9et7nXFzxleJyN67Uvy9s40WqLwzloUM63yMl8Cn/OTbMIfVbCK3l5+q/tn8VZyi/OGsbUsRH1GShTPZu3iakKD/xvTY+bf1285iwfpTVmcSJn96fiQuESw5E2GHzCIqor1Hz24RbrM/qumL8Q31J0uoRO1Pf/xE4s9x/79+EZ9RfYH8aKoW/Ohq8fprufYjHCZt7W9Q8bHq0m8U3ZT7Nwf2Ozan/p/QSj+/w5rdEgvRPsMHfWK58eOxqxsiOX7oN19hcvQBwje7vQ+gUj4wl3NVz2uo5A9I5rlyDIsWvUXmKJhxn9/9Jle30f/2rW+z3c6+13/Hje7zf11xnv0dX/O/3c6+y331vJ3i/c7L97l/xq1uiO8RP3ElfQI5tnq2Lc+Z/fz/2V7eESqyghf1H/2mvR64QrzUP2K6NSwB2eK/7Lvxcej4GHjllryePjjbeA2bXk8k7lMh4lBHpW4eTEPqr7F8qfI/rfKQytsF9/VCq+3e6x6mIuTtKfVYR+x/H8udXHT0pPQEj0u0npaF3nvY3HQPSZXIjc+t0UTaT1m8vE8nT3efqygasniyHVyhfNj6fi5SHbc5Dyt8UT21FsvLzfYWcLNybGeIe5U9WlqJSc5TiKzDul95575RO/0g1g4oHX6tCRPxZoA6XKJ/hr+X3Xj1j8VXuIeHhRjyrOODzFqzVMkW18FqLK9o5WfdzYxuuEF4+vgOVysembWen+p3W7+R44fn1T+Fnwt8bdsPmbF36G54UD3/6t5yi+7+qE12q91mwByOlV9/+LPuVvxu/l37dj5N7AD336T/gPX3+9r38S7dwx4vM0/3b8DwW/ch9/BXE9fIHO19kp3D8k3/iC7LvhcRNej30ChYrv5H2J7Zq+0+/yutU75H1Ct77sdKNf8UpF84F9r3KtR+Ilt7H8wSDb/mr61/URnk/vtbr377Bm7+Q3Pstxn/t/t3Am3hcx+OXf0eGwtaL3+L7g2p//C4PiO5/723k6rmLD2Ct0gBvvMNCfa+R77NRcPuz9zDXfZ1PHcQMlWnN+Qdf1+tNh3izjt/BD/B8lNqK/RuOjjf/xR+I7pj5EX2CEaf68Y2O343/QZfo+dc/5DIdz41HvNf/fhid7uv9Zz5Bomitq45wi+Drh0d5keRnb32Cme7xi/7+IES3O18c5WbBgzNf8Mc6PvMGsch9PXTzcaidg+s0+a7g8+A3VHpm9+yv8U+54xu/w9OinV4cYozorOQzlPtcOfc0ZN6cf4+4VWYn8MaIlxUO7i86+2XJU0evOOfWkTJ//zrvVtHCiSe+93KX+1z5uy58Wbct5dpLbtXxTS/8wa3/Hz7t8OU=</fidData>
        </acquisition1D>
    </acquisition>
    <spectrumList>
        <spectrum1D numberOfDataPoints="16384" id="spectrum1">
            <processingSoftwareRefList>
              <softwareRef ref="ID00006"/>
            </processingSoftwareRefList>
[truncated: 424,212 more chars]
