# Supplementary material for: Automatic 1D 1H NMR Metabolite Quantification for Bioreactor Monitoring
Source: Metabolites. 2021 Mar 9;11(3):157. doi: 10.3390/metabo11030157 (PMC8001003; doi:10.3390/metabo11030157)
Supplement: Supplementary file 1 [file metabolites-11-00157-s001.zip › metabolites-1120537-supple-update/supplementary_material/quantifier_outputs.xls]

## Sheet: Bayesil
Used setting: DSS set to 500 microlitre
Compounds	Returned estimate	Confidence score
Choline	39.6	10
Glycine	84.9	10
L-Tyrosine	47.5	10
L-Phenylalanine	150.8	10
L-Threonine	307.1	9
L-Isoleucine	300.2	7
L-Histidine	380.2	7
L-Lysine	286.8	9
L-Serine	889.3	4
i-inositol	373.8	9
L-Arginine	105.2	6
L-Glutamine	2000.3	10
L-Leucine	234.6	10
L-Methionine	94.2	10
D-Glucose	8761.8	10
L-Valine	293.1	10
L-Tryptophan	86.3	5

## Sheet: ASICS
Compounds	Returned estimate
L-Arginine	0.00322827
D-Glucose-6-Phosphate	0.00285888
4-HydroxyphenylAceticAcid	0.00226558
Taurine	0.0019919
L-Arabitol	0.00176379
L-Cystine	0.00154202
L-Leucine	0.00137947
2-AminobutyricAcid	0.00134124
4-AminoHippuricAcid	0.00129172
Methanol	0.00125587
2-Oxoglutarate	0.00125503
D-Sorbitol	0.00124574
Lactate	0.00114651
L-Isoleucine	0.000990174
GuanidinoaceticAcid	0.000874736
Galactitol	0.000822433
D-Fructose	0.000768741
Pyruvic-Acid	0.000707051
D-GluconicAcid	0.00069171
Xylitol	0.00064044
1,3-Diaminopropane	0.000625566
2-HydroxybutyricAcid	0.000607385
N-Acetylglycine	0.000576661
Phosphocholine	0.000535197
L-Glycine	0.000469415
Cadaverine	0.000382772
L-Alanine	0.00026768
PantothenicAcid	0.000237642
Succinate	0.000208814
Dimethylglycine	0.000136578
Trimethylamine	0.000135962

## Sheet: rDolphin-blood
The suffix -x denote the region number x, since some metabolites have more than one region-of-interest specified this profile.
Compound	Returned estimate
TSP_1	147.987
L.Isoleucine_2	18.5336
L.Leucine_1	27.5351
L.Valine_2	30.0803
L.Isoleucine_1	2.09094
L.Valine_1	6.70427
Isobutyric.acid_1	0.0693415
X2.oxoisovaleric.acid_1	0
X3.Hydroxybutyric.acid_1	0.0640832
L.Lactic.acid_1	13.6463
L.Alanine_1	0.832822
U1_72_1	64.3022
Acetic.acid_1	1.898
N.Ac.Glycoprotein_signals_1	3.48801
L.Glutamine_2	72.7782
Acetone_1	0
L.Glutamic.acid_1	0.135893
Pyruvic.acid_1	0.073678
L.Glutamine_1	38.9626
Citric.acid_2	2.33603
L.Methionine_1	2.40756
Citric.acid_1	0
U2_85_1	0.193608
L.Lysine_1	16.0216
Creatine_1	0
Creatinine_1	0
U3_15_1	0
Methanol_1	0
D.Glucose_2	40.8252
D.Glucose_3	32.8002
Glycine_1	0.949938
L.Threonine_1	6.11519
L.Valine_3	4.57229
L.Alanine_2	0
Creatine_2	1.41818
Creatinine_2	0.265861
L.Lactic.acid_2	2.76712
D.Mannose_1	0.0667452
D.Glucose_1	50.8992
L.Tyrosine_2	4.94296
X1.Methylhistidine_2	0.0887163
L.Tyrosine_1	3.28663
L.Phenylalanine_1	3.66277
X1.Methylhistidine_1	0.283353
Formic.acid_1	0

## Sheet: rDolphin-fecal
The suffix -x denote the region number x, since some metabolites have more than one region-of-interest specified this profile.
Compound	Returned estimate
TSP_1	154.916
U0_86_1	0.163398
U0_875_0	NA
Valeric.acid_1	0
Butyric.acid_1	0.239605
Isovaleric.acid_2	20.9307
L.Isoleucine_2	25.7698
L.Leucine_1	30.2292
L.Valine_1	28.9203
L.Isoleucine_1	12.4564
L.Valine_2	14.3801
Propionic.acid_1	0.264114
L.Lactic.acid_1	15.886
L.Alanine_1	1.45051
Butyric.acid_2	0.268482
L.Lysine_2	64.3022
U1_82_1	0
Acetic.acid_1	0.363831
Isovaleric.acid_1	0.227155
U2_16_0	NA
Butyric.acid_3	1.32167
Propionic.acid_2	0.0196171
L.Glutamic.acid_1	2.2451
Succinic.acid_1	12.4582
Hydrocinnamic.acid_1	6.17208
U2_6_1	0
L.Methionine_1	2.30765
L.Aspartic.acid_2	0
L.Aspartic.acid_1	0
U2_805_1	0
U2_91_1	5.56895
Malonic.acid_1	1.26605
U3_136_1	1.45019
Glycerophosphocholine_1	0.564011
Methanol_1	8.23493
D.Galactose_1	161.672
Phenylacetic.acid_1	30.1487
Glycerol_2	8.23285
Glycine_1	0
Glycerol_1	9.51303
L.Lactic.acid_2	2.11518
U4_43_1	0
D.Glucose_1	NaN
D.Glucose_2	22.2184
Uracil_1	0.15318
L.Tyrosine_1	7.13428
L.Tyrosine_2	9.9653
Phenylacetic.acid_2	2.51292
Nicotinic.acid_2	0.269767
Nicotinic.acid_1	0.0280722
Formic.acid_1	0.0190802

## Sheet: rDolphin-urine
The suffix -x denote the region number x, since some metabolites have more than one region-of-interest specified this profile.
Compound	Relative concentration
TSP_1	157.656
L.Isoleucine_1	12.9414
L.Valine_1	15.188
U1_05_1	0
X3.Hydroxyisobutyric.acid_1	0
X4.DEA_1	0.293885
Helper4_0	NA
X4.DTEA_1	1.55915
Helper2_0	NA
X3.Hydroxyisovaleric.acid_1	0.909644
Lactic.acid.L.Threonine_1	18.9188
Alpha.Hydroxyisobutyric.acid_1	0.0537344
L.Alanine_1	1.21516
Acetic.acid_1	0.63849
Acetone_1	0.288155
Phenylacetylglutamine_1	4.30689
U2_30_0	NA
p.Cresol.sulfate_1	0
Succinic.acid_1	12.8479
Citric.acid_2	2.11114
Citric.acid_1	0
Dimethylamine_1	0
U2_79_1	0
U2_80_1	0
U2_79_2	0
Methylguanidine_1	0
Dimethylglycine_1	3.45907
Creatine_1	1.03566
Creatinine_2	1.09286
Proline.Betaine_0	NA
cis.Aconitic.acid_1	1.47701
L.Carnitine_1	101.328
Betaine_1	0.740787
Taurine_0	NA
Trimethylamine.N.oxide_1	0
Glycine_1	2.19653
Creatine_2	1.30566
U3_944_0	NA
U3_973_0	NA
Hippuric.acid_4	1.87382
U4_042_1	0.327098
Creatinine_1	0.564812
X1.Methylnicotinamide_2	0
Urea_1	2.70869
X2.Py_1	0.137507
p.Hydroxyphenylacetic.acid_1	3.25956
L.Tyrosine_1	4.46388
Phenylacetylglutamine_3	5.37438
Phenylacetylglutamine_2	2.49974
Helper15_0	NA
X3.Indoxylsulfate_1	0.59872
Hippuric.acid_2	0.166224
Hippuric.acid_3	1.88135
X1.Methylhistidine_1	0.0549783
X3.Indoxylsulfate_2	0.898084
L.Tryptophan_1	0.0566706
Hippuric.acid_1	0.295287
X2.Py_2	0.0365817
Formic.acid_1	0.0295417
Pyridine_2	0
Trigonelline_2	0.538345
Trigonelline_1	0.0116173
