# Supplementary material for: Automatic 1D 1H NMR Metabolite Quantification for Bioreactor Monitoring
Source: Metabolites. 2021 Mar 9;11(3):157. doi: 10.3390/metabo11030157 (PMC8001003; doi:10.3390/metabo11030157)
Supplement: Supplementary file 1 [file metabolites-11-00157-s001.zip › metabolites-1120537-supple-update/Tables_2-7_molar_concentration.xls]

## Sheet: Table 2
Compound	mM	S-RCG	S-RCL
Glycine	0.4	0.016	0.499
L-Arginine	0.398	0.0159	0.496
L-Cystine	0.201	0.00804	0.251
L-Glutamine	4	0.16	4.99
L-Histidine	0.2	0.008	0.249
L-Isoleucine	0.802	0.0321	1
L-Leucine	0.802	0.0321	1
L-Lysine	0.798	0.0319	0.995
L-Methionine	0.201	0.00804	0.251
L-Phenylalanine	0.4	0.016	0.499
L-Serine	0.4	0.016	0.499
L-Threonine	0.798	0.0319	0.995
L-Tryptophan	0.07854	0.00314	0.0979
L-Tyrosine	0.398	0.0159	0.496
L-Valine	0.803	0.0321	1
Choline	0.0286	0.00114	0.0357
D-Ca-Pantothenate	0.00839	0.000336	0.0105
Folic acid	0.00907	0.000363	0.0113
Nicotinamide	0.0328	0.00131	0.0409
Pyridoxal	0.0196	0.000784	0.0244
Riboflavin	0.00106	4.24e-05	0.00132
Thiamine	0.0119	0.000476	0.0148
i-Inositol	0.04	0.0016	0.0499
D-Glucose	25	1	31.2

## Sheet: Table 3
Compound	S-RCG	B-RCG	REG	AEG	S-RCL	B-RCL	REL	AEL	C
Glycine	0.016	0.00969	-0.394	-0.00631	0.499	0.362	-0.274	-0.137	10
L-Arginine	0.0159	0.012	-0.246	-0.00391	0.496	0.448	-0.0964	-0.0478	6
L-Glutamine	0.16	0.228	0.427	0.0683	4.99	8.53	0.71	3.54	10
L-Histidine	0.008	0.0434	4.42	0.0354	0.249	1.62	5.5	1.37	7
L-Isoleucine	0.0321	0.0343	0.068	0.00218	1	1.28	0.28	0.28	7
L-Leucine	0.0321	0.0268	-0.165	-0.0053	-	-	-	-	10
L-Lysine	0.0319	0.0327	0.0255	0.000813	0.995	1.22	0.229	0.227	9
L-Methionine	0.00804	0.0108	0.337	0.00271	0.251	0.402	0.602	0.151	10
L-Phenylalanine	0.016	0.0172	0.0757	0.00121	0.499	0.643	0.289	0.144	10
L-Serine	0.016	0.101	5.34	0.0855	0.499	3.79	6.6	3.29	4
L-Threonine	0.0319	0.035	0.0981	0.00313	0.995	1.31	0.316	0.314	9
L-Tryptophan	0.00314	0.00985	2.14	0.00671	0.0979	0.368	2.76	0.27	5
L-Tyrosine	0.0159	0.00542	-0.659	-0.0105	0.496	0.202	-0.592	-0.294	10
L-Valine	0.0321	0.0335	0.0415	0.00133	1	1.25	0.248	0.248	10
Choline	0.00114	0.00452	2.95	0.00338	0.0357	0.169	3.73	0.133	10
i-Inositol	0.0016	0.0427	25.7	0.0411	0.0499	1.59	30.9	1.54	9
D-Glucose	-	-	-	-	31.2	37.3	0.198	6.18	10

## Sheet: Table 4
	S-RCG	A-RCG	REG	AEG	S-RCL	A-RCL	REL	AEL
Glycine	0.016	0.164	9.26	0.148	0.499	0.34	-0.318	-0.158
L-Isoleucine	0.0321	0.346	9.8	0.314	1	0.718	-0.282	-0.282
L-Leucine	0.0321	0.483	14	0.45	-	-	-	-
L-Cystine	0.00804	0.539	66.1	0.531	0.251	1.12	3.46	0.867
D-Glucose	-	-	-	-	31.2	2.07	-0.934	-29.1

## Sheet: Table 5
	S-RCG	Rdb-RCG	REG	AEG	S-RCL	Rdb-RCL	REL	AEL
L-Isoleucine	0.0321	0.447	12.9	0.414	1	0.673	-0.327	-0.327
L-Leucine	0.0321	0.663	19.7	0.631	-	-	-	-
L-Valine	0.0321	0.332	9.34	0.3	1	0.501	-0.5	-0.501
L-Glutamine	0.16	1.35	7.41	1.19	4.99	2.03	-0.593	-2.96
L-Lysine	0.0319	0.386	11.1	0.354	0.995	0.582	-0.415	-0.413
L-Methionine	0.00804	0.058	6.21	0.05	0.251	0.0874	-0.651	-0.163
Glycine	0.016	0.0229	0.43	0.00689	0.499	0.0345	-0.931	-0.464
L-Threonine	0.798	0.147	-0.815	-0.651	0.995	0.222	-0.777	-0.773
L-Tyrosine	0.398	0.0991	-0.751	-0.299	0.496	0.149	-0.699	-0.347
L-Phenylalanine	0.4	0.0882	-0.779	-0.312	0.499	0.133	-0.733	-0.366
D-Glucose	-	-	-	-	31.2	1.51	-0.952	-29.7

## Sheet: Table 6
	S-RCG	Rdf-RCG	REG	AEG	S-RCL	Rdf-RCL	REL	AEL
L-Isoleucine	0.0321	0.86	25.8	0.828	1	0.632	-0.368	-0.368
L-Leucine	0.0321	1.36	41.4	1.33	-	-	-	-
L-Valine	0.0321	0.974	29.3	0.942	1	0.716	-0.285	-0.285
L-Lysine	0.0319	2.89	89.7	2.86	0.995	2.13	1.14	1.13
L-Methionine	0.00804	0.104	11.9	0.0958	0.251	0.0763	-0.695	-0.174
L-Tyrosine	0.398	0.385	-0.0332	-0.0132	0.496	0.283	-0.43	-0.213
D-Glucose	-	-	-	-	31.2	0.735	-0.976	-30.4

## Sheet: Table 7
	S-RCG	Rdu-RCG	REG	AEG	S-RCL	Rdu-RCL	REL	AEL
L-Isoleucine	0.0321	0.447	12.9	0.414	1	0.673	-0.327	-0.327
L-Leucine	0.0321	0.663	19.7	0.631	-	-	-	-
L-Valine	0.0321	0.332	9.34	0.3	1	0.501	-0.5	-0.501
L-Glutamine	0.16	1.35	7.41	1.19	4.99	2.03	-0.593	-2.96
L-Lysine	0.0319	0.386	11.1	0.354	0.995	0.582	-0.415	-0.413
L-Methionine	0.00804	0.058	6.21	0.05	0.251	0.0874	-0.651	-0.163
Glycine	0.016	0.0229	0.43	0.00689	0.499	0.0345	-0.931	-0.464
L-Threonine	0.798	0.147	-0.815	-0.651	0.995	0.222	-0.777	-0.773
D.Glucose	-	-	-	-	31.2	1.51	-0.952	-29.7
L-Tyrosine	0.398	0.0991	-0.751	-0.299	0.496	0.149	-0.699	-0.347
L-Phenylalanine	0.4	0.0882	-0.779	-0.312	0.499	0.133	-0.733	-0.366
